# Supplementary material for: A high-quality reference genome for the Ural Owl (Strix uralensis) enables investigations of cell cultures as a genomic resource for endangered species
Source: Gigascience. 2025 Sep 23;14:giaf106. doi: 10.1093/gigascience/giaf106 (PMC12455985; doi:10.1093/gigascience/giaf106)
Supplement: giaf106_Supplemental_Files [file giaf106_supplemental_files.zip]

Archive with 7 entries (7 files):
- SupplementaryFigures.pdf
- SupplementaryTableS1.xlsx
- SupplementaryTableS2.xlsx
- SupplementaryTableS3.xlsx
- SupplementaryTableS4.xlsx
- SupplementaryTableS5.xlsx
- SupplementaryTableS6.xlsx
