# Supplementary material for: A high-quality reference genome for the Ural Owl (Strix uralensis) enables investigations of cell cultures as a genomic resource for endangered species
Source: Gigascience. 2025 Sep 23;14:giaf106. doi: 10.1093/gigascience/giaf106 (PMC12455985; doi:10.1093/gigascience/giaf106)
Supplement: giaf106_Supplemental_Files [file giaf106_supplemental_files.zip › SupplementaryTableS2.xlsx]

## Sheet: Merqury QV score
Assembly	QV score	Error %
StrUra_with_hic_hifiasm_incpert_D10N150_l2_primary_yahs_scaffolds_final_curated_sorted_renamed2	64.175	3.8238e-07
StrUra_with_hic_hifiasm_incpert_D10N150_l2_alternate_yahs_scaffolds_final_curated_sorted_renamed2	57.4252	1.80919e-06
Both	59.7332	1.06336e-06

## Sheet: Merqury Completeness
Assembly	Completeness %
Strix uralensis primary	98.3636
Strix uralensis alternate	69.933
both	99.8148
