# Supplementary material for: A high-quality reference genome for the Ural Owl (Strix uralensis) enables investigations of cell cultures as a genomic resource for endangered species
Source: Gigascience. 2025 Sep 23;14:giaf106. doi: 10.1093/gigascience/giaf106 (PMC12455985; doi:10.1093/gigascience/giaf106)
Supplement: giaf106_Supplemental_Files [file giaf106_supplemental_files.zip › SupplementaryTableS5.xlsx]

## Sheet: Strix uralensis GO term annot.
Orthogroup	Change in orthogroup	Gene	seed ortholog	evalue	score	eggNOG OGs	Maximum annotation level	COG category	Eggnog description	Preferred gene name	KEGG Pathway	KEGG Module	KEGG Reaction	KEGG rclass	BRITE	KEGG TC	CAZy	BiGG Reaction	PFAMs	SwissProt accession number	SwissProt Gene name	Uniprot gene ID	SwissProt GOs	SwissProt GO descriptions
OG0000026	41	anno2.g12407.t1	9031.ENSGALP00000002726	5.32e-249	775	28KVH@1|root,2QTBY@2759|Eukaryota,39SN3@33154|Opisthokonta,3BDC9@33208|Metazoa,3CYDR@33213|Bilateria,48A6G@7711|Chordata,490QE@7742|Vertebrata,4GS2G@8782|Aves	8782|Aves	S	Centrosome-associated protein	NA	NA	NA	NA	NA	NA	NA	NA	NA	NA	Q9BV73	CEP250	NA	NA	NA
OG0000026	41	anno2.g12407.t1	9031.ENSGALP00000002726	5.32e-249	775	28KVH@1|root,2QTBY@2759|Eukaryota,39SN3@33154|Opisthokonta,3BDC9@33208|Metazoa,3CYDR@33213|Bilateria,48A6G@7711|Chordata,490QE@7742|Vertebrata,4GS2G@8782|Aves	8782|Aves	S	Centrosome-associated protein	NA	NA	NA	NA	NA	NA	NA	NA	NA	NA	Q9BV73	CEP250	NA	NA	NA
OG0000026	41	anno2.g12407.t1	9031.ENSGALP00000002726	5.32e-249	775	28KVH@1|root,2QTBY@2759|Eukaryota,39SN3@33154|Opisthokonta,3BDC9@33208|Metazoa,3CYDR@33213|Bilateria,48A6G@7711|Chordata,490QE@7742|Vertebrata,4GS2G@8782|Aves	8782|Aves	S	Centrosome-associated protein	NA	NA	NA	NA	NA	NA	NA	NA	NA	NA	Q9BV73	CEP250	NA	NA	NA
OG0000026	41	anno2.g12407.t1	9031.ENSGALP00000002726	5.32e-249	775	28KVH@1|root,2QTBY@2759|Eukaryota,39SN3@33154|Opisthokonta,3BDC9@33208|Metazoa,3CYDR@33213|Bilateria,48A6G@7711|Chordata,490QE@7742|Vertebrata,4GS2G@8782|Aves	8782|Aves	S	Centrosome-associated protein	NA	NA	NA	NA	NA	NA	NA	NA	NA	NA	Q9BV73	CEP250	NA	NA	NA
OG0000026	41	anno2.g12407.t1	9031.ENSGALP00000002726	5.32e-249	775	28KVH@1|root,2QTBY@2759|Eukaryota,39SN3@33154|Opisthokonta,3BDC9@33208|Metazoa,3CYDR@33213|Bilateria,48A6G@7711|Chordata,490QE@7742|Vertebrata,4GS2G@8782|Aves	8782|Aves	S	Centrosome-associated protein	NA	NA	NA	NA	NA	NA	NA	NA	NA	NA	Q9BV73	CEP250	NA	NA	NA
OG0000026	41	anno2.g12407.t1	9031.ENSGALP00000002726	5.32e-249	775	28KVH@1|root,2QTBY@2759|Eukaryota,39SN3@33154|Opisthokonta,3BDC9@33208|Metazoa,3CYDR@33213|Bilateria,48A6G@7711|Chordata,490QE@7742|Vertebrata,4GS2G@8782|Aves	8782|Aves	S	Centrosome-associated protein	NA	NA	NA	NA	NA	NA	NA	NA	NA	NA	Q9BV73	CEP250	NA	NA	NA
OG0000026	41	anno2.g12407.t1	9031.ENSGALP00000002726	5.32e-249	775	28KVH@1|root,2QTBY@2759|Eukaryota,39SN3@33154|Opisthokonta,3BDC9@33208|Metazoa,3CYDR@33213|Bilateria,48A6G@7711|Chordata,490QE@7742|Vertebrata,4GS2G@8782|Aves	8782|Aves	S	Centrosome-associated protein	NA	NA	NA	NA	NA	NA	NA	NA	NA	NA	Q9BV73	CEP250	NA	NA	NA
OG0000026	41	anno2.g12407.t1	9031.ENSGALP00000002726	5.32e-249	775	28KVH@1|root,2QTBY@2759|Eukaryota,39SN3@33154|Opisthokonta,3BDC9@33208|Metazoa,3CYDR@33213|Bilateria,48A6G@7711|Chordata,490QE@7742|Vertebrata,4GS2G@8782|Aves	8782|Aves	S	Centrosome-associated protein	NA	NA	NA	NA	NA	NA	NA	NA	NA	NA	Q9BV73	CEP250	NA	NA	NA
OG0000026	41	anno2.g12407.t1	9031.ENSGALP00000002726	5.32e-249	775	28KVH@1|root,2QTBY@2759|Eukaryota,39SN3@33154|Opisthokonta,3BDC9@33208|Metazoa,3CYDR@33213|Bilateria,48A6G@7711|Chordata,490QE@7742|Vertebrata,4GS2G@8782|Aves	8782|Aves	S	Centrosome-associated protein	NA	NA	NA	NA	NA	NA	NA	NA	NA	NA	Q9BV73	CEP250	NA	NA	NA
OG0000026	41	anno2.g12407.t1	9031.ENSGALP00000002726	5.32e-249	775	28KVH@1|root,2QTBY@2759|Eukaryota,39SN3@33154|Opisthokonta,3BDC9@33208|Metazoa,3CYDR@33213|Bilateria,48A6G@7711|Chordata,490QE@7742|Vertebrata,4GS2G@8782|Aves	8782|Aves	S	Centrosome-associated protein	NA	NA	NA	NA	NA	NA	NA	NA	NA	NA	Q9BV73	CEP250	NA	NA	NA
OG0000026	41	anno2.g12407.t1	9031.ENSGALP00000002726	5.32e-249	775	28KVH@1|root,2QTBY@2759|Eukaryota,39SN3@33154|Opisthokonta,3BDC9@33208|Metazoa,3CYDR@33213|Bilateria,48A6G@7711|Chordata,490QE@7742|Vertebrata,4GS2G@8782|Aves	8782|Aves	S	Centrosome-associated protein	NA	NA	NA	NA	NA	NA	NA	NA	NA	NA	Q9BV73	CEP250	NA	NA	NA
OG0000026	41	anno2.g12407.t1	9031.ENSGALP00000002726	5.32e-249	775	28KVH@1|root,2QTBY@2759|Eukaryota,39SN3@33154|Opisthokonta,3BDC9@33208|Metazoa,3CYDR@33213|Bilateria,48A6G@7711|Chordata,490QE@7742|Vertebrata,4GS2G@8782|Aves	8782|Aves	S	Centrosome-associated protein	NA	NA	NA	NA	NA	NA	NA	NA	NA	NA	Q9BV73	CEP250	NA	NA	NA
OG0000026	41	anno2.g12407.t1	9031.ENSGALP00000002726	5.32e-249	775	28KVH@1|root,2QTBY@2759|Eukaryota,39SN3@33154|Opisthokonta,3BDC9@33208|Metazoa,3CYDR@33213|Bilateria,48A6G@7711|Chordata,490QE@7742|Vertebrata,4GS2G@8782|Aves	8782|Aves	S	Centrosome-associated protein	NA	NA	NA	NA	NA	NA	NA	NA	NA	NA	Q9BV73	CEP250	NA	NA	NA
OG0000026	41	anno2.g12407.t1	9031.ENSGALP00000002726	5.32e-249	775	28KVH@1|root,2QTBY@2759|Eukaryota,39SN3@33154|Opisthokonta,3BDC9@33208|Metazoa,3CYDR@33213|Bilateria,48A6G@7711|Chordata,490QE@7742|Vertebrata,4GS2G@8782|Aves	8782|Aves	S	Centrosome-associated protein	NA	NA	NA	NA	NA	NA	NA	NA	NA	NA	Q9BV73	CEP250	NA	NA	NA
OG0000026	41	anno2.g12407.t1	9031.ENSGALP00000002726	5.32e-249	775	28KVH@1|root,2QTBY@2759|Eukaryota,39SN3@33154|Opisthokonta,3BDC9@33208|Metazoa,3CYDR@33213|Bilateria,48A6G@7711|Chordata,490QE@7742|Vertebrata,4GS2G@8782|Aves	8782|Aves	S	Centrosome-associated protein	NA	NA	NA	NA	NA	NA	NA	NA	NA	NA	Q9BV73	CEP250	NA	NA	NA
OG0000026	41	anno2.g12407.t1	9031.ENSGALP00000002726	5.32e-249	775	28KVH@1|root,2QTBY@2759|Eukaryota,39SN3@33154|Opisthokonta,3BDC9@33208|Metazoa,3CYDR@33213|Bilateria,48A6G@7711|Chordata,490QE@7742|Vertebrata,4GS2G@8782|Aves	8782|Aves	S	Centrosome-associated protein	NA	NA	NA	NA	NA	NA	NA	NA	NA	NA	Q9BV73	CEP250	NA	NA	NA
OG0000026	41	anno2.g12407.t1	9031.ENSGALP00000002726	5.32e-249	775	28KVH@1|root,2QTBY@2759|Eukaryota,39SN3@33154|Opisthokonta,3BDC9@33208|Metazoa,3CYDR@33213|Bilateria,48A6G@7711|Chordata,490QE@7742|Vertebrata,4GS2G@8782|Aves	8782|Aves	S	Centrosome-associated protein	NA	NA	NA	NA	NA	NA	NA	NA	NA	NA	Q9BV73	CEP250	NA	NA	NA
OG0000026	41	anno2.g12407.t1	9031.ENSGALP00000002726	5.32e-249	775	28KVH@1|root,2QTBY@2759|Eukaryota,39SN3@33154|Opisthokonta,3BDC9@33208|Metazoa,3CYDR@33213|Bilateria,48A6G@7711|Chordata,490QE@7742|Vertebrata,4GS2G@8782|Aves	8782|Aves	S	Centrosome-associated protein	NA	NA	NA	NA	NA	NA	NA	NA	NA	NA	Q9BV73	CEP250	NA	NA	NA
OG0000026	41	anno2.g12407.t1	9031.ENSGALP00000002726	5.32e-249	775	28KVH@1|root,2QTBY@2759|Eukaryota,39SN3@33154|Opisthokonta,3BDC9@33208|Metazoa,3CYDR@33213|Bilateria,48A6G@7711|Chordata,490QE@7742|Vertebrata,4GS2G@8782|Aves	8782|Aves	S	Centrosome-associated protein	NA	NA	NA	NA	NA	NA	NA	NA	NA	NA	Q9BV73	CEP250	NA	NA	NA
OG0000026	41	anno2.g12407.t1	9031.ENSGALP00000002726	5.32e-249	775	28KVH@1|root,2QTBY@2759|Eukaryota,39SN3@33154|Opisthokonta,3BDC9@33208|Metazoa,3CYDR@33213|Bilateria,48A6G@7711|Chordata,490QE@7742|Vertebrata,4GS2G@8782|Aves	8782|Aves	S	Centrosome-associated protein	NA	NA	NA	NA	NA	NA	NA	NA	NA	NA	Q9BV73	CEP250	NA	NA	NA
OG0000026	41	anno2.g12407.t1	9031.ENSGALP00000002726	5.32e-249	775	28KVH@1|root,2QTBY@2759|Eukaryota,39SN3@33154|Opisthokonta,3BDC9@33208|Metazoa,3CYDR@33213|Bilateria,48A6G@7711|Chordata,490QE@7742|Vertebrata,4GS2G@8782|Aves	8782|Aves	S	Centrosome-associated protein	NA	NA	NA	NA	NA	NA	NA	NA	NA	NA	Q9BV73	CEP250	NA	NA	NA
OG0000026	41	anno2.g12407.t1	9031.ENSGALP00000002726	5.32e-249	775	28KVH@1|root,2QTBY@2759|Eukaryota,39SN3@33154|Opisthokonta,3BDC9@33208|Metazoa,3CYDR@33213|Bilateria,48A6G@7711|Chordata,490QE@7742|Vertebrata,4GS2G@8782|Aves	8782|Aves	S	Centrosome-associated protein	NA	NA	NA	NA	NA	NA	NA	NA	NA	NA	Q9BV73	CEP250	NA	NA	NA
OG0000026	41	anno2.g12407.t1	9031.ENSGALP00000002726	5.32e-249	775	28KVH@1|root,2QTBY@2759|Eukaryota,39SN3@33154|Opisthokonta,3BDC9@33208|Metazoa,3CYDR@33213|Bilateria,48A6G@7711|Chordata,490QE@7742|Vertebrata,4GS2G@8782|Aves	8782|Aves	S	Centrosome-associated protein	NA	NA	NA	NA	NA	NA	NA	NA	NA	NA	Q9BV73	CEP250	NA	NA	NA
OG0000026	41	anno2.g12407.t1	9031.ENSGALP00000002726	5.32e-249	775	28KVH@1|root,2QTBY@2759|Eukaryota,39SN3@33154|Opisthokonta,3BDC9@33208|Metazoa,3CYDR@33213|Bilateria,48A6G@7711|Chordata,490QE@7742|Vertebrata,4GS2G@8782|Aves	8782|Aves	S	Centrosome-associated protein	NA	NA	NA	NA	NA	NA	NA	NA	NA	NA	Q9BV73	CEP250	NA	NA	NA
OG0000026	41	anno2.g12407.t1	9031.ENSGALP00000002726	5.32e-249	775	28KVH@1|root,2QTBY@2759|Eukaryota,39SN3@33154|Opisthokonta,3BDC9@33208|Metazoa,3CYDR@33213|Bilateria,48A6G@7711|Chordata,490QE@7742|Vertebrata,4GS2G@8782|Aves	8782|Aves	S	Centrosome-associated protein	NA	NA	NA	NA	NA	NA	NA	NA	NA	NA	Q9BV73	CEP250	NA	NA	NA
OG0000026	41	anno2.g12407.t1	9031.ENSGALP00000002726	5.32e-249	775	28KVH@1|root,2QTBY@2759|Eukaryota,39SN3@33154|Opisthokonta,3BDC9@33208|Metazoa,3CYDR@33213|Bilateria,48A6G@7711|Chordata,490QE@7742|Vertebrata,4GS2G@8782|Aves	8782|Aves	S	Centrosome-associated protein	NA	NA	NA	NA	NA	NA	NA	NA	NA	NA	Q9BV73	CEP250	NA	NA	NA
OG0000026	41	anno2.g12407.t1	9031.ENSGALP00000002726	5.32e-249	775	28KVH@1|root,2QTBY@2759|Eukaryota,39SN3@33154|Opisthokonta,3BDC9@33208|Metazoa,3CYDR@33213|Bilateria,48A6G@7711|Chordata,490QE@7742|Vertebrata,4GS2G@8782|Aves	8782|Aves	S	Centrosome-associated protein	NA	NA	NA	NA	NA	NA	NA	NA	NA	NA	Q9BV73	CEP250	NA	NA	NA
OG0000026	41	anno2.g12407.t1	9031.ENSGALP00000002726	5.32e-249	775	28KVH@1|root,2QTBY@2759|Eukaryota,39SN3@33154|Opisthokonta,3BDC9@33208|Metazoa,3CYDR@33213|Bilateria,48A6G@7711|Chordata,490QE@7742|Vertebrata,4GS2G@8782|Aves	8782|Aves	S	Centrosome-associated protein	NA	NA	NA	NA	NA	NA	NA	NA	NA	NA	Q9BV73	CEP250	NA	NA	NA
OG0000026	41	anno2.g15940.t1	9031.ENSGALP00000002726	4.36e-127	429	28KVH@1|root,2QTBY@2759|Eukaryota,39SN3@33154|Opisthokonta,3BDC9@33208|Metazoa,3CYDR@33213|Bilateria,48A6G@7711|Chordata,490QE@7742|Vertebrata,4GS2G@8782|Aves	8782|Aves	S	Centrosome-associated protein	NA	NA	NA	NA	NA	NA	NA	NA	NA	NA	Q9BV73	CEP250	NA	NA	NA
OG0000026	41	anno2.g15940.t1	9031.ENSGALP00000002726	4.36e-127	429	28KVH@1|root,2QTBY@2759|Eukaryota,39SN3@33154|Opisthokonta,3BDC9@33208|Metazoa,3CYDR@33213|Bilateria,48A6G@7711|Chordata,490QE@7742|Vertebrata,4GS2G@8782|Aves	8782|Aves	S	Centrosome-associated protein	NA	NA	NA	NA	NA	NA	NA	NA	NA	NA	Q9BV73	CEP250	NA	NA	NA
OG0000026	41	anno2.g15940.t1	9031.ENSGALP00000002726	4.36e-127	429	28KVH@1|root,2QTBY@2759|Eukaryota,39SN3@33154|Opisthokonta,3BDC9@33208|Metazoa,3CYDR@33213|Bilateria,48A6G@7711|Chordata,490QE@7742|Vertebrata,4GS2G@8782|Aves	8782|Aves	S	Centrosome-associated protein	NA	NA	NA	NA	NA	NA	NA	NA	NA	NA	Q9BV73	CEP250	NA	NA	NA
OG0000026	41	anno2.g15940.t1	9031.ENSGALP00000002726	4.36e-127	429	28KVH@1|root,2QTBY@2759|Eukaryota,39SN3@33154|Opisthokonta,3BDC9@33208|Metazoa,3CYDR@33213|Bilateria,48A6G@7711|Chordata,490QE@7742|Vertebrata,4GS2G@8782|Aves	8782|Aves	S	Centrosome-associated protein	NA	NA	NA	NA	NA	NA	NA	NA	NA	NA	Q9BV73	CEP250	NA	NA	NA
OG0000026	41	anno2.g15940.t1	9031.ENSGALP00000002726	4.36e-127	429	28KVH@1|root,2QTBY@2759|Eukaryota,39SN3@33154|Opisthokonta,3BDC9@33208|Metazoa,3CYDR@33213|Bilateria,48A6G@7711|Chordata,490QE@7742|Vertebrata,4GS2G@8782|Aves	8782|Aves	S	Centrosome-associated protein	NA	NA	NA	NA	NA	NA	NA	NA	NA	NA	Q9BV73	CEP250	NA	NA	NA
OG0000026	41	anno2.g15940.t1	9031.ENSGALP00000002726	4.36e-127	429	28KVH@1|root,2QTBY@2759|Eukaryota,39SN3@33154|Opisthokonta,3BDC9@33208|Metazoa,3CYDR@33213|Bilateria,48A6G@7711|Chordata,490QE@7742|Vertebrata,4GS2G@8782|Aves	8782|Aves	S	Centrosome-associated protein	NA	NA	NA	NA	NA	NA	NA	NA	NA	NA	Q9BV73	CEP250	NA	NA	NA
OG0000026	41	anno2.g15940.t1	9031.ENSGALP00000002726	4.36e-127	429	28KVH@1|root,2QTBY@2759|Eukaryota,39SN3@33154|Opisthokonta,3BDC9@33208|Metazoa,3CYDR@33213|Bilateria,48A6G@7711|Chordata,490QE@7742|Vertebrata,4GS2G@8782|Aves	8782|Aves	S	Centrosome-associated protein	NA	NA	NA	NA	NA	NA	NA	NA	NA	NA	Q9BV73	CEP250	NA	NA	NA
OG0000026	41	anno2.g15940.t1	9031.ENSGALP00000002726	4.36e-127	429	28KVH@1|root,2QTBY@2759|Eukaryota,39SN3@33154|Opisthokonta,3BDC9@33208|Metazoa,3CYDR@33213|Bilateria,48A6G@7711|Chordata,490QE@7742|Vertebrata,4GS2G@8782|Aves	8782|Aves	S	Centrosome-associated protein	NA	NA	NA	NA	NA	NA	NA	NA	NA	NA	Q9BV73	CEP250	NA	NA	NA
OG0000026	41	anno2.g15940.t1	9031.ENSGALP00000002726	4.36e-127	429	28KVH@1|root,2QTBY@2759|Eukaryota,39SN3@33154|Opisthokonta,3BDC9@33208|Metazoa,3CYDR@33213|Bilateria,48A6G@7711|Chordata,490QE@7742|Vertebrata,4GS2G@8782|Aves	8782|Aves	S	Centrosome-associated protein	NA	NA	NA	NA	NA	NA	NA	NA	NA	NA	Q9BV73	CEP250	NA	NA	NA
OG0000026	41	anno2.g15940.t1	9031.ENSGALP00000002726	4.36e-127	429	28KVH@1|root,2QTBY@2759|Eukaryota,39SN3@33154|Opisthokonta,3BDC9@33208|Metazoa,3CYDR@33213|Bilateria,48A6G@7711|Chordata,490QE@7742|Vertebrata,4GS2G@8782|Aves	8782|Aves	S	Centrosome-associated protein	NA	NA	NA	NA	NA	NA	NA	NA	NA	NA	Q9BV73	CEP250	NA	NA	NA
OG0000026	41	anno2.g15940.t1	9031.ENSGALP00000002726	4.36e-127	429	28KVH@1|root,2QTBY@2759|Eukaryota,39SN3@33154|Opisthokonta,3BDC9@33208|Metazoa,3CYDR@33213|Bilateria,48A6G@7711|Chordata,490QE@7742|Vertebrata,4GS2G@8782|Aves	8782|Aves	S	Centrosome-associated protein	NA	NA	NA	NA	NA	NA	NA	NA	NA	NA	Q9BV73	CEP250	NA	NA	NA
OG0000026	41	anno2.g15940.t1	9031.ENSGALP00000002726	4.36e-127	429	28KVH@1|root,2QTBY@2759|Eukaryota,39SN3@33154|Opisthokonta,3BDC9@33208|Metazoa,3CYDR@33213|Bilateria,48A6G@7711|Chordata,490QE@7742|Vertebrata,4GS2G@8782|Aves	8782|Aves	S	Centrosome-associated protein	NA	NA	NA	NA	NA	NA	NA	NA	NA	NA	Q9BV73	CEP250	NA	NA	NA
OG0000026	41	anno2.g15940.t1	9031.ENSGALP00000002726	4.36e-127	429	28KVH@1|root,2QTBY@2759|Eukaryota,39SN3@33154|Opisthokonta,3BDC9@33208|Metazoa,3CYDR@33213|Bilateria,48A6G@7711|Chordata,490QE@7742|Vertebrata,4GS2G@8782|Aves	8782|Aves	S	Centrosome-associated protein	NA	NA	NA	NA	NA	NA	NA	NA	NA	NA	Q9BV73	CEP250	NA	NA	NA
OG0000026	41	anno2.g15940.t1	9031.ENSGALP00000002726	4.36e-127	429	28KVH@1|root,2QTBY@2759|Eukaryota,39SN3@33154|Opisthokonta,3BDC9@33208|Metazoa,3CYDR@33213|Bilateria,48A6G@7711|Chordata,490QE@7742|Vertebrata,4GS2G@8782|Aves	8782|Aves	S	Centrosome-associated protein	NA	NA	NA	NA	NA	NA	NA	NA	NA	NA	Q9BV73	CEP250	NA	NA	NA
OG0000026	41	anno2.g15940.t1	9031.ENSGALP00000002726	4.36e-127	429	28KVH@1|root,2QTBY@2759|Eukaryota,39SN3@33154|Opisthokonta,3BDC9@33208|Metazoa,3CYDR@33213|Bilateria,48A6G@7711|Chordata,490QE@7742|Vertebrata,4GS2G@8782|Aves	8782|Aves	S	Centrosome-associated protein	NA	NA	NA	NA	NA	NA	NA	NA	NA	NA	Q9BV73	CEP250	NA	NA	NA
OG0000026	41	anno2.g15940.t1	9031.ENSGALP00000002726	4.36e-127	429	28KVH@1|root,2QTBY@2759|Eukaryota,39SN3@33154|Opisthokonta,3BDC9@33208|Metazoa,3CYDR@33213|Bilateria,48A6G@7711|Chordata,490QE@7742|Vertebrata,4GS2G@8782|Aves	8782|Aves	S	Centrosome-associated protein	NA	NA	NA	NA	NA	NA	NA	NA	NA	NA	Q9BV73	CEP250	NA	NA	NA
OG0000026	41	anno2.g15940.t1	9031.ENSGALP00000002726	4.36e-127	429	28KVH@1|root,2QTBY@2759|Eukaryota,39SN3@33154|Opisthokonta,3BDC9@33208|Metazoa,3CYDR@33213|Bilateria,48A6G@7711|Chordata,490QE@7742|Vertebrata,4GS2G@8782|Aves	8782|Aves	S	Centrosome-associated protein	NA	NA	NA	NA	NA	NA	NA	NA	NA	NA	Q9BV73	CEP250	NA	NA	NA
OG0000026	41	anno2.g15940.t1	9031.ENSGALP00000002726	4.36e-127	429	28KVH@1|root,2QTBY@2759|Eukaryota,39SN3@33154|Opisthokonta,3BDC9@33208|Metazoa,3CYDR@33213|Bilateria,48A6G@7711|Chordata,490QE@7742|Vertebrata,4GS2G@8782|Aves	8782|Aves	S	Centrosome-associated protein	NA	NA	NA	NA	NA	NA	NA	NA	NA	NA	Q9BV73	CEP250	NA	NA	NA
OG0000026	41	anno2.g15940.t1	9031.ENSGALP00000002726	4.36e-127	429	28KVH@1|root,2QTBY@2759|Eukaryota,39SN3@33154|Opisthokonta,3BDC9@33208|Metazoa,3CYDR@33213|Bilateria,48A6G@7711|Chordata,490QE@7742|Vertebrata,4GS2G@8782|Aves	8782|Aves	S	Centrosome-associated protein	NA	NA	NA	NA	NA	NA	NA	NA	NA	NA	Q9BV73	CEP250	NA	NA	NA
OG0000026	41	anno2.g15940.t1	9031.ENSGALP00000002726	4.36e-127	429	28KVH@1|root,2QTBY@2759|Eukaryota,39SN3@33154|Opisthokonta,3BDC9@33208|Metazoa,3CYDR@33213|Bilateria,48A6G@7711|Chordata,490QE@7742|Vertebrata,4GS2G@8782|Aves	8782|Aves	S	Centrosome-associated protein	NA	NA	NA	NA	NA	NA	NA	NA	NA	NA	Q9BV73	CEP250	NA	NA	NA
OG0000026	41	anno2.g15940.t1	9031.ENSGALP00000002726	4.36e-127	429	28KVH@1|root,2QTBY@2759|Eukaryota,39SN3@33154|Opisthokonta,3BDC9@33208|Metazoa,3CYDR@33213|Bilateria,48A6G@7711|Chordata,490QE@7742|Vertebrata,4GS2G@8782|Aves	8782|Aves	S	Centrosome-associated protein	NA	NA	NA	NA	NA	NA	NA	NA	NA	NA	Q9BV73	CEP250	NA	NA	NA
OG0000026	41	anno2.g15940.t1	9031.ENSGALP00000002726	4.36e-127	429	28KVH@1|root,2QTBY@2759|Eukaryota,39SN3@33154|Opisthokonta,3BDC9@33208|Metazoa,3CYDR@33213|Bilateria,48A6G@7711|Chordata,490QE@7742|Vertebrata,4GS2G@8782|Aves	8782|Aves	S	Centrosome-associated protein	NA	NA	NA	NA	NA	NA	NA	NA	NA	NA	Q9BV73	CEP250	NA	NA	NA
OG0000026	41	anno2.g15940.t1	9031.ENSGALP00000002726	4.36e-127	429	28KVH@1|root,2QTBY@2759|Eukaryota,39SN3@33154|Opisthokonta,3BDC9@33208|Metazoa,3CYDR@33213|Bilateria,48A6G@7711|Chordata,490QE@7742|Vertebrata,4GS2G@8782|Aves	8782|Aves	S	Centrosome-associated protein	NA	NA	NA	NA	NA	NA	NA	NA	NA	NA	Q9BV73	CEP250	NA	NA	NA
OG0000026	41	anno2.g15940.t1	9031.ENSGALP00000002726	4.36e-127	429	28KVH@1|root,2QTBY@2759|Eukaryota,39SN3@33154|Opisthokonta,3BDC9@33208|Metazoa,3CYDR@33213|Bilateria,48A6G@7711|Chordata,490QE@7742|Vertebrata,4GS2G@8782|Aves	8782|Aves	S	Centrosome-associated protein	NA	NA	NA	NA	NA	NA	NA	NA	NA	NA	Q9BV73	CEP250	NA	NA	NA
OG0000026	41	anno2.g15940.t1	9031.ENSGALP00000002726	4.36e-127	429	28KVH@1|root,2QTBY@2759|Eukaryota,39SN3@33154|Opisthokonta,3BDC9@33208|Metazoa,3CYDR@33213|Bilateria,48A6G@7711|Chordata,490QE@7742|Vertebrata,4GS2G@8782|Aves	8782|Aves	S	Centrosome-associated protein	NA	NA	NA	NA	NA	NA	NA	NA	NA	NA	Q9BV73	CEP250	NA	NA	NA
OG0000026	41	anno2.g15940.t1	9031.ENSGALP00000002726	4.36e-127	429	28KVH@1|root,2QTBY@2759|Eukaryota,39SN3@33154|Opisthokonta,3BDC9@33208|Metazoa,3CYDR@33213|Bilateria,48A6G@7711|Chordata,490QE@7742|Vertebrata,4GS2G@8782|Aves	8782|Aves	S	Centrosome-associated protein	NA	NA	NA	NA	NA	NA	NA	NA	NA	NA	Q9BV73	CEP250	NA	NA	NA
OG0000026	41	anno2.g15940.t1	9031.ENSGALP00000002726	4.36e-127	429	28KVH@1|root,2QTBY@2759|Eukaryota,39SN3@33154|Opisthokonta,3BDC9@33208|Metazoa,3CYDR@33213|Bilateria,48A6G@7711|Chordata,490QE@7742|Vertebrata,4GS2G@8782|Aves	8782|Aves	S	Centrosome-associated protein	NA	NA	NA	NA	NA	NA	NA	NA	NA	NA	Q9BV73	CEP250	NA	NA	NA
OG0000026	41	anno2.g15940.t1	9031.ENSGALP00000002726	4.36e-127	429	28KVH@1|root,2QTBY@2759|Eukaryota,39SN3@33154|Opisthokonta,3BDC9@33208|Metazoa,3CYDR@33213|Bilateria,48A6G@7711|Chordata,490QE@7742|Vertebrata,4GS2G@8782|Aves	8782|Aves	S	Centrosome-associated protein	NA	NA	NA	NA	NA	NA	NA	NA	NA	NA	Q9BV73	CEP250	NA	NA	NA
OG0000026	41	anno2.g17991.t1	52644.XP_010582393.1	8.93e-206	591	28KVH@1|root,2QTBY@2759|Eukaryota,39SN3@33154|Opisthokonta,3BDC9@33208|Metazoa,3CYDR@33213|Bilateria,48A6G@7711|Chordata,490QE@7742|Vertebrata,4GS2G@8782|Aves	8782|Aves	S	Centrosome-associated protein	NA	NA	NA	NA	NA	NA	NA	NA	NA	NA	Q9BV73	CEP250	NA	NA	NA
OG0000026	41	anno2.g17991.t1	52644.XP_010582393.1	8.93e-206	591	28KVH@1|root,2QTBY@2759|Eukaryota,39SN3@33154|Opisthokonta,3BDC9@33208|Metazoa,3CYDR@33213|Bilateria,48A6G@7711|Chordata,490QE@7742|Vertebrata,4GS2G@8782|Aves	8782|Aves	S	Centrosome-associated protein	NA	NA	NA	NA	NA	NA	NA	NA	NA	NA	Q9BV73	CEP250	NA	NA	NA
OG0000026	41	anno2.g17991.t1	52644.XP_010582393.1	8.93e-206	591	28KVH@1|root,2QTBY@2759|Eukaryota,39SN3@33154|Opisthokonta,3BDC9@33208|Metazoa,3CYDR@33213|Bilateria,48A6G@7711|Chordata,490QE@7742|Vertebrata,4GS2G@8782|Aves	8782|Aves	S	Centrosome-associated protein	NA	NA	NA	NA	NA	NA	NA	NA	NA	NA	Q9BV73	CEP250	NA	NA	NA
OG0000026	41	anno2.g17991.t1	52644.XP_010582393.1	8.93e-206	591	28KVH@1|root,2QTBY@2759|Eukaryota,39SN3@33154|Opisthokonta,3BDC9@33208|Metazoa,3CYDR@33213|Bilateria,48A6G@7711|Chordata,490QE@7742|Vertebrata,4GS2G@8782|Aves	8782|Aves	S	Centrosome-associated protein	NA	NA	NA	NA	NA	NA	NA	NA	NA	NA	Q9BV73	CEP250	NA	NA	NA
OG0000026	41	anno2.g17991.t1	52644.XP_010582393.1	8.93e-206	591	28KVH@1|root,2QTBY@2759|Eukaryota,39SN3@33154|Opisthokonta,3BDC9@33208|Metazoa,3CYDR@33213|Bilateria,48A6G@7711|Chordata,490QE@7742|Vertebrata,4GS2G@8782|Aves	8782|Aves	S	Centrosome-associated protein	NA	NA	NA	NA	NA	NA	NA	NA	NA	NA	Q9BV73	CEP250	NA	NA	NA
OG0000026	41	anno2.g17991.t1	52644.XP_010582393.1	8.93e-206	591	28KVH@1|root,2QTBY@2759|Eukaryota,39SN3@33154|Opisthokonta,3BDC9@33208|Metazoa,3CYDR@33213|Bilateria,48A6G@7711|Chordata,490QE@7742|Vertebrata,4GS2G@8782|Aves	8782|Aves	S	Centrosome-associated protein	NA	NA	NA	NA	NA	NA	NA	NA	NA	NA	Q9BV73	CEP250	NA	NA	NA
OG0000026	41	anno2.g17991.t1	52644.XP_010582393.1	8.93e-206	591	28KVH@1|root,2QTBY@2759|Eukaryota,39SN3@33154|Opisthokonta,3BDC9@33208|Metazoa,3CYDR@33213|Bilateria,48A6G@7711|Chordata,490QE@7742|Vertebrata,4GS2G@8782|Aves	8782|Aves	S	Centrosome-associated protein	NA	NA	NA	NA	NA	NA	NA	NA	NA	NA	Q9BV73	CEP250	NA	NA	NA
OG0000026	41	anno2.g17991.t1	52644.XP_010582393.1	8.93e-206	591	28KVH@1|root,2QTBY@2759|Eukaryota,39SN3@33154|Opisthokonta,3BDC9@33208|Metazoa,3CYDR@33213|Bilateria,48A6G@7711|Chordata,490QE@7742|Vertebrata,4GS2G@8782|Aves	8782|Aves	S	Centrosome-associated protein	NA	NA	NA	NA	NA	NA	NA	NA	NA	NA	Q9BV73	CEP250	NA	NA	NA
OG0000026	41	anno2.g17991.t1	52644.XP_010582393.1	8.93e-206	591	28KVH@1|root,2QTBY@2759|Eukaryota,39SN3@33154|Opisthokonta,3BDC9@33208|Metazoa,3CYDR@33213|Bilateria,48A6G@7711|Chordata,490QE@7742|Vertebrata,4GS2G@8782|Aves	8782|Aves	S	Centrosome-associated protein	NA	NA	NA	NA	NA	NA	NA	NA	NA	NA	Q9BV73	CEP250	NA	NA	NA
OG0000026	41	anno2.g17991.t1	52644.XP_010582393.1	8.93e-206	591	28KVH@1|root,2QTBY@2759|Eukaryota,39SN3@33154|Opisthokonta,3BDC9@33208|Metazoa,3CYDR@33213|Bilateria,48A6G@7711|Chordata,490QE@7742|Vertebrata,4GS2G@8782|Aves	8782|Aves	S	Centrosome-associated protein	NA	NA	NA	NA	NA	NA	NA	NA	NA	NA	Q9BV73	CEP250	NA	NA	NA
OG0000026	41	anno2.g17991.t1	52644.XP_010582393.1	8.93e-206	591	28KVH@1|root,2QTBY@2759|Eukaryota,39SN3@33154|Opisthokonta,3BDC9@33208|Metazoa,3CYDR@33213|Bilateria,48A6G@7711|Chordata,490QE@7742|Vertebrata,4GS2G@8782|Aves	8782|Aves	S	Centrosome-associated protein	NA	NA	NA	NA	NA	NA	NA	NA	NA	NA	Q9BV73	CEP250	NA	NA	NA
OG0000026	41	anno2.g17991.t1	52644.XP_010582393.1	8.93e-206	591	28KVH@1|root,2QTBY@2759|Eukaryota,39SN3@33154|Opisthokonta,3BDC9@33208|Metazoa,3CYDR@33213|Bilateria,48A6G@7711|Chordata,490QE@7742|Vertebrata,4GS2G@8782|Aves	8782|Aves	S	Centrosome-associated protein	NA	NA	NA	NA	NA	NA	NA	NA	NA	NA	Q9BV73	CEP250	NA	NA	NA
OG0000026	41	anno2.g17991.t1	52644.XP_010582393.1	8.93e-206	591	28KVH@1|root,2QTBY@2759|Eukaryota,39SN3@33154|Opisthokonta,3BDC9@33208|Metazoa,3CYDR@33213|Bilateria,48A6G@7711|Chordata,490QE@7742|Vertebrata,4GS2G@8782|Aves	8782|Aves	S	Centrosome-associated protein	NA	NA	NA	NA	NA	NA	NA	NA	NA	NA	Q9BV73	CEP250	NA	NA	NA
OG0000026	41	anno2.g17991.t1	52644.XP_010582393.1	8.93e-206	591	28KVH@1|root,2QTBY@2759|Eukaryota,39SN3@33154|Opisthokonta,3BDC9@33208|Metazoa,3CYDR@33213|Bilateria,48A6G@7711|Chordata,490QE@7742|Vertebrata,4GS2G@8782|Aves	8782|Aves	S	Centrosome-associated protein	NA	NA	NA	NA	NA	NA	NA	NA	NA	NA	Q9BV73	CEP250	NA	NA	NA
OG0000026	41	anno2.g17991.t1	52644.XP_010582393.1	8.93e-206	591	28KVH@1|root,2QTBY@2759|Eukaryota,39SN3@33154|Opisthokonta,3BDC9@33208|Metazoa,3CYDR@33213|Bilateria,48A6G@7711|Chordata,490QE@7742|Vertebrata,4GS2G@8782|Aves	8782|Aves	S	Centrosome-associated protein	NA	NA	NA	NA	NA	NA	NA	NA	NA	NA	Q9BV73	CEP250	NA	NA	NA
OG0000026	41	anno2.g17991.t1	52644.XP_010582393.1	8.93e-206	591	28KVH@1|root,2QTBY@2759|Eukaryota,39SN3@33154|Opisthokonta,3BDC9@33208|Metazoa,3CYDR@33213|Bilateria,48A6G@7711|Chordata,490QE@7742|Vertebrata,4GS2G@8782|Aves	8782|Aves	S	Centrosome-associated protein	NA	NA	NA	NA	NA	NA	NA	NA	NA	NA	Q9BV73	CEP250	NA	NA	NA
OG0000026	41	anno2.g17991.t1	52644.XP_010582393.1	8.93e-206	591	28KVH@1|root,2QTBY@2759|Eukaryota,39SN3@33154|Opisthokonta,3BDC9@33208|Metazoa,3CYDR@33213|Bilateria,48A6G@7711|Chordata,490QE@7742|Vertebrata,4GS2G@8782|Aves	8782|Aves	S	Centrosome-associated protein	NA	NA	NA	NA	NA	NA	NA	NA	NA	NA	Q9BV73	CEP250	NA	NA	NA
OG0000026	41	anno2.g17991.t1	52644.XP_010582393.1	8.93e-206	591	28KVH@1|root,2QTBY@2759|Eukaryota,39SN3@33154|Opisthokonta,3BDC9@33208|Metazoa,3CYDR@33213|Bilateria,48A6G@7711|Chordata,490QE@7742|Vertebrata,4GS2G@8782|Aves	8782|Aves	S	Centrosome-associated protein	NA	NA	NA	NA	NA	NA	NA	NA	NA	NA	Q9BV73	CEP250	NA	NA	NA
OG0000026	41	anno2.g17991.t1	52644.XP_010582393.1	8.93e-206	591	28KVH@1|root,2QTBY@2759|Eukaryota,39SN3@33154|Opisthokonta,3BDC9@33208|Metazoa,3CYDR@33213|Bilateria,48A6G@7711|Chordata,490QE@7742|Vertebrata,4GS2G@8782|Aves	8782|Aves	S	Centrosome-associated protein	NA	NA	NA	NA	NA	NA	NA	NA	NA	NA	Q9BV73	CEP250	NA	NA	NA
OG0000026	41	anno2.g17991.t1	52644.XP_010582393.1	8.93e-206	591	28KVH@1|root,2QTBY@2759|Eukaryota,39SN3@33154|Opisthokonta,3BDC9@33208|Metazoa,3CYDR@33213|Bilateria,48A6G@7711|Chordata,490QE@7742|Vertebrata,4GS2G@8782|Aves	8782|Aves	S	Centrosome-associated protein	NA	NA	NA	NA	NA	NA	NA	NA	NA	NA	Q9BV73	CEP250	NA	NA	NA
OG0000026	41	anno2.g17991.t1	52644.XP_010582393.1	8.93e-206	591	28KVH@1|root,2QTBY@2759|Eukaryota,39SN3@33154|Opisthokonta,3BDC9@33208|Metazoa,3CYDR@33213|Bilateria,48A6G@7711|Chordata,490QE@7742|Vertebrata,4GS2G@8782|Aves	8782|Aves	S	Centrosome-associated protein	NA	NA	NA	NA	NA	NA	NA	NA	NA	NA	Q9BV73	CEP250	NA	NA	NA
OG0000026	41	anno2.g17991.t1	52644.XP_010582393.1	8.93e-206	591	28KVH@1|root,2QTBY@2759|Eukaryota,39SN3@33154|Opisthokonta,3BDC9@33208|Metazoa,3CYDR@33213|Bilateria,48A6G@7711|Chordata,490QE@7742|Vertebrata,4GS2G@8782|Aves	8782|Aves	S	Centrosome-associated protein	NA	NA	NA	NA	NA	NA	NA	NA	NA	NA	Q9BV73	CEP250	NA	NA	NA
OG0000026	41	anno2.g17991.t1	52644.XP_010582393.1	8.93e-206	591	28KVH@1|root,2QTBY@2759|Eukaryota,39SN3@33154|Opisthokonta,3BDC9@33208|Metazoa,3CYDR@33213|Bilateria,48A6G@7711|Chordata,490QE@7742|Vertebrata,4GS2G@8782|Aves	8782|Aves	S	Centrosome-associated protein	NA	NA	NA	NA	NA	NA	NA	NA	NA	NA	Q9BV73	CEP250	NA	NA	NA
OG0000026	41	anno2.g17991.t1	52644.XP_010582393.1	8.93e-206	591	28KVH@1|root,2QTBY@2759|Eukaryota,39SN3@33154|Opisthokonta,3BDC9@33208|Metazoa,3CYDR@33213|Bilateria,48A6G@7711|Chordata,490QE@7742|Vertebrata,4GS2G@8782|Aves	8782|Aves	S	Centrosome-associated protein	NA	NA	NA	NA	NA	NA	NA	NA	NA	NA	Q9BV73	CEP250	NA	NA	NA
OG0000026	41	anno2.g17991.t1	52644.XP_010582393.1	8.93e-206	591	28KVH@1|root,2QTBY@2759|Eukaryota,39SN3@33154|Opisthokonta,3BDC9@33208|Metazoa,3CYDR@33213|Bilateria,48A6G@7711|Chordata,490QE@7742|Vertebrata,4GS2G@8782|Aves	8782|Aves	S	Centrosome-associated protein	NA	NA	NA	NA	NA	NA	NA	NA	NA	NA	Q9BV73	CEP250	NA	NA	NA
OG0000026	41	anno2.g17991.t1	52644.XP_010582393.1	8.93e-206	591	28KVH@1|root,2QTBY@2759|Eukaryota,39SN3@33154|Opisthokonta,3BDC9@33208|Metazoa,3CYDR@33213|Bilateria,48A6G@7711|Chordata,490QE@7742|Vertebrata,4GS2G@8782|Aves	8782|Aves	S	Centrosome-associated protein	NA	NA	NA	NA	NA	NA	NA	NA	NA	NA	Q9BV73	CEP250	NA	NA	NA
OG0000026	41	anno2.g17991.t1	52644.XP_010582393.1	8.93e-206	591	28KVH@1|root,2QTBY@2759|Eukaryota,39SN3@33154|Opisthokonta,3BDC9@33208|Metazoa,3CYDR@33213|Bilateria,48A6G@7711|Chordata,490QE@7742|Vertebrata,4GS2G@8782|Aves	8782|Aves	S	Centrosome-associated protein	NA	NA	NA	NA	NA	NA	NA	NA	NA	NA	Q9BV73	CEP250	NA	NA	NA
OG0000026	41	anno2.g17991.t1	52644.XP_010582393.1	8.93e-206	591	28KVH@1|root,2QTBY@2759|Eukaryota,39SN3@33154|Opisthokonta,3BDC9@33208|Metazoa,3CYDR@33213|Bilateria,48A6G@7711|Chordata,490QE@7742|Vertebrata,4GS2G@8782|Aves	8782|Aves	S	Centrosome-associated protein	NA	NA	NA	NA	NA	NA	NA	NA	NA	NA	Q9BV73	CEP250	NA	NA	NA
OG0000026	41	anno2.g18083.t1	52644.XP_010582393.1	3e-178	518	28KVH@1|root,2QTBY@2759|Eukaryota,39SN3@33154|Opisthokonta,3BDC9@33208|Metazoa,3CYDR@33213|Bilateria,48A6G@7711|Chordata,490QE@7742|Vertebrata,4GS2G@8782|Aves	8782|Aves	S	Centrosome-associated protein	NA	NA	NA	NA	NA	NA	NA	NA	NA	NA	Q9BV73	CEP250	NA	NA	NA
OG0000026	41	anno2.g18083.t1	52644.XP_010582393.1	3e-178	518	28KVH@1|root,2QTBY@2759|Eukaryota,39SN3@33154|Opisthokonta,3BDC9@33208|Metazoa,3CYDR@33213|Bilateria,48A6G@7711|Chordata,490QE@7742|Vertebrata,4GS2G@8782|Aves	8782|Aves	S	Centrosome-associated protein	NA	NA	NA	NA	NA	NA	NA	NA	NA	NA	Q9BV73	CEP250	NA	NA	NA
OG0000026	41	anno2.g18083.t1	52644.XP_010582393.1	3e-178	518	28KVH@1|root,2QTBY@2759|Eukaryota,39SN3@33154|Opisthokonta,3BDC9@33208|Metazoa,3CYDR@33213|Bilateria,48A6G@7711|Chordata,490QE@7742|Vertebrata,4GS2G@8782|Aves	8782|Aves	S	Centrosome-associated protein	NA	NA	NA	NA	NA	NA	NA	NA	NA	NA	Q9BV73	CEP250	NA	NA	NA
OG0000026	41	anno2.g18083.t1	52644.XP_010582393.1	3e-178	518	28KVH@1|root,2QTBY@2759|Eukaryota,39SN3@33154|Opisthokonta,3BDC9@33208|Metazoa,3CYDR@33213|Bilateria,48A6G@7711|Chordata,490QE@7742|Vertebrata,4GS2G@8782|Aves	8782|Aves	S	Centrosome-associated protein	NA	NA	NA	NA	NA	NA	NA	NA	NA	NA	Q9BV73	CEP250	NA	NA	NA
OG0000026	41	anno2.g18083.t1	52644.XP_010582393.1	3e-178	518	28KVH@1|root,2QTBY@2759|Eukaryota,39SN3@33154|Opisthokonta,3BDC9@33208|Metazoa,3CYDR@33213|Bilateria,48A6G@7711|Chordata,490QE@7742|Vertebrata,4GS2G@8782|Aves	8782|Aves	S	Centrosome-associated protein	NA	NA	NA	NA	NA	NA	NA	NA	NA	NA	Q9BV73	CEP250	NA	NA	NA
OG0000026	41	anno2.g18083.t1	52644.XP_010582393.1	3e-178	518	28KVH@1|root,2QTBY@2759|Eukaryota,39SN3@33154|Opisthokonta,3BDC9@33208|Metazoa,3CYDR@33213|Bilateria,48A6G@7711|Chordata,490QE@7742|Vertebrata,4GS2G@8782|Aves	8782|Aves	S	Centrosome-associated protein	NA	NA	NA	NA	NA	NA	NA	NA	NA	NA	Q9BV73	CEP250	NA	NA	NA
OG0000026	41	anno2.g18083.t1	52644.XP_010582393.1	3e-178	518	28KVH@1|root,2QTBY@2759|Eukaryota,39SN3@33154|Opisthokonta,3BDC9@33208|Metazoa,3CYDR@33213|Bilateria,48A6G@7711|Chordata,490QE@7742|Vertebrata,4GS2G@8782|Aves	8782|Aves	S	Centrosome-associated protein	NA	NA	NA	NA	NA	NA	NA	NA	NA	NA	Q9BV73	CEP250	NA	NA	NA
OG0000026	41	anno2.g18083.t1	52644.XP_010582393.1	3e-178	518	28KVH@1|root,2QTBY@2759|Eukaryota,39SN3@33154|Opisthokonta,3BDC9@33208|Metazoa,3CYDR@33213|Bilateria,48A6G@7711|Chordata,490QE@7742|Vertebrata,4GS2G@8782|Aves	8782|Aves	S	Centrosome-associated protein	NA	NA	NA	NA	NA	NA	NA	NA	NA	NA	Q9BV73	CEP250	NA	NA	NA
OG0000026	41	anno2.g18083.t1	52644.XP_010582393.1	3e-178	518	28KVH@1|root,2QTBY@2759|Eukaryota,39SN3@33154|Opisthokonta,3BDC9@33208|Metazoa,3CYDR@33213|Bilateria,48A6G@7711|Chordata,490QE@7742|Vertebrata,4GS2G@8782|Aves	8782|Aves	S	Centrosome-associated protein	NA	NA	NA	NA	NA	NA	NA	NA	NA	NA	Q9BV73	CEP250	NA	NA	NA
OG0000026	41	anno2.g18083.t1	52644.XP_010582393.1	3e-178	518	28KVH@1|root,2QTBY@2759|Eukaryota,39SN3@33154|Opisthokonta,3BDC9@33208|Metazoa,3CYDR@33213|Bilateria,48A6G@7711|Chordata,490QE@7742|Vertebrata,4GS2G@8782|Aves	8782|Aves	S	Centrosome-associated protein	NA	NA	NA	NA	NA	NA	NA	NA	NA	NA	Q9BV73	CEP250	NA	NA	NA
OG0000026	41	anno2.g18083.t1	52644.XP_010582393.1	3e-178	518	28KVH@1|root,2QTBY@2759|Eukaryota,39SN3@33154|Opisthokonta,3BDC9@33208|Metazoa,3CYDR@33213|Bilateria,48A6G@7711|Chordata,490QE@7742|Vertebrata,4GS2G@8782|Aves	8782|Aves	S	Centrosome-associated protein	NA	NA	NA	NA	NA	NA	NA	NA	NA	NA	Q9BV73	CEP250	NA	NA	NA
OG0000026	41	anno2.g18083.t1	52644.XP_010582393.1	3e-178	518	28KVH@1|root,2QTBY@2759|Eukaryota,39SN3@33154|Opisthokonta,3BDC9@33208|Metazoa,3CYDR@33213|Bilateria,48A6G@7711|Chordata,490QE@7742|Vertebrata,4GS2G@8782|Aves	8782|Aves	S	Centrosome-associated protein	NA	NA	NA	NA	NA	NA	NA	NA	NA	NA	Q9BV73	CEP250	NA	NA	NA
OG0000026	41	anno2.g18083.t1	52644.XP_010582393.1	3e-178	518	28KVH@1|root,2QTBY@2759|Eukaryota,39SN3@33154|Opisthokonta,3BDC9@33208|Metazoa,3CYDR@33213|Bilateria,48A6G@7711|Chordata,490QE@7742|Vertebrata,4GS2G@8782|Aves	8782|Aves	S	Centrosome-associated protein	NA	NA	NA	NA	NA	NA	NA	NA	NA	NA	Q9BV73	CEP250	NA	NA	NA
OG0000026	41	anno2.g18083.t1	52644.XP_010582393.1	3e-178	518	28KVH@1|root,2QTBY@2759|Eukaryota,39SN3@33154|Opisthokonta,3BDC9@33208|Metazoa,3CYDR@33213|Bilateria,48A6G@7711|Chordata,490QE@7742|Vertebrata,4GS2G@8782|Aves	8782|Aves	S	Centrosome-associated protein	NA	NA	NA	NA	NA	NA	NA	NA	NA	NA	Q9BV73	CEP250	NA	NA	NA
OG0000026	41	anno2.g18083.t1	52644.XP_010582393.1	3e-178	518	28KVH@1|root,2QTBY@2759|Eukaryota,39SN3@33154|Opisthokonta,3BDC9@33208|Metazoa,3CYDR@33213|Bilateria,48A6G@7711|Chordata,490QE@7742|Vertebrata,4GS2G@8782|Aves	8782|Aves	S	Centrosome-associated protein	NA	NA	NA	NA	NA	NA	NA	NA	NA	NA	Q9BV73	CEP250	NA	NA	NA
OG0000026	41	anno2.g18083.t1	52644.XP_010582393.1	3e-178	518	28KVH@1|root,2QTBY@2759|Eukaryota,39SN3@33154|Opisthokonta,3BDC9@33208|Metazoa,3CYDR@33213|Bilateria,48A6G@7711|Chordata,490QE@7742|Vertebrata,4GS2G@8782|Aves	8782|Aves	S	Centrosome-associated protein	NA	NA	NA	NA	NA	NA	NA	NA	NA	NA	Q9BV73	CEP250	NA	NA	NA
OG0000026	41	anno2.g18083.t1	52644.XP_010582393.1	3e-178	518	28KVH@1|root,2QTBY@2759|Eukaryota,39SN3@33154|Opisthokonta,3BDC9@33208|Metazoa,3CYDR@33213|Bilateria,48A6G@7711|Chordata,490QE@7742|Vertebrata,4GS2G@8782|Aves	8782|Aves	S	Centrosome-associated protein	NA	NA	NA	NA	NA	NA	NA	NA	NA	NA	Q9BV73	CEP250	NA	NA	NA
OG0000026	41	anno2.g18083.t1	52644.XP_010582393.1	3e-178	518	28KVH@1|root,2QTBY@2759|Eukaryota,39SN3@33154|Opisthokonta,3BDC9@33208|Metazoa,3CYDR@33213|Bilateria,48A6G@7711|Chordata,490QE@7742|Vertebrata,4GS2G@8782|Aves	8782|Aves	S	Centrosome-associated protein	NA	NA	NA	NA	NA	NA	NA	NA	NA	NA	Q9BV73	CEP250	NA	NA	NA
OG0000026	41	anno2.g18083.t1	52644.XP_010582393.1	3e-178	518	28KVH@1|root,2QTBY@2759|Eukaryota,39SN3@33154|Opisthokonta,3BDC9@33208|Metazoa,3CYDR@33213|Bilateria,48A6G@7711|Chordata,490QE@7742|Vertebrata,4GS2G@8782|Aves	8782|Aves	S	Centrosome-associated protein	NA	NA	NA	NA	NA	NA	NA	NA	NA	NA	Q9BV73	CEP250	NA	NA	NA
OG0000026	41	anno2.g18083.t1	52644.XP_010582393.1	3e-178	518	28KVH@1|root,2QTBY@2759|Eukaryota,39SN3@33154|Opisthokonta,3BDC9@33208|Metazoa,3CYDR@33213|Bilateria,48A6G@7711|Chordata,490QE@7742|Vertebrata,4GS2G@8782|Aves	8782|Aves	S	Centrosome-associated protein	NA	NA	NA	NA	NA	NA	NA	NA	NA	NA	Q9BV73	CEP250	NA	NA	NA
OG0000026	41	anno2.g18083.t1	52644.XP_010582393.1	3e-178	518	28KVH@1|root,2QTBY@2759|Eukaryota,39SN3@33154|Opisthokonta,3BDC9@33208|Metazoa,3CYDR@33213|Bilateria,48A6G@7711|Chordata,490QE@7742|Vertebrata,4GS2G@8782|Aves	8782|Aves	S	Centrosome-associated protein	NA	NA	NA	NA	NA	NA	NA	NA	NA	NA	Q9BV73	CEP250	NA	NA	NA
OG0000026	41	anno2.g18083.t1	52644.XP_010582393.1	3e-178	518	28KVH@1|root,2QTBY@2759|Eukaryota,39SN3@33154|Opisthokonta,3BDC9@33208|Metazoa,3CYDR@33213|Bilateria,48A6G@7711|Chordata,490QE@7742|Vertebrata,4GS2G@8782|Aves	8782|Aves	S	Centrosome-associated protein	NA	NA	NA	NA	NA	NA	NA	NA	NA	NA	Q9BV73	CEP250	NA	NA	NA
OG0000026	41	anno2.g18083.t1	52644.XP_010582393.1	3e-178	518	28KVH@1|root,2QTBY@2759|Eukaryota,39SN3@33154|Opisthokonta,3BDC9@33208|Metazoa,3CYDR@33213|Bilateria,48A6G@7711|Chordata,490QE@7742|Vertebrata,4GS2G@8782|Aves	8782|Aves	S	Centrosome-associated protein	NA	NA	NA	NA	NA	NA	NA	NA	NA	NA	Q9BV73	CEP250	NA	NA	NA
OG0000026	41	anno2.g18083.t1	52644.XP_010582393.1	3e-178	518	28KVH@1|root,2QTBY@2759|Eukaryota,39SN3@33154|Opisthokonta,3BDC9@33208|Metazoa,3CYDR@33213|Bilateria,48A6G@7711|Chordata,490QE@7742|Vertebrata,4GS2G@8782|Aves	8782|Aves	S	Centrosome-associated protein	NA	NA	NA	NA	NA	NA	NA	NA	NA	NA	Q9BV73	CEP250	NA	NA	NA
OG0000026	41	anno2.g18083.t1	52644.XP_010582393.1	3e-178	518	28KVH@1|root,2QTBY@2759|Eukaryota,39SN3@33154|Opisthokonta,3BDC9@33208|Metazoa,3CYDR@33213|Bilateria,48A6G@7711|Chordata,490QE@7742|Vertebrata,4GS2G@8782|Aves	8782|Aves	S	Centrosome-associated protein	NA	NA	NA	NA	NA	NA	NA	NA	NA	NA	Q9BV73	CEP250	NA	NA	NA
OG0000026	41	anno2.g18083.t1	52644.XP_010582393.1	3e-178	518	28KVH@1|root,2QTBY@2759|Eukaryota,39SN3@33154|Opisthokonta,3BDC9@33208|Metazoa,3CYDR@33213|Bilateria,48A6G@7711|Chordata,490QE@7742|Vertebrata,4GS2G@8782|Aves	8782|Aves	S	Centrosome-associated protein	NA	NA	NA	NA	NA	NA	NA	NA	NA	NA	Q9BV73	CEP250	NA	NA	NA
OG0000026	41	anno2.g18083.t1	52644.XP_010582393.1	3e-178	518	28KVH@1|root,2QTBY@2759|Eukaryota,39SN3@33154|Opisthokonta,3BDC9@33208|Metazoa,3CYDR@33213|Bilateria,48A6G@7711|Chordata,490QE@7742|Vertebrata,4GS2G@8782|Aves	8782|Aves	S	Centrosome-associated protein	NA	NA	NA	NA	NA	NA	NA	NA	NA	NA	Q9BV73	CEP250	NA	NA	NA
OG0000026	41	anno2.g18083.t1	52644.XP_010582393.1	3e-178	518	28KVH@1|root,2QTBY@2759|Eukaryota,39SN3@33154|Opisthokonta,3BDC9@33208|Metazoa,3CYDR@33213|Bilateria,48A6G@7711|Chordata,490QE@7742|Vertebrata,4GS2G@8782|Aves	8782|Aves	S	Centrosome-associated protein	NA	NA	NA	NA	NA	NA	NA	NA	NA	NA	Q9BV73	CEP250	NA	NA	NA
OG0000026	41	anno2.g18085.t2	52644.XP_010571638.1	5.48e-122	401	28KVH@1|root,2QTBY@2759|Eukaryota,39SN3@33154|Opisthokonta,3BDC9@33208|Metazoa,3CYDR@33213|Bilateria,48A6G@7711|Chordata,490QE@7742|Vertebrata,4GS2G@8782|Aves	8782|Aves	S	Centrosome-associated protein	NA	NA	NA	NA	NA	NA	NA	NA	NA	NA	Q9BV73	CEP250	NA	NA	NA
OG0000026	41	anno2.g18085.t2	52644.XP_010571638.1	5.48e-122	401	28KVH@1|root,2QTBY@2759|Eukaryota,39SN3@33154|Opisthokonta,3BDC9@33208|Metazoa,3CYDR@33213|Bilateria,48A6G@7711|Chordata,490QE@7742|Vertebrata,4GS2G@8782|Aves	8782|Aves	S	Centrosome-associated protein	NA	NA	NA	NA	NA	NA	NA	NA	NA	NA	Q9BV73	CEP250	NA	NA	NA
OG0000026	41	anno2.g18085.t2	52644.XP_010571638.1	5.48e-122	401	28KVH@1|root,2QTBY@2759|Eukaryota,39SN3@33154|Opisthokonta,3BDC9@33208|Metazoa,3CYDR@33213|Bilateria,48A6G@7711|Chordata,490QE@7742|Vertebrata,4GS2G@8782|Aves	8782|Aves	S	Centrosome-associated protein	NA	NA	NA	NA	NA	NA	NA	NA	NA	NA	Q9BV73	CEP250	NA	NA	NA
OG0000026	41	anno2.g18085.t2	52644.XP_010571638.1	5.48e-122	401	28KVH@1|root,2QTBY@2759|Eukaryota,39SN3@33154|Opisthokonta,3BDC9@33208|Metazoa,3CYDR@33213|Bilateria,48A6G@7711|Chordata,490QE@7742|Vertebrata,4GS2G@8782|Aves	8782|Aves	S	Centrosome-associated protein	NA	NA	NA	NA	NA	NA	NA	NA	NA	NA	Q9BV73	CEP250	NA	NA	NA
OG0000026	41	anno2.g18085.t2	52644.XP_010571638.1	5.48e-122	401	28KVH@1|root,2QTBY@2759|Eukaryota,39SN3@33154|Opisthokonta,3BDC9@33208|Metazoa,3CYDR@33213|Bilateria,48A6G@7711|Chordata,490QE@7742|Vertebrata,4GS2G@8782|Aves	8782|Aves	S	Centrosome-associated protein	NA	NA	NA	NA	NA	NA	NA	NA	NA	NA	Q9BV73	CEP250	NA	NA	NA
OG0000026	41	anno2.g18085.t2	52644.XP_010571638.1	5.48e-122	401	28KVH@1|root,2QTBY@2759|Eukaryota,39SN3@33154|Opisthokonta,3BDC9@33208|Metazoa,3CYDR@33213|Bilateria,48A6G@7711|Chordata,490QE@7742|Vertebrata,4GS2G@8782|Aves	8782|Aves	S	Centrosome-associated protein	NA	NA	NA	NA	NA	NA	NA	NA	NA	NA	Q9BV73	CEP250	NA	NA	NA
OG0000026	41	anno2.g18085.t2	52644.XP_010571638.1	5.48e-122	401	28KVH@1|root,2QTBY@2759|Eukaryota,39SN3@33154|Opisthokonta,3BDC9@33208|Metazoa,3CYDR@33213|Bilateria,48A6G@7711|Chordata,490QE@7742|Vertebrata,4GS2G@8782|Aves	8782|Aves	S	Centrosome-associated protein	NA	NA	NA	NA	NA	NA	NA	NA	NA	NA	Q9BV73	CEP250	NA	NA	NA
OG0000026	41	anno2.g18085.t2	52644.XP_010571638.1	5.48e-122	401	28KVH@1|root,2QTBY@2759|Eukaryota,39SN3@33154|Opisthokonta,3BDC9@33208|Metazoa,3CYDR@33213|Bilateria,48A6G@7711|Chordata,490QE@7742|Vertebrata,4GS2G@8782|Aves	8782|Aves	S	Centrosome-associated protein	NA	NA	NA	NA	NA	NA	NA	NA	NA	NA	Q9BV73	CEP250	NA	NA	NA
OG0000026	41	anno2.g18085.t2	52644.XP_010571638.1	5.48e-122	401	28KVH@1|root,2QTBY@2759|Eukaryota,39SN3@33154|Opisthokonta,3BDC9@33208|Metazoa,3CYDR@33213|Bilateria,48A6G@7711|Chordata,490QE@7742|Vertebrata,4GS2G@8782|Aves	8782|Aves	S	Centrosome-associated protein	NA	NA	NA	NA	NA	NA	NA	NA	NA	NA	Q9BV73	CEP250	NA	NA	NA
OG0000026	41	anno2.g18085.t2	52644.XP_010571638.1	5.48e-122	401	28KVH@1|root,2QTBY@2759|Eukaryota,39SN3@33154|Opisthokonta,3BDC9@33208|Metazoa,3CYDR@33213|Bilateria,48A6G@7711|Chordata,490QE@7742|Vertebrata,4GS2G@8782|Aves	8782|Aves	S	Centrosome-associated protein	NA	NA	NA	NA	NA	NA	NA	NA	NA	NA	Q9BV73	CEP250	NA	NA	NA
OG0000026	41	anno2.g18085.t2	52644.XP_010571638.1	5.48e-122	401	28KVH@1|root,2QTBY@2759|Eukaryota,39SN3@33154|Opisthokonta,3BDC9@33208|Metazoa,3CYDR@33213|Bilateria,48A6G@7711|Chordata,490QE@7742|Vertebrata,4GS2G@8782|Aves	8782|Aves	S	Centrosome-associated protein	NA	NA	NA	NA	NA	NA	NA	NA	NA	NA	Q9BV73	CEP250	NA	NA	NA
OG0000026	41	anno2.g18085.t2	52644.XP_010571638.1	5.48e-122	401	28KVH@1|root,2QTBY@2759|Eukaryota,39SN3@33154|Opisthokonta,3BDC9@33208|Metazoa,3CYDR@33213|Bilateria,48A6G@7711|Chordata,490QE@7742|Vertebrata,4GS2G@8782|Aves	8782|Aves	S	Centrosome-associated protein	NA	NA	NA	NA	NA	NA	NA	NA	NA	NA	Q9BV73	CEP250	NA	NA	NA
OG0000026	41	anno2.g18085.t2	52644.XP_010571638.1	5.48e-122	401	28KVH@1|root,2QTBY@2759|Eukaryota,39SN3@33154|Opisthokonta,3BDC9@33208|Metazoa,3CYDR@33213|Bilateria,48A6G@7711|Chordata,490QE@7742|Vertebrata,4GS2G@8782|Aves	8782|Aves	S	Centrosome-associated protein	NA	NA	NA	NA	NA	NA	NA	NA	NA	NA	Q9BV73	CEP250	NA	NA	NA
OG0000026	41	anno2.g18085.t2	52644.XP_010571638.1	5.48e-122	401	28KVH@1|root,2QTBY@2759|Eukaryota,39SN3@33154|Opisthokonta,3BDC9@33208|Metazoa,3CYDR@33213|Bilateria,48A6G@7711|Chordata,490QE@7742|Vertebrata,4GS2G@8782|Aves	8782|Aves	S	Centrosome-associated protein	NA	NA	NA	NA	NA	NA	NA	NA	NA	NA	Q9BV73	CEP250	NA	NA	NA
OG0000026	41	anno2.g18085.t2	52644.XP_010571638.1	5.48e-122	401	28KVH@1|root,2QTBY@2759|Eukaryota,39SN3@33154|Opisthokonta,3BDC9@33208|Metazoa,3CYDR@33213|Bilateria,48A6G@7711|Chordata,490QE@7742|Vertebrata,4GS2G@8782|Aves	8782|Aves	S	Centrosome-associated protein	NA	NA	NA	NA	NA	NA	NA	NA	NA	NA	Q9BV73	CEP250	NA	NA	NA
OG0000026	41	anno2.g18085.t2	52644.XP_010571638.1	5.48e-122	401	28KVH@1|root,2QTBY@2759|Eukaryota,39SN3@33154|Opisthokonta,3BDC9@33208|Metazoa,3CYDR@33213|Bilateria,48A6G@7711|Chordata,490QE@7742|Vertebrata,4GS2G@8782|Aves	8782|Aves	S	Centrosome-associated protein	NA	NA	NA	NA	NA	NA	NA	NA	NA	NA	Q9BV73	CEP250	NA	NA	NA
OG0000026	41	anno2.g18085.t2	52644.XP_010571638.1	5.48e-122	401	28KVH@1|root,2QTBY@2759|Eukaryota,39SN3@33154|Opisthokonta,3BDC9@33208|Metazoa,3CYDR@33213|Bilateria,48A6G@7711|Chordata,490QE@7742|Vertebrata,4GS2G@8782|Aves	8782|Aves	S	Centrosome-associated protein	NA	NA	NA	NA	NA	NA	NA	NA	NA	NA	Q9BV73	CEP250	NA	NA	NA
OG0000026	41	anno2.g18085.t2	52644.XP_010571638.1	5.48e-122	401	28KVH@1|root,2QTBY@2759|Eukaryota,39SN3@33154|Opisthokonta,3BDC9@33208|Metazoa,3CYDR@33213|Bilateria,48A6G@7711|Chordata,490QE@7742|Vertebrata,4GS2G@8782|Aves	8782|Aves	S	Centrosome-associated protein	NA	NA	NA	NA	NA	NA	NA	NA	NA	NA	Q9BV73	CEP250	NA	NA	NA
OG0000026	41	anno2.g18085.t2	52644.XP_010571638.1	5.48e-122	401	28KVH@1|root,2QTBY@2759|Eukaryota,39SN3@33154|Opisthokonta,3BDC9@33208|Metazoa,3CYDR@33213|Bilateria,48A6G@7711|Chordata,490QE@7742|Vertebrata,4GS2G@8782|Aves	8782|Aves	S	Centrosome-associated protein	NA	NA	NA	NA	NA	NA	NA	NA	NA	NA	Q9BV73	CEP250	NA	NA	NA
OG0000026	41	anno2.g18085.t2	52644.XP_010571638.1	5.48e-122	401	28KVH@1|root,2QTBY@2759|Eukaryota,39SN3@33154|Opisthokonta,3BDC9@33208|Metazoa,3CYDR@33213|Bilateria,48A6G@7711|Chordata,490QE@7742|Vertebrata,4GS2G@8782|Aves	8782|Aves	S	Centrosome-associated protein	NA	NA	NA	NA	NA	NA	NA	NA	NA	NA	Q9BV73	CEP250	NA	NA	NA
OG0000026	41	anno2.g18085.t2	52644.XP_010571638.1	5.48e-122	401	28KVH@1|root,2QTBY@2759|Eukaryota,39SN3@33154|Opisthokonta,3BDC9@33208|Metazoa,3CYDR@33213|Bilateria,48A6G@7711|Chordata,490QE@7742|Vertebrata,4GS2G@8782|Aves	8782|Aves	S	Centrosome-associated protein	NA	NA	NA	NA	NA	NA	NA	NA	NA	NA	Q9BV73	CEP250	NA	NA	NA
OG0000026	41	anno2.g18085.t2	52644.XP_010571638.1	5.48e-122	401	28KVH@1|root,2QTBY@2759|Eukaryota,39SN3@33154|Opisthokonta,3BDC9@33208|Metazoa,3CYDR@33213|Bilateria,48A6G@7711|Chordata,490QE@7742|Vertebrata,4GS2G@8782|Aves	8782|Aves	S	Centrosome-associated protein	NA	NA	NA	NA	NA	NA	NA	NA	NA	NA	Q9BV73	CEP250	NA	NA	NA
OG0000026	41	anno2.g18085.t2	52644.XP_010571638.1	5.48e-122	401	28KVH@1|root,2QTBY@2759|Eukaryota,39SN3@33154|Opisthokonta,3BDC9@33208|Metazoa,3CYDR@33213|Bilateria,48A6G@7711|Chordata,490QE@7742|Vertebrata,4GS2G@8782|Aves	8782|Aves	S	Centrosome-associated protein	NA	NA	NA	NA	NA	NA	NA	NA	NA	NA	Q9BV73	CEP250	NA	NA	NA
OG0000026	41	anno2.g18085.t2	52644.XP_010571638.1	5.48e-122	401	28KVH@1|root,2QTBY@2759|Eukaryota,39SN3@33154|Opisthokonta,3BDC9@33208|Metazoa,3CYDR@33213|Bilateria,48A6G@7711|Chordata,490QE@7742|Vertebrata,4GS2G@8782|Aves	8782|Aves	S	Centrosome-associated protein	NA	NA	NA	NA	NA	NA	NA	NA	NA	NA	Q9BV73	CEP250	NA	NA	NA
OG0000026	41	anno2.g18085.t2	52644.XP_010571638.1	5.48e-122	401	28KVH@1|root,2QTBY@2759|Eukaryota,39SN3@33154|Opisthokonta,3BDC9@33208|Metazoa,3CYDR@33213|Bilateria,48A6G@7711|Chordata,490QE@7742|Vertebrata,4GS2G@8782|Aves	8782|Aves	S	Centrosome-associated protein	NA	NA	NA	NA	NA	NA	NA	NA	NA	NA	Q9BV73	CEP250	NA	NA	NA
OG0000026	41	anno2.g18085.t2	52644.XP_010571638.1	5.48e-122	401	28KVH@1|root,2QTBY@2759|Eukaryota,39SN3@33154|Opisthokonta,3BDC9@33208|Metazoa,3CYDR@33213|Bilateria,48A6G@7711|Chordata,490QE@7742|Vertebrata,4GS2G@8782|Aves	8782|Aves	S	Centrosome-associated protein	NA	NA	NA	NA	NA	NA	NA	NA	NA	NA	Q9BV73	CEP250	NA	NA	NA
OG0000026	41	anno2.g18085.t2	52644.XP_010571638.1	5.48e-122	401	28KVH@1|root,2QTBY@2759|Eukaryota,39SN3@33154|Opisthokonta,3BDC9@33208|Metazoa,3CYDR@33213|Bilateria,48A6G@7711|Chordata,490QE@7742|Vertebrata,4GS2G@8782|Aves	8782|Aves	S	Centrosome-associated protein	NA	NA	NA	NA	NA	NA	NA	NA	NA	NA	Q9BV73	CEP250	NA	NA	NA
OG0000026	41	anno2.g18085.t2	52644.XP_010571638.1	5.48e-122	401	28KVH@1|root,2QTBY@2759|Eukaryota,39SN3@33154|Opisthokonta,3BDC9@33208|Metazoa,3CYDR@33213|Bilateria,48A6G@7711|Chordata,490QE@7742|Vertebrata,4GS2G@8782|Aves	8782|Aves	S	Centrosome-associated protein	NA	NA	NA	NA	NA	NA	NA	NA	NA	NA	Q9BV73	CEP250	NA	NA	NA
OG0000026	41	anno2.g18427.t1	9031.ENSGALP00000002726	1.03e-129	427	28KVH@1|root,2QTBY@2759|Eukaryota,39SN3@33154|Opisthokonta,3BDC9@33208|Metazoa,3CYDR@33213|Bilateria,48A6G@7711|Chordata,490QE@7742|Vertebrata,4GS2G@8782|Aves	8782|Aves	S	Centrosome-associated protein	NA	NA	NA	NA	NA	NA	NA	NA	NA	NA	Q9BV73	CEP250	NA	NA	NA
OG0000026	41	anno2.g18427.t1	9031.ENSGALP00000002726	1.03e-129	427	28KVH@1|root,2QTBY@2759|Eukaryota,39SN3@33154|Opisthokonta,3BDC9@33208|Metazoa,3CYDR@33213|Bilateria,48A6G@7711|Chordata,490QE@7742|Vertebrata,4GS2G@8782|Aves	8782|Aves	S	Centrosome-associated protein	NA	NA	NA	NA	NA	NA	NA	NA	NA	NA	Q9BV73	CEP250	NA	NA	NA
OG0000026	41	anno2.g18427.t1	9031.ENSGALP00000002726	1.03e-129	427	28KVH@1|root,2QTBY@2759|Eukaryota,39SN3@33154|Opisthokonta,3BDC9@33208|Metazoa,3CYDR@33213|Bilateria,48A6G@7711|Chordata,490QE@7742|Vertebrata,4GS2G@8782|Aves	8782|Aves	S	Centrosome-associated protein	NA	NA	NA	NA	NA	NA	NA	NA	NA	NA	Q9BV73	CEP250	NA	NA	NA
OG0000026	41	anno2.g18427.t1	9031.ENSGALP00000002726	1.03e-129	427	28KVH@1|root,2QTBY@2759|Eukaryota,39SN3@33154|Opisthokonta,3BDC9@33208|Metazoa,3CYDR@33213|Bilateria,48A6G@7711|Chordata,490QE@7742|Vertebrata,4GS2G@8782|Aves	8782|Aves	S	Centrosome-associated protein	NA	NA	NA	NA	NA	NA	NA	NA	NA	NA	Q9BV73	CEP250	NA	NA	NA
OG0000026	41	anno2.g18427.t1	9031.ENSGALP00000002726	1.03e-129	427	28KVH@1|root,2QTBY@2759|Eukaryota,39SN3@33154|Opisthokonta,3BDC9@33208|Metazoa,3CYDR@33213|Bilateria,48A6G@7711|Chordata,490QE@7742|Vertebrata,4GS2G@8782|Aves	8782|Aves	S	Centrosome-associated protein	NA	NA	NA	NA	NA	NA	NA	NA	NA	NA	Q9BV73	CEP250	NA	NA	NA
OG0000026	41	anno2.g18427.t1	9031.ENSGALP00000002726	1.03e-129	427	28KVH@1|root,2QTBY@2759|Eukaryota,39SN3@33154|Opisthokonta,3BDC9@33208|Metazoa,3CYDR@33213|Bilateria,48A6G@7711|Chordata,490QE@7742|Vertebrata,4GS2G@8782|Aves	8782|Aves	S	Centrosome-associated protein	NA	NA	NA	NA	NA	NA	NA	NA	NA	NA	Q9BV73	CEP250	NA	NA	NA
OG0000026	41	anno2.g18427.t1	9031.ENSGALP00000002726	1.03e-129	427	28KVH@1|root,2QTBY@2759|Eukaryota,39SN3@33154|Opisthokonta,3BDC9@33208|Metazoa,3CYDR@33213|Bilateria,48A6G@7711|Chordata,490QE@7742|Vertebrata,4GS2G@8782|Aves	8782|Aves	S	Centrosome-associated protein	NA	NA	NA	NA	NA	NA	NA	NA	NA	NA	Q9BV73	CEP250	NA	NA	NA
OG0000026	41	anno2.g18427.t1	9031.ENSGALP00000002726	1.03e-129	427	28KVH@1|root,2QTBY@2759|Eukaryota,39SN3@33154|Opisthokonta,3BDC9@33208|Metazoa,3CYDR@33213|Bilateria,48A6G@7711|Chordata,490QE@7742|Vertebrata,4GS2G@8782|Aves	8782|Aves	S	Centrosome-associated protein	NA	NA	NA	NA	NA	NA	NA	NA	NA	NA	Q9BV73	CEP250	NA	NA	NA
OG0000026	41	anno2.g18427.t1	9031.ENSGALP00000002726	1.03e-129	427	28KVH@1|root,2QTBY@2759|Eukaryota,39SN3@33154|Opisthokonta,3BDC9@33208|Metazoa,3CYDR@33213|Bilateria,48A6G@7711|Chordata,490QE@7742|Vertebrata,4GS2G@8782|Aves	8782|Aves	S	Centrosome-associated protein	NA	NA	NA	NA	NA	NA	NA	NA	NA	NA	Q9BV73	CEP250	NA	NA	NA
OG0000026	41	anno2.g18427.t1	9031.ENSGALP00000002726	1.03e-129	427	28KVH@1|root,2QTBY@2759|Eukaryota,39SN3@33154|Opisthokonta,3BDC9@33208|Metazoa,3CYDR@33213|Bilateria,48A6G@7711|Chordata,490QE@7742|Vertebrata,4GS2G@8782|Aves	8782|Aves	S	Centrosome-associated protein	NA	NA	NA	NA	NA	NA	NA	NA	NA	NA	Q9BV73	CEP250	NA	NA	NA
OG0000026	41	anno2.g18427.t1	9031.ENSGALP00000002726	1.03e-129	427	28KVH@1|root,2QTBY@2759|Eukaryota,39SN3@33154|Opisthokonta,3BDC9@33208|Metazoa,3CYDR@33213|Bilateria,48A6G@7711|Chordata,490QE@7742|Vertebrata,4GS2G@8782|Aves	8782|Aves	S	Centrosome-associated protein	NA	NA	NA	NA	NA	NA	NA	NA	NA	NA	Q9BV73	CEP250	NA	NA	NA
OG0000026	41	anno2.g18427.t1	9031.ENSGALP00000002726	1.03e-129	427	28KVH@1|root,2QTBY@2759|Eukaryota,39SN3@33154|Opisthokonta,3BDC9@33208|Metazoa,3CYDR@33213|Bilateria,48A6G@7711|Chordata,490QE@7742|Vertebrata,4GS2G@8782|Aves	8782|Aves	S	Centrosome-associated protein	NA	NA	NA	NA	NA	NA	NA	NA	NA	NA	Q9BV73	CEP250	NA	NA	NA
OG0000026	41	anno2.g18427.t1	9031.ENSGALP00000002726	1.03e-129	427	28KVH@1|root,2QTBY@2759|Eukaryota,39SN3@33154|Opisthokonta,3BDC9@33208|Metazoa,3CYDR@33213|Bilateria,48A6G@7711|Chordata,490QE@7742|Vertebrata,4GS2G@8782|Aves	8782|Aves	S	Centrosome-associated protein	NA	NA	NA	NA	NA	NA	NA	NA	NA	NA	Q9BV73	CEP250	NA	NA	NA
OG0000026	41	anno2.g18427.t1	9031.ENSGALP00000002726	1.03e-129	427	28KVH@1|root,2QTBY@2759|Eukaryota,39SN3@33154|Opisthokonta,3BDC9@33208|Metazoa,3CYDR@33213|Bilateria,48A6G@7711|Chordata,490QE@7742|Vertebrata,4GS2G@8782|Aves	8782|Aves	S	Centrosome-associated protein	NA	NA	NA	NA	NA	NA	NA	NA	NA	NA	Q9BV73	CEP250	NA	NA	NA
OG0000026	41	anno2.g18427.t1	9031.ENSGALP00000002726	1.03e-129	427	28KVH@1|root,2QTBY@2759|Eukaryota,39SN3@33154|Opisthokonta,3BDC9@33208|Metazoa,3CYDR@33213|Bilateria,48A6G@7711|Chordata,490QE@7742|Vertebrata,4GS2G@8782|Aves	8782|Aves	S	Centrosome-associated protein	NA	NA	NA	NA	NA	NA	NA	NA	NA	NA	Q9BV73	CEP250	NA	NA	NA
OG0000026	41	anno2.g18427.t1	9031.ENSGALP00000002726	1.03e-129	427	28KVH@1|root,2QTBY@2759|Eukaryota,39SN3@33154|Opisthokonta,3BDC9@33208|Metazoa,3CYDR@33213|Bilateria,48A6G@7711|Chordata,490QE@7742|Vertebrata,4GS2G@8782|Aves	8782|Aves	S	Centrosome-associated protein	NA	NA	NA	NA	NA	NA	NA	NA	NA	NA	Q9BV73	CEP250	NA	NA	NA
OG0000026	41	anno2.g18427.t1	9031.ENSGALP00000002726	1.03e-129	427	28KVH@1|root,2QTBY@2759|Eukaryota,39SN3@33154|Opisthokonta,3BDC9@33208|Metazoa,3CYDR@33213|Bilateria,48A6G@7711|Chordata,490QE@7742|Vertebrata,4GS2G@8782|Aves	8782|Aves	S	Centrosome-associated protein	NA	NA	NA	NA	NA	NA	NA	NA	NA	NA	Q9BV73	CEP250	NA	NA	NA
OG0000026	41	anno2.g18427.t1	9031.ENSGALP00000002726	1.03e-129	427	28KVH@1|root,2QTBY@2759|Eukaryota,39SN3@33154|Opisthokonta,3BDC9@33208|Metazoa,3CYDR@33213|Bilateria,48A6G@7711|Chordata,490QE@7742|Vertebrata,4GS2G@8782|Aves	8782|Aves	S	Centrosome-associated protein	NA	NA	NA	NA	NA	NA	NA	NA	NA	NA	Q9BV73	CEP250	NA	NA	NA
OG0000026	41	anno2.g18427.t1	9031.ENSGALP00000002726	1.03e-129	427	28KVH@1|root,2QTBY@2759|Eukaryota,39SN3@33154|Opisthokonta,3BDC9@33208|Metazoa,3CYDR@33213|Bilateria,48A6G@7711|Chordata,490QE@7742|Vertebrata,4GS2G@8782|Aves	8782|Aves	S	Centrosome-associated protein	NA	NA	NA	NA	NA	NA	NA	NA	NA	NA	Q9BV73	CEP250	NA	NA	NA
OG0000026	41	anno2.g18427.t1	9031.ENSGALP00000002726	1.03e-129	427	28KVH@1|root,2QTBY@2759|Eukaryota,39SN3@33154|Opisthokonta,3BDC9@33208|Metazoa,3CYDR@33213|Bilateria,48A6G@7711|Chordata,490QE@7742|Vertebrata,4GS2G@8782|Aves	8782|Aves	S	Centrosome-associated protein	NA	NA	NA	NA	NA	NA	NA	NA	NA	NA	Q9BV73	CEP250	NA	NA	NA
OG0000026	41	anno2.g18427.t1	9031.ENSGALP00000002726	1.03e-129	427	28KVH@1|root,2QTBY@2759|Eukaryota,39SN3@33154|Opisthokonta,3BDC9@33208|Metazoa,3CYDR@33213|Bilateria,48A6G@7711|Chordata,490QE@7742|Vertebrata,4GS2G@8782|Aves	8782|Aves	S	Centrosome-associated protein	NA	NA	NA	NA	NA	NA	NA	NA	NA	NA	Q9BV73	CEP250	NA	NA	NA
OG0000026	41	anno2.g18427.t1	9031.ENSGALP00000002726	1.03e-129	427	28KVH@1|root,2QTBY@2759|Eukaryota,39SN3@33154|Opisthokonta,3BDC9@33208|Metazoa,3CYDR@33213|Bilateria,48A6G@7711|Chordata,490QE@7742|Vertebrata,4GS2G@8782|Aves	8782|Aves	S	Centrosome-associated protein	NA	NA	NA	NA	NA	NA	NA	NA	NA	NA	Q9BV73	CEP250	NA	NA	NA
OG0000026	41	anno2.g18427.t1	9031.ENSGALP00000002726	1.03e-129	427	28KVH@1|root,2QTBY@2759|Eukaryota,39SN3@33154|Opisthokonta,3BDC9@33208|Metazoa,3CYDR@33213|Bilateria,48A6G@7711|Chordata,490QE@7742|Vertebrata,4GS2G@8782|Aves	8782|Aves	S	Centrosome-associated protein	NA	NA	NA	NA	NA	NA	NA	NA	NA	NA	Q9BV73	CEP250	NA	NA	NA
OG0000026	41	anno2.g18427.t1	9031.ENSGALP00000002726	1.03e-129	427	28KVH@1|root,2QTBY@2759|Eukaryota,39SN3@33154|Opisthokonta,3BDC9@33208|Metazoa,3CYDR@33213|Bilateria,48A6G@7711|Chordata,490QE@7742|Vertebrata,4GS2G@8782|Aves	8782|Aves	S	Centrosome-associated protein	NA	NA	NA	NA	NA	NA	NA	NA	NA	NA	Q9BV73	CEP250	NA	NA	NA
OG0000026	41	anno2.g18427.t1	9031.ENSGALP00000002726	1.03e-129	427	28KVH@1|root,2QTBY@2759|Eukaryota,39SN3@33154|Opisthokonta,3BDC9@33208|Metazoa,3CYDR@33213|Bilateria,48A6G@7711|Chordata,490QE@7742|Vertebrata,4GS2G@8782|Aves	8782|Aves	S	Centrosome-associated protein	NA	NA	NA	NA	NA	NA	NA	NA	NA	NA	Q9BV73	CEP250	NA	NA	NA
OG0000026	41	anno2.g18427.t1	9031.ENSGALP00000002726	1.03e-129	427	28KVH@1|root,2QTBY@2759|Eukaryota,39SN3@33154|Opisthokonta,3BDC9@33208|Metazoa,3CYDR@33213|Bilateria,48A6G@7711|Chordata,490QE@7742|Vertebrata,4GS2G@8782|Aves	8782|Aves	S	Centrosome-associated protein	NA	NA	NA	NA	NA	NA	NA	NA	NA	NA	Q9BV73	CEP250	NA	NA	NA
OG0000026	41	anno2.g18427.t1	9031.ENSGALP00000002726	1.03e-129	427	28KVH@1|root,2QTBY@2759|Eukaryota,39SN3@33154|Opisthokonta,3BDC9@33208|Metazoa,3CYDR@33213|Bilateria,48A6G@7711|Chordata,490QE@7742|Vertebrata,4GS2G@8782|Aves	8782|Aves	S	Centrosome-associated protein	NA	NA	NA	NA	NA	NA	NA	NA	NA	NA	Q9BV73	CEP250	NA	NA	NA
OG0000026	41	anno2.g18427.t1	9031.ENSGALP00000002726	1.03e-129	427	28KVH@1|root,2QTBY@2759|Eukaryota,39SN3@33154|Opisthokonta,3BDC9@33208|Metazoa,3CYDR@33213|Bilateria,48A6G@7711|Chordata,490QE@7742|Vertebrata,4GS2G@8782|Aves	8782|Aves	S	Centrosome-associated protein	NA	NA	NA	NA	NA	NA	NA	NA	NA	NA	Q9BV73	CEP250	NA	NA	NA
OG0000026	41	anno2.g18757.t1	52644.XP_010582393.1	7.46e-160	469	28KVH@1|root,2QTBY@2759|Eukaryota,39SN3@33154|Opisthokonta,3BDC9@33208|Metazoa,3CYDR@33213|Bilateria,48A6G@7711|Chordata,490QE@7742|Vertebrata,4GS2G@8782|Aves	8782|Aves	S	Centrosome-associated protein	NA	NA	NA	NA	NA	NA	NA	NA	NA	NA	Q9BV73	CEP250	NA	NA	NA
OG0000026	41	anno2.g18757.t1	52644.XP_010582393.1	7.46e-160	469	28KVH@1|root,2QTBY@2759|Eukaryota,39SN3@33154|Opisthokonta,3BDC9@33208|Metazoa,3CYDR@33213|Bilateria,48A6G@7711|Chordata,490QE@7742|Vertebrata,4GS2G@8782|Aves	8782|Aves	S	Centrosome-associated protein	NA	NA	NA	NA	NA	NA	NA	NA	NA	NA	Q9BV73	CEP250	NA	NA	NA
OG0000026	41	anno2.g18757.t1	52644.XP_010582393.1	7.46e-160	469	28KVH@1|root,2QTBY@2759|Eukaryota,39SN3@33154|Opisthokonta,3BDC9@33208|Metazoa,3CYDR@33213|Bilateria,48A6G@7711|Chordata,490QE@7742|Vertebrata,4GS2G@8782|Aves	8782|Aves	S	Centrosome-associated protein	NA	NA	NA	NA	NA	NA	NA	NA	NA	NA	Q9BV73	CEP250	NA	NA	NA
OG0000026	41	anno2.g18757.t1	52644.XP_010582393.1	7.46e-160	469	28KVH@1|root,2QTBY@2759|Eukaryota,39SN3@33154|Opisthokonta,3BDC9@33208|Metazoa,3CYDR@33213|Bilateria,48A6G@7711|Chordata,490QE@7742|Vertebrata,4GS2G@8782|Aves	8782|Aves	S	Centrosome-associated protein	NA	NA	NA	NA	NA	NA	NA	NA	NA	NA	Q9BV73	CEP250	NA	NA	NA
OG0000026	41	anno2.g18757.t1	52644.XP_010582393.1	7.46e-160	469	28KVH@1|root,2QTBY@2759|Eukaryota,39SN3@33154|Opisthokonta,3BDC9@33208|Metazoa,3CYDR@33213|Bilateria,48A6G@7711|Chordata,490QE@7742|Vertebrata,4GS2G@8782|Aves	8782|Aves	S	Centrosome-associated protein	NA	NA	NA	NA	NA	NA	NA	NA	NA	NA	Q9BV73	CEP250	NA	NA	NA
OG0000026	41	anno2.g18757.t1	52644.XP_010582393.1	7.46e-160	469	28KVH@1|root,2QTBY@2759|Eukaryota,39SN3@33154|Opisthokonta,3BDC9@33208|Metazoa,3CYDR@33213|Bilateria,48A6G@7711|Chordata,490QE@7742|Vertebrata,4GS2G@8782|Aves	8782|Aves	S	Centrosome-associated protein	NA	NA	NA	NA	NA	NA	NA	NA	NA	NA	Q9BV73	CEP250	NA	NA	NA
OG0000026	41	anno2.g18757.t1	52644.XP_010582393.1	7.46e-160	469	28KVH@1|root,2QTBY@2759|Eukaryota,39SN3@33154|Opisthokonta,3BDC9@33208|Metazoa,3CYDR@33213|Bilateria,48A6G@7711|Chordata,490QE@7742|Vertebrata,4GS2G@8782|Aves	8782|Aves	S	Centrosome-associated protein	NA	NA	NA	NA	NA	NA	NA	NA	NA	NA	Q9BV73	CEP250	NA	NA	NA
OG0000026	41	anno2.g18757.t1	52644.XP_010582393.1	7.46e-160	469	28KVH@1|root,2QTBY@2759|Eukaryota,39SN3@33154|Opisthokonta,3BDC9@33208|Metazoa,3CYDR@33213|Bilateria,48A6G@7711|Chordata,490QE@7742|Vertebrata,4GS2G@8782|Aves	8782|Aves	S	Centrosome-associated protein	NA	NA	NA	NA	NA	NA	NA	NA	NA	NA	Q9BV73	CEP250	NA	NA	NA
OG0000026	41	anno2.g18757.t1	52644.XP_010582393.1	7.46e-160	469	28KVH@1|root,2QTBY@2759|Eukaryota,39SN3@33154|Opisthokonta,3BDC9@33208|Metazoa,3CYDR@33213|Bilateria,48A6G@7711|Chordata,490QE@7742|Vertebrata,4GS2G@8782|Aves	8782|Aves	S	Centrosome-associated protein	NA	NA	NA	NA	NA	NA	NA	NA	NA	NA	Q9BV73	CEP250	NA	NA	NA
OG0000026	41	anno2.g18757.t1	52644.XP_010582393.1	7.46e-160	469	28KVH@1|root,2QTBY@2759|Eukaryota,39SN3@33154|Opisthokonta,3BDC9@33208|Metazoa,3CYDR@33213|Bilateria,48A6G@7711|Chordata,490QE@7742|Vertebrata,4GS2G@8782|Aves	8782|Aves	S	Centrosome-associated protein	NA	NA	NA	NA	NA	NA	NA	NA	NA	NA	Q9BV73	CEP250	NA	NA	NA
OG0000026	41	anno2.g18757.t1	52644.XP_010582393.1	7.46e-160	469	28KVH@1|root,2QTBY@2759|Eukaryota,39SN3@33154|Opisthokonta,3BDC9@33208|Metazoa,3CYDR@33213|Bilateria,48A6G@7711|Chordata,490QE@7742|Vertebrata,4GS2G@8782|Aves	8782|Aves	S	Centrosome-associated protein	NA	NA	NA	NA	NA	NA	NA	NA	NA	NA	Q9BV73	CEP250	NA	NA	NA
OG0000026	41	anno2.g18757.t1	52644.XP_010582393.1	7.46e-160	469	28KVH@1|root,2QTBY@2759|Eukaryota,39SN3@33154|Opisthokonta,3BDC9@33208|Metazoa,3CYDR@33213|Bilateria,48A6G@7711|Chordata,490QE@7742|Vertebrata,4GS2G@8782|Aves	8782|Aves	S	Centrosome-associated protein	NA	NA	NA	NA	NA	NA	NA	NA	NA	NA	Q9BV73	CEP250	NA	NA	NA
OG0000026	41	anno2.g18757.t1	52644.XP_010582393.1	7.46e-160	469	28KVH@1|root,2QTBY@2759|Eukaryota,39SN3@33154|Opisthokonta,3BDC9@33208|Metazoa,3CYDR@33213|Bilateria,48A6G@7711|Chordata,490QE@7742|Vertebrata,4GS2G@8782|Aves	8782|Aves	S	Centrosome-associated protein	NA	NA	NA	NA	NA	NA	NA	NA	NA	NA	Q9BV73	CEP250	NA	NA	NA
OG0000026	41	anno2.g18757.t1	52644.XP_010582393.1	7.46e-160	469	28KVH@1|root,2QTBY@2759|Eukaryota,39SN3@33154|Opisthokonta,3BDC9@33208|Metazoa,3CYDR@33213|Bilateria,48A6G@7711|Chordata,490QE@7742|Vertebrata,4GS2G@8782|Aves	8782|Aves	S	Centrosome-associated protein	NA	NA	NA	NA	NA	NA	NA	NA	NA	NA	Q9BV73	CEP250	NA	NA	NA
OG0000026	41	anno2.g18757.t1	52644.XP_010582393.1	7.46e-160	469	28KVH@1|root,2QTBY@2759|Eukaryota,39SN3@33154|Opisthokonta,3BDC9@33208|Metazoa,3CYDR@33213|Bilateria,48A6G@7711|Chordata,490QE@7742|Vertebrata,4GS2G@8782|Aves	8782|Aves	S	Centrosome-associated protein	NA	NA	NA	NA	NA	NA	NA	NA	NA	NA	Q9BV73	CEP250	NA	NA	NA
OG0000026	41	anno2.g18757.t1	52644.XP_010582393.1	7.46e-160	469	28KVH@1|root,2QTBY@2759|Eukaryota,39SN3@33154|Opisthokonta,3BDC9@33208|Metazoa,3CYDR@33213|Bilateria,48A6G@7711|Chordata,490QE@7742|Vertebrata,4GS2G@8782|Aves	8782|Aves	S	Centrosome-associated protein	NA	NA	NA	NA	NA	NA	NA	NA	NA	NA	Q9BV73	CEP250	NA	NA	NA
OG0000026	41	anno2.g18757.t1	52644.XP_010582393.1	7.46e-160	469	28KVH@1|root,2QTBY@2759|Eukaryota,39SN3@33154|Opisthokonta,3BDC9@33208|Metazoa,3CYDR@33213|Bilateria,48A6G@7711|Chordata,490QE@7742|Vertebrata,4GS2G@8782|Aves	8782|Aves	S	Centrosome-associated protein	NA	NA	NA	NA	NA	NA	NA	NA	NA	NA	Q9BV73	CEP250	NA	NA	NA
OG0000026	41	anno2.g18757.t1	52644.XP_010582393.1	7.46e-160	469	28KVH@1|root,2QTBY@2759|Eukaryota,39SN3@33154|Opisthokonta,3BDC9@33208|Metazoa,3CYDR@33213|Bilateria,48A6G@7711|Chordata,490QE@7742|Vertebrata,4GS2G@8782|Aves	8782|Aves	S	Centrosome-associated protein	NA	NA	NA	NA	NA	NA	NA	NA	NA	NA	Q9BV73	CEP250	NA	NA	NA
OG0000026	41	anno2.g18757.t1	52644.XP_010582393.1	7.46e-160	469	28KVH@1|root,2QTBY@2759|Eukaryota,39SN3@33154|Opisthokonta,3BDC9@33208|Metazoa,3CYDR@33213|Bilateria,48A6G@7711|Chordata,490QE@7742|Vertebrata,4GS2G@8782|Aves	8782|Aves	S	Centrosome-associated protein	NA	NA	NA	NA	NA	NA	NA	NA	NA	NA	Q9BV73	CEP250	NA	NA	NA
OG0000026	41	anno2.g18757.t1	52644.XP_010582393.1	7.46e-160	469	28KVH@1|root,2QTBY@2759|Eukaryota,39SN3@33154|Opisthokonta,3BDC9@33208|Metazoa,3CYDR@33213|Bilateria,48A6G@7711|Chordata,490QE@7742|Vertebrata,4GS2G@8782|Aves	8782|Aves	S	Centrosome-associated protein	NA	NA	NA	NA	NA	NA	NA	NA	NA	NA	Q9BV73	CEP250	NA	NA	NA
OG0000026	41	anno2.g18757.t1	52644.XP_010582393.1	7.46e-160	469	28KVH@1|root,2QTBY@2759|Eukaryota,39SN3@33154|Opisthokonta,3BDC9@33208|Metazoa,3CYDR@33213|Bilateria,48A6G@7711|Chordata,490QE@7742|Vertebrata,4GS2G@8782|Aves	8782|Aves	S	Centrosome-associated protein	NA	NA	NA	NA	NA	NA	NA	NA	NA	NA	Q9BV73	CEP250	NA	NA	NA
OG0000026	41	anno2.g18757.t1	52644.XP_010582393.1	7.46e-160	469	28KVH@1|root,2QTBY@2759|Eukaryota,39SN3@33154|Opisthokonta,3BDC9@33208|Metazoa,3CYDR@33213|Bilateria,48A6G@7711|Chordata,490QE@7742|Vertebrata,4GS2G@8782|Aves	8782|Aves	S	Centrosome-associated protein	NA	NA	NA	NA	NA	NA	NA	NA	NA	NA	Q9BV73	CEP250	NA	NA	NA
OG0000026	41	anno2.g18757.t1	52644.XP_010582393.1	7.46e-160	469	28KVH@1|root,2QTBY@2759|Eukaryota,39SN3@33154|Opisthokonta,3BDC9@33208|Metazoa,3CYDR@33213|Bilateria,48A6G@7711|Chordata,490QE@7742|Vertebrata,4GS2G@8782|Aves	8782|Aves	S	Centrosome-associated protein	NA	NA	NA	NA	NA	NA	NA	NA	NA	NA	Q9BV73	CEP250	NA	NA	NA
OG0000026	41	anno2.g18757.t1	52644.XP_010582393.1	7.46e-160	469	28KVH@1|root,2QTBY@2759|Eukaryota,39SN3@33154|Opisthokonta,3BDC9@33208|Metazoa,3CYDR@33213|Bilateria,48A6G@7711|Chordata,490QE@7742|Vertebrata,4GS2G@8782|Aves	8782|Aves	S	Centrosome-associated protein	NA	NA	NA	NA	NA	NA	NA	NA	NA	NA	Q9BV73	CEP250	NA	NA	NA
OG0000026	41	anno2.g18757.t1	52644.XP_010582393.1	7.46e-160	469	28KVH@1|root,2QTBY@2759|Eukaryota,39SN3@33154|Opisthokonta,3BDC9@33208|Metazoa,3CYDR@33213|Bilateria,48A6G@7711|Chordata,490QE@7742|Vertebrata,4GS2G@8782|Aves	8782|Aves	S	Centrosome-associated protein	NA	NA	NA	NA	NA	NA	NA	NA	NA	NA	Q9BV73	CEP250	NA	NA	NA
OG0000026	41	anno2.g18757.t1	52644.XP_010582393.1	7.46e-160	469	28KVH@1|root,2QTBY@2759|Eukaryota,39SN3@33154|Opisthokonta,3BDC9@33208|Metazoa,3CYDR@33213|Bilateria,48A6G@7711|Chordata,490QE@7742|Vertebrata,4GS2G@8782|Aves	8782|Aves	S	Centrosome-associated protein	NA	NA	NA	NA	NA	NA	NA	NA	NA	NA	Q9BV73	CEP250	NA	NA	NA
OG0000026	41	anno2.g18757.t1	52644.XP_010582393.1	7.46e-160	469	28KVH@1|root,2QTBY@2759|Eukaryota,39SN3@33154|Opisthokonta,3BDC9@33208|Metazoa,3CYDR@33213|Bilateria,48A6G@7711|Chordata,490QE@7742|Vertebrata,4GS2G@8782|Aves	8782|Aves	S	Centrosome-associated protein	NA	NA	NA	NA	NA	NA	NA	NA	NA	NA	Q9BV73	CEP250	NA	NA	NA
OG0000026	41	anno2.g18757.t1	52644.XP_010582393.1	7.46e-160	469	28KVH@1|root,2QTBY@2759|Eukaryota,39SN3@33154|Opisthokonta,3BDC9@33208|Metazoa,3CYDR@33213|Bilateria,48A6G@7711|Chordata,490QE@7742|Vertebrata,4GS2G@8782|Aves	8782|Aves	S	Centrosome-associated protein	NA	NA	NA	NA	NA	NA	NA	NA	NA	NA	Q9BV73	CEP250	NA	NA	NA
OG0000026	41	anno2.g18862.t1	52644.XP_010582393.1	1.01e-113	348	28KVH@1|root,2QTBY@2759|Eukaryota,39SN3@33154|Opisthokonta,3BDC9@33208|Metazoa,3CYDR@33213|Bilateria,48A6G@7711|Chordata,490QE@7742|Vertebrata,4GS2G@8782|Aves	8782|Aves	S	Centrosome-associated protein	NA	NA	NA	NA	NA	NA	NA	NA	NA	NA	Q9BV73	CEP250	NA	NA	NA
OG0000026	41	anno2.g18862.t1	52644.XP_010582393.1	1.01e-113	348	28KVH@1|root,2QTBY@2759|Eukaryota,39SN3@33154|Opisthokonta,3BDC9@33208|Metazoa,3CYDR@33213|Bilateria,48A6G@7711|Chordata,490QE@7742|Vertebrata,4GS2G@8782|Aves	8782|Aves	S	Centrosome-associated protein	NA	NA	NA	NA	NA	NA	NA	NA	NA	NA	Q9BV73	CEP250	NA	NA	NA
OG0000026	41	anno2.g18862.t1	52644.XP_010582393.1	1.01e-113	348	28KVH@1|root,2QTBY@2759|Eukaryota,39SN3@33154|Opisthokonta,3BDC9@33208|Metazoa,3CYDR@33213|Bilateria,48A6G@7711|Chordata,490QE@7742|Vertebrata,4GS2G@8782|Aves	8782|Aves	S	Centrosome-associated protein	NA	NA	NA	NA	NA	NA	NA	NA	NA	NA	Q9BV73	CEP250	NA	NA	NA
OG0000026	41	anno2.g18862.t1	52644.XP_010582393.1	1.01e-113	348	28KVH@1|root,2QTBY@2759|Eukaryota,39SN3@33154|Opisthokonta,3BDC9@33208|Metazoa,3CYDR@33213|Bilateria,48A6G@7711|Chordata,490QE@7742|Vertebrata,4GS2G@8782|Aves	8782|Aves	S	Centrosome-associated protein	NA	NA	NA	NA	NA	NA	NA	NA	NA	NA	Q9BV73	CEP250	NA	NA	NA
OG0000026	41	anno2.g18862.t1	52644.XP_010582393.1	1.01e-113	348	28KVH@1|root,2QTBY@2759|Eukaryota,39SN3@33154|Opisthokonta,3BDC9@33208|Metazoa,3CYDR@33213|Bilateria,48A6G@7711|Chordata,490QE@7742|Vertebrata,4GS2G@8782|Aves	8782|Aves	S	Centrosome-associated protein	NA	NA	NA	NA	NA	NA	NA	NA	NA	NA	Q9BV73	CEP250	NA	NA	NA
OG0000026	41	anno2.g18862.t1	52644.XP_010582393.1	1.01e-113	348	28KVH@1|root,2QTBY@2759|Eukaryota,39SN3@33154|Opisthokonta,3BDC9@33208|Metazoa,3CYDR@33213|Bilateria,48A6G@7711|Chordata,490QE@7742|Vertebrata,4GS2G@8782|Aves	8782|Aves	S	Centrosome-associated protein	NA	NA	NA	NA	NA	NA	NA	NA	NA	NA	Q9BV73	CEP250	NA	NA	NA
OG0000026	41	anno2.g18862.t1	52644.XP_010582393.1	1.01e-113	348	28KVH@1|root,2QTBY@2759|Eukaryota,39SN3@33154|Opisthokonta,3BDC9@33208|Metazoa,3CYDR@33213|Bilateria,48A6G@7711|Chordata,490QE@7742|Vertebrata,4GS2G@8782|Aves	8782|Aves	S	Centrosome-associated protein	NA	NA	NA	NA	NA	NA	NA	NA	NA	NA	Q9BV73	CEP250	NA	NA	NA
OG0000026	41	anno2.g18862.t1	52644.XP_010582393.1	1.01e-113	348	28KVH@1|root,2QTBY@2759|Eukaryota,39SN3@33154|Opisthokonta,3BDC9@33208|Metazoa,3CYDR@33213|Bilateria,48A6G@7711|Chordata,490QE@7742|Vertebrata,4GS2G@8782|Aves	8782|Aves	S	Centrosome-associated protein	NA	NA	NA	NA	NA	NA	NA	NA	NA	NA	Q9BV73	CEP250	NA	NA	NA
OG0000026	41	anno2.g18862.t1	52644.XP_010582393.1	1.01e-113	348	28KVH@1|root,2QTBY@2759|Eukaryota,39SN3@33154|Opisthokonta,3BDC9@33208|Metazoa,3CYDR@33213|Bilateria,48A6G@7711|Chordata,490QE@7742|Vertebrata,4GS2G@8782|Aves	8782|Aves	S	Centrosome-associated protein	NA	NA	NA	NA	NA	NA	NA	NA	NA	NA	Q9BV73	CEP250	NA	NA	NA
OG0000026	41	anno2.g18862.t1	52644.XP_010582393.1	1.01e-113	348	28KVH@1|root,2QTBY@2759|Eukaryota,39SN3@33154|Opisthokonta,3BDC9@33208|Metazoa,3CYDR@33213|Bilateria,48A6G@7711|Chordata,490QE@7742|Vertebrata,4GS2G@8782|Aves	8782|Aves	S	Centrosome-associated protein	NA	NA	NA	NA	NA	NA	NA	NA	NA	NA	Q9BV73	CEP250	NA	NA	NA
OG0000026	41	anno2.g18862.t1	52644.XP_010582393.1	1.01e-113	348	28KVH@1|root,2QTBY@2759|Eukaryota,39SN3@33154|Opisthokonta,3BDC9@33208|Metazoa,3CYDR@33213|Bilateria,48A6G@7711|Chordata,490QE@7742|Vertebrata,4GS2G@8782|Aves	8782|Aves	S	Centrosome-associated protein	NA	NA	NA	NA	NA	NA	NA	NA	NA	NA	Q9BV73	CEP250	NA	NA	NA
OG0000026	41	anno2.g18862.t1	52644.XP_010582393.1	1.01e-113	348	28KVH@1|root,2QTBY@2759|Eukaryota,39SN3@33154|Opisthokonta,3BDC9@33208|Metazoa,3CYDR@33213|Bilateria,48A6G@7711|Chordata,490QE@7742|Vertebrata,4GS2G@8782|Aves	8782|Aves	S	Centrosome-associated protein	NA	NA	NA	NA	NA	NA	NA	NA	NA	NA	Q9BV73	CEP250	NA	NA	NA
OG0000026	41	anno2.g18862.t1	52644.XP_010582393.1	1.01e-113	348	28KVH@1|root,2QTBY@2759|Eukaryota,39SN3@33154|Opisthokonta,3BDC9@33208|Metazoa,3CYDR@33213|Bilateria,48A6G@7711|Chordata,490QE@7742|Vertebrata,4GS2G@8782|Aves	8782|Aves	S	Centrosome-associated protein	NA	NA	NA	NA	NA	NA	NA	NA	NA	NA	Q9BV73	CEP250	NA	NA	NA
OG0000026	41	anno2.g18862.t1	52644.XP_010582393.1	1.01e-113	348	28KVH@1|root,2QTBY@2759|Eukaryota,39SN3@33154|Opisthokonta,3BDC9@33208|Metazoa,3CYDR@33213|Bilateria,48A6G@7711|Chordata,490QE@7742|Vertebrata,4GS2G@8782|Aves	8782|Aves	S	Centrosome-associated protein	NA	NA	NA	NA	NA	NA	NA	NA	NA	NA	Q9BV73	CEP250	NA	NA	NA
OG0000026	41	anno2.g18862.t1	52644.XP_010582393.1	1.01e-113	348	28KVH@1|root,2QTBY@2759|Eukaryota,39SN3@33154|Opisthokonta,3BDC9@33208|Metazoa,3CYDR@33213|Bilateria,48A6G@7711|Chordata,490QE@7742|Vertebrata,4GS2G@8782|Aves	8782|Aves	S	Centrosome-associated protein	NA	NA	NA	NA	NA	NA	NA	NA	NA	NA	Q9BV73	CEP250	NA	NA	NA
OG0000026	41	anno2.g18862.t1	52644.XP_010582393.1	1.01e-113	348	28KVH@1|root,2QTBY@2759|Eukaryota,39SN3@33154|Opisthokonta,3BDC9@33208|Metazoa,3CYDR@33213|Bilateria,48A6G@7711|Chordata,490QE@7742|Vertebrata,4GS2G@8782|Aves	8782|Aves	S	Centrosome-associated protein	NA	NA	NA	NA	NA	NA	NA	NA	NA	NA	Q9BV73	CEP250	NA	NA	NA
OG0000026	41	anno2.g18862.t1	52644.XP_010582393.1	1.01e-113	348	28KVH@1|root,2QTBY@2759|Eukaryota,39SN3@33154|Opisthokonta,3BDC9@33208|Metazoa,3CYDR@33213|Bilateria,48A6G@7711|Chordata,490QE@7742|Vertebrata,4GS2G@8782|Aves	8782|Aves	S	Centrosome-associated protein	NA	NA	NA	NA	NA	NA	NA	NA	NA	NA	Q9BV73	CEP250	NA	NA	NA
OG0000026	41	anno2.g18862.t1	52644.XP_010582393.1	1.01e-113	348	28KVH@1|root,2QTBY@2759|Eukaryota,39SN3@33154|Opisthokonta,3BDC9@33208|Metazoa,3CYDR@33213|Bilateria,48A6G@7711|Chordata,490QE@7742|Vertebrata,4GS2G@8782|Aves	8782|Aves	S	Centrosome-associated protein	NA	NA	NA	NA	NA	NA	NA	NA	NA	NA	Q9BV73	CEP250	NA	NA	NA
OG0000026	41	anno2.g18862.t1	52644.XP_010582393.1	1.01e-113	348	28KVH@1|root,2QTBY@2759|Eukaryota,39SN3@33154|Opisthokonta,3BDC9@33208|Metazoa,3CYDR@33213|Bilateria,48A6G@7711|Chordata,490QE@7742|Vertebrata,4GS2G@8782|Aves	8782|Aves	S	Centrosome-associated protein	NA	NA	NA	NA	NA	NA	NA	NA	NA	NA	Q9BV73	CEP250	NA	NA	NA
OG0000026	41	anno2.g18862.t1	52644.XP_010582393.1	1.01e-113	348	28KVH@1|root,2QTBY@2759|Eukaryota,39SN3@33154|Opisthokonta,3BDC9@33208|Metazoa,3CYDR@33213|Bilateria,48A6G@7711|Chordata,490QE@7742|Vertebrata,4GS2G@8782|Aves	8782|Aves	S	Centrosome-associated protein	NA	NA	NA	NA	NA	NA	NA	NA	NA	NA	Q9BV73	CEP250	NA	NA	NA
OG0000026	41	anno2.g18862.t1	52644.XP_010582393.1	1.01e-113	348	28KVH@1|root,2QTBY@2759|Eukaryota,39SN3@33154|Opisthokonta,3BDC9@33208|Metazoa,3CYDR@33213|Bilateria,48A6G@7711|Chordata,490QE@7742|Vertebrata,4GS2G@8782|Aves	8782|Aves	S	Centrosome-associated protein	NA	NA	NA	NA	NA	NA	NA	NA	NA	NA	Q9BV73	CEP250	NA	NA	NA
OG0000026	41	anno2.g18862.t1	52644.XP_010582393.1	1.01e-113	348	28KVH@1|root,2QTBY@2759|Eukaryota,39SN3@33154|Opisthokonta,3BDC9@33208|Metazoa,3CYDR@33213|Bilateria,48A6G@7711|Chordata,490QE@7742|Vertebrata,4GS2G@8782|Aves	8782|Aves	S	Centrosome-associated protein	NA	NA	NA	NA	NA	NA	NA	NA	NA	NA	Q9BV73	CEP250	NA	NA	NA
OG0000026	41	anno2.g18862.t1	52644.XP_010582393.1	1.01e-113	348	28KVH@1|root,2QTBY@2759|Eukaryota,39SN3@33154|Opisthokonta,3BDC9@33208|Metazoa,3CYDR@33213|Bilateria,48A6G@7711|Chordata,490QE@7742|Vertebrata,4GS2G@8782|Aves	8782|Aves	S	Centrosome-associated protein	NA	NA	NA	NA	NA	NA	NA	NA	NA	NA	Q9BV73	CEP250	NA	NA	NA
OG0000026	41	anno2.g18862.t1	52644.XP_010582393.1	1.01e-113	348	28KVH@1|root,2QTBY@2759|Eukaryota,39SN3@33154|Opisthokonta,3BDC9@33208|Metazoa,3CYDR@33213|Bilateria,48A6G@7711|Chordata,490QE@7742|Vertebrata,4GS2G@8782|Aves	8782|Aves	S	Centrosome-associated protein	NA	NA	NA	NA	NA	NA	NA	NA	NA	NA	Q9BV73	CEP250	NA	NA	NA
OG0000026	41	anno2.g18862.t1	52644.XP_010582393.1	1.01e-113	348	28KVH@1|root,2QTBY@2759|Eukaryota,39SN3@33154|Opisthokonta,3BDC9@33208|Metazoa,3CYDR@33213|Bilateria,48A6G@7711|Chordata,490QE@7742|Vertebrata,4GS2G@8782|Aves	8782|Aves	S	Centrosome-associated protein	NA	NA	NA	NA	NA	NA	NA	NA	NA	NA	Q9BV73	CEP250	NA	NA	NA
OG0000026	41	anno2.g18862.t1	52644.XP_010582393.1	1.01e-113	348	28KVH@1|root,2QTBY@2759|Eukaryota,39SN3@33154|Opisthokonta,3BDC9@33208|Metazoa,3CYDR@33213|Bilateria,48A6G@7711|Chordata,490QE@7742|Vertebrata,4GS2G@8782|Aves	8782|Aves	S	Centrosome-associated protein	NA	NA	NA	NA	NA	NA	NA	NA	NA	NA	Q9BV73	CEP250	NA	NA	NA
OG0000026	41	anno2.g18862.t1	52644.XP_010582393.1	1.01e-113	348	28KVH@1|root,2QTBY@2759|Eukaryota,39SN3@33154|Opisthokonta,3BDC9@33208|Metazoa,3CYDR@33213|Bilateria,48A6G@7711|Chordata,490QE@7742|Vertebrata,4GS2G@8782|Aves	8782|Aves	S	Centrosome-associated protein	NA	NA	NA	NA	NA	NA	NA	NA	NA	NA	Q9BV73	CEP250	NA	NA	NA
OG0000026	41	anno2.g18862.t1	52644.XP_010582393.1	1.01e-113	348	28KVH@1|root,2QTBY@2759|Eukaryota,39SN3@33154|Opisthokonta,3BDC9@33208|Metazoa,3CYDR@33213|Bilateria,48A6G@7711|Chordata,490QE@7742|Vertebrata,4GS2G@8782|Aves	8782|Aves	S	Centrosome-associated protein	NA	NA	NA	NA	NA	NA	NA	NA	NA	NA	Q9BV73	CEP250	NA	NA	NA
OG0000026	41	anno2.g21147.t1	59894.ENSFALP00000013022	2.18e-146	484	28KVH@1|root,2QTBY@2759|Eukaryota,39SN3@33154|Opisthokonta,3BDC9@33208|Metazoa,3CYDR@33213|Bilateria,48A6G@7711|Chordata,490QE@7742|Vertebrata,4GS2G@8782|Aves	8782|Aves	S	Centrosome-associated protein	CEP250	NA	NA	NA	NA	ko00000,ko03036	NA	NA	NA	Rootletin	Q9BV73	CEP250	NA	NA	NA
OG0000026	41	anno2.g21147.t1	59894.ENSFALP00000013022	2.18e-146	484	28KVH@1|root,2QTBY@2759|Eukaryota,39SN3@33154|Opisthokonta,3BDC9@33208|Metazoa,3CYDR@33213|Bilateria,48A6G@7711|Chordata,490QE@7742|Vertebrata,4GS2G@8782|Aves	8782|Aves	S	Centrosome-associated protein	CEP250	NA	NA	NA	NA	ko00000,ko03036	NA	NA	NA	Rootletin	Q9BV73	CEP250	NA	NA	NA
OG0000026	41	anno2.g21147.t1	59894.ENSFALP00000013022	2.18e-146	484	28KVH@1|root,2QTBY@2759|Eukaryota,39SN3@33154|Opisthokonta,3BDC9@33208|Metazoa,3CYDR@33213|Bilateria,48A6G@7711|Chordata,490QE@7742|Vertebrata,4GS2G@8782|Aves	8782|Aves	S	Centrosome-associated protein	CEP250	NA	NA	NA	NA	ko00000,ko03036	NA	NA	NA	Rootletin	Q9BV73	CEP250	NA	NA	NA
OG0000026	41	anno2.g21147.t1	59894.ENSFALP00000013022	2.18e-146	484	28KVH@1|root,2QTBY@2759|Eukaryota,39SN3@33154|Opisthokonta,3BDC9@33208|Metazoa,3CYDR@33213|Bilateria,48A6G@7711|Chordata,490QE@7742|Vertebrata,4GS2G@8782|Aves	8782|Aves	S	Centrosome-associated protein	CEP250	NA	NA	NA	NA	ko00000,ko03036	NA	NA	NA	Rootletin	Q9BV73	CEP250	NA	NA	NA
OG0000026	41	anno2.g21147.t1	59894.ENSFALP00000013022	2.18e-146	484	28KVH@1|root,2QTBY@2759|Eukaryota,39SN3@33154|Opisthokonta,3BDC9@33208|Metazoa,3CYDR@33213|Bilateria,48A6G@7711|Chordata,490QE@7742|Vertebrata,4GS2G@8782|Aves	8782|Aves	S	Centrosome-associated protein	CEP250	NA	NA	NA	NA	ko00000,ko03036	NA	NA	NA	Rootletin	Q9BV73	CEP250	NA	NA	NA
OG0000026	41	anno2.g21147.t1	59894.ENSFALP00000013022	2.18e-146	484	28KVH@1|root,2QTBY@2759|Eukaryota,39SN3@33154|Opisthokonta,3BDC9@33208|Metazoa,3CYDR@33213|Bilateria,48A6G@7711|Chordata,490QE@7742|Vertebrata,4GS2G@8782|Aves	8782|Aves	S	Centrosome-associated protein	CEP250	NA	NA	NA	NA	ko00000,ko03036	NA	NA	NA	Rootletin	Q9BV73	CEP250	NA	NA	NA
OG0000026	41	anno2.g21147.t1	59894.ENSFALP00000013022	2.18e-146	484	28KVH@1|root,2QTBY@2759|Eukaryota,39SN3@33154|Opisthokonta,3BDC9@33208|Metazoa,3CYDR@33213|Bilateria,48A6G@7711|Chordata,490QE@7742|Vertebrata,4GS2G@8782|Aves	8782|Aves	S	Centrosome-associated protein	CEP250	NA	NA	NA	NA	ko00000,ko03036	NA	NA	NA	Rootletin	Q9BV73	CEP250	NA	NA	NA
OG0000026	41	anno2.g21147.t1	59894.ENSFALP00000013022	2.18e-146	484	28KVH@1|root,2QTBY@2759|Eukaryota,39SN3@33154|Opisthokonta,3BDC9@33208|Metazoa,3CYDR@33213|Bilateria,48A6G@7711|Chordata,490QE@7742|Vertebrata,4GS2G@8782|Aves	8782|Aves	S	Centrosome-associated protein	CEP250	NA	NA	NA	NA	ko00000,ko03036	NA	NA	NA	Rootletin	Q9BV73	CEP250	NA	NA	NA
OG0000026	41	anno2.g21147.t1	59894.ENSFALP00000013022	2.18e-146	484	28KVH@1|root,2QTBY@2759|Eukaryota,39SN3@33154|Opisthokonta,3BDC9@33208|Metazoa,3CYDR@33213|Bilateria,48A6G@7711|Chordata,490QE@7742|Vertebrata,4GS2G@8782|Aves	8782|Aves	S	Centrosome-associated protein	CEP250	NA	NA	NA	NA	ko00000,ko03036	NA	NA	NA	Rootletin	Q9BV73	CEP250	NA	NA	NA
OG0000026	41	anno2.g21147.t1	59894.ENSFALP00000013022	2.18e-146	484	28KVH@1|root,2QTBY@2759|Eukaryota,39SN3@33154|Opisthokonta,3BDC9@33208|Metazoa,3CYDR@33213|Bilateria,48A6G@7711|Chordata,490QE@7742|Vertebrata,4GS2G@8782|Aves	8782|Aves	S	Centrosome-associated protein	CEP250	NA	NA	NA	NA	ko00000,ko03036	NA	NA	NA	Rootletin	Q9BV73	CEP250	NA	NA	NA
OG0000026	41	anno2.g21147.t1	59894.ENSFALP00000013022	2.18e-146	484	28KVH@1|root,2QTBY@2759|Eukaryota,39SN3@33154|Opisthokonta,3BDC9@33208|Metazoa,3CYDR@33213|Bilateria,48A6G@7711|Chordata,490QE@7742|Vertebrata,4GS2G@8782|Aves	8782|Aves	S	Centrosome-associated protein	CEP250	NA	NA	NA	NA	ko00000,ko03036	NA	NA	NA	Rootletin	Q9BV73	CEP250	NA	NA	NA
OG0000026	41	anno2.g21147.t1	59894.ENSFALP00000013022	2.18e-146	484	28KVH@1|root,2QTBY@2759|Eukaryota,39SN3@33154|Opisthokonta,3BDC9@33208|Metazoa,3CYDR@33213|Bilateria,48A6G@7711|Chordata,490QE@7742|Vertebrata,4GS2G@8782|Aves	8782|Aves	S	Centrosome-associated protein	CEP250	NA	NA	NA	NA	ko00000,ko03036	NA	NA	NA	Rootletin	Q9BV73	CEP250	NA	NA	NA
OG0000026	41	anno2.g21147.t1	59894.ENSFALP00000013022	2.18e-146	484	28KVH@1|root,2QTBY@2759|Eukaryota,39SN3@33154|Opisthokonta,3BDC9@33208|Metazoa,3CYDR@33213|Bilateria,48A6G@7711|Chordata,490QE@7742|Vertebrata,4GS2G@8782|Aves	8782|Aves	S	Centrosome-associated protein	CEP250	NA	NA	NA	NA	ko00000,ko03036	NA	NA	NA	Rootletin	Q9BV73	CEP250	NA	NA	NA
OG0000026	41	anno2.g21147.t1	59894.ENSFALP00000013022	2.18e-146	484	28KVH@1|root,2QTBY@2759|Eukaryota,39SN3@33154|Opisthokonta,3BDC9@33208|Metazoa,3CYDR@33213|Bilateria,48A6G@7711|Chordata,490QE@7742|Vertebrata,4GS2G@8782|Aves	8782|Aves	S	Centrosome-associated protein	CEP250	NA	NA	NA	NA	ko00000,ko03036	NA	NA	NA	Rootletin	Q9BV73	CEP250	NA	NA	NA
OG0000026	41	anno2.g21147.t1	59894.ENSFALP00000013022	2.18e-146	484	28KVH@1|root,2QTBY@2759|Eukaryota,39SN3@33154|Opisthokonta,3BDC9@33208|Metazoa,3CYDR@33213|Bilateria,48A6G@7711|Chordata,490QE@7742|Vertebrata,4GS2G@8782|Aves	8782|Aves	S	Centrosome-associated protein	CEP250	NA	NA	NA	NA	ko00000,ko03036	NA	NA	NA	Rootletin	Q9BV73	CEP250	NA	NA	NA
OG0000026	41	anno2.g21147.t1	59894.ENSFALP00000013022	2.18e-146	484	28KVH@1|root,2QTBY@2759|Eukaryota,39SN3@33154|Opisthokonta,3BDC9@33208|Metazoa,3CYDR@33213|Bilateria,48A6G@7711|Chordata,490QE@7742|Vertebrata,4GS2G@8782|Aves	8782|Aves	S	Centrosome-associated protein	CEP250	NA	NA	NA	NA	ko00000,ko03036	NA	NA	NA	Rootletin	Q9BV73	CEP250	NA	NA	NA
OG0000026	41	anno2.g21147.t1	59894.ENSFALP00000013022	2.18e-146	484	28KVH@1|root,2QTBY@2759|Eukaryota,39SN3@33154|Opisthokonta,3BDC9@33208|Metazoa,3CYDR@33213|Bilateria,48A6G@7711|Chordata,490QE@7742|Vertebrata,4GS2G@8782|Aves	8782|Aves	S	Centrosome-associated protein	CEP250	NA	NA	NA	NA	ko00000,ko03036	NA	NA	NA	Rootletin	Q9BV73	CEP250	NA	NA	NA
OG0000026	41	anno2.g21147.t1	59894.ENSFALP00000013022	2.18e-146	484	28KVH@1|root,2QTBY@2759|Eukaryota,39SN3@33154|Opisthokonta,3BDC9@33208|Metazoa,3CYDR@33213|Bilateria,48A6G@7711|Chordata,490QE@7742|Vertebrata,4GS2G@8782|Aves	8782|Aves	S	Centrosome-associated protein	CEP250	NA	NA	NA	NA	ko00000,ko03036	NA	NA	NA	Rootletin	Q9BV73	CEP250	NA	NA	NA
OG0000026	41	anno2.g21147.t1	59894.ENSFALP00000013022	2.18e-146	484	28KVH@1|root,2QTBY@2759|Eukaryota,39SN3@33154|Opisthokonta,3BDC9@33208|Metazoa,3CYDR@33213|Bilateria,48A6G@7711|Chordata,490QE@7742|Vertebrata,4GS2G@8782|Aves	8782|Aves	S	Centrosome-associated protein	CEP250	NA	NA	NA	NA	ko00000,ko03036	NA	NA	NA	Rootletin	Q9BV73	CEP250	NA	NA	NA
OG0000026	41	anno2.g21147.t1	59894.ENSFALP00000013022	2.18e-146	484	28KVH@1|root,2QTBY@2759|Eukaryota,39SN3@33154|Opisthokonta,3BDC9@33208|Metazoa,3CYDR@33213|Bilateria,48A6G@7711|Chordata,490QE@7742|Vertebrata,4GS2G@8782|Aves	8782|Aves	S	Centrosome-associated protein	CEP250	NA	NA	NA	NA	ko00000,ko03036	NA	NA	NA	Rootletin	Q9BV73	CEP250	NA	NA	NA
OG0000026	41	anno2.g21147.t1	59894.ENSFALP00000013022	2.18e-146	484	28KVH@1|root,2QTBY@2759|Eukaryota,39SN3@33154|Opisthokonta,3BDC9@33208|Metazoa,3CYDR@33213|Bilateria,48A6G@7711|Chordata,490QE@7742|Vertebrata,4GS2G@8782|Aves	8782|Aves	S	Centrosome-associated protein	CEP250	NA	NA	NA	NA	ko00000,ko03036	NA	NA	NA	Rootletin	Q9BV73	CEP250	NA	NA	NA
OG0000026	41	anno2.g21147.t1	59894.ENSFALP00000013022	2.18e-146	484	28KVH@1|root,2QTBY@2759|Eukaryota,39SN3@33154|Opisthokonta,3BDC9@33208|Metazoa,3CYDR@33213|Bilateria,48A6G@7711|Chordata,490QE@7742|Vertebrata,4GS2G@8782|Aves	8782|Aves	S	Centrosome-associated protein	CEP250	NA	NA	NA	NA	ko00000,ko03036	NA	NA	NA	Rootletin	Q9BV73	CEP250	NA	NA	NA
OG0000026	41	anno2.g21147.t1	59894.ENSFALP00000013022	2.18e-146	484	28KVH@1|root,2QTBY@2759|Eukaryota,39SN3@33154|Opisthokonta,3BDC9@33208|Metazoa,3CYDR@33213|Bilateria,48A6G@7711|Chordata,490QE@7742|Vertebrata,4GS2G@8782|Aves	8782|Aves	S	Centrosome-associated protein	CEP250	NA	NA	NA	NA	ko00000,ko03036	NA	NA	NA	Rootletin	Q9BV73	CEP250	NA	NA	NA
OG0000026	41	anno2.g21147.t1	59894.ENSFALP00000013022	2.18e-146	484	28KVH@1|root,2QTBY@2759|Eukaryota,39SN3@33154|Opisthokonta,3BDC9@33208|Metazoa,3CYDR@33213|Bilateria,48A6G@7711|Chordata,490QE@7742|Vertebrata,4GS2G@8782|Aves	8782|Aves	S	Centrosome-associated protein	CEP250	NA	NA	NA	NA	ko00000,ko03036	NA	NA	NA	Rootletin	Q9BV73	CEP250	NA	NA	NA
OG0000026	41	anno2.g21147.t1	59894.ENSFALP00000013022	2.18e-146	484	28KVH@1|root,2QTBY@2759|Eukaryota,39SN3@33154|Opisthokonta,3BDC9@33208|Metazoa,3CYDR@33213|Bilateria,48A6G@7711|Chordata,490QE@7742|Vertebrata,4GS2G@8782|Aves	8782|Aves	S	Centrosome-associated protein	CEP250	NA	NA	NA	NA	ko00000,ko03036	NA	NA	NA	Rootletin	Q9BV73	CEP250	NA	NA	NA
OG0000026	41	anno2.g21147.t1	59894.ENSFALP00000013022	2.18e-146	484	28KVH@1|root,2QTBY@2759|Eukaryota,39SN3@33154|Opisthokonta,3BDC9@33208|Metazoa,3CYDR@33213|Bilateria,48A6G@7711|Chordata,490QE@7742|Vertebrata,4GS2G@8782|Aves	8782|Aves	S	Centrosome-associated protein	CEP250	NA	NA	NA	NA	ko00000,ko03036	NA	NA	NA	Rootletin	Q9BV73	CEP250	NA	NA	NA
OG0000026	41	anno2.g21147.t1	59894.ENSFALP00000013022	2.18e-146	484	28KVH@1|root,2QTBY@2759|Eukaryota,39SN3@33154|Opisthokonta,3BDC9@33208|Metazoa,3CYDR@33213|Bilateria,48A6G@7711|Chordata,490QE@7742|Vertebrata,4GS2G@8782|Aves	8782|Aves	S	Centrosome-associated protein	CEP250	NA	NA	NA	NA	ko00000,ko03036	NA	NA	NA	Rootletin	Q9BV73	CEP250	NA	NA	NA
OG0000026	41	anno2.g21147.t1	59894.ENSFALP00000013022	2.18e-146	484	28KVH@1|root,2QTBY@2759|Eukaryota,39SN3@33154|Opisthokonta,3BDC9@33208|Metazoa,3CYDR@33213|Bilateria,48A6G@7711|Chordata,490QE@7742|Vertebrata,4GS2G@8782|Aves	8782|Aves	S	Centrosome-associated protein	CEP250	NA	NA	NA	NA	ko00000,ko03036	NA	NA	NA	Rootletin	Q9BV73	CEP250	NA	NA	NA
OG0000026	41	anno2.g21153.t1	59894.ENSFALP00000013022	2.18e-146	484	28KVH@1|root,2QTBY@2759|Eukaryota,39SN3@33154|Opisthokonta,3BDC9@33208|Metazoa,3CYDR@33213|Bilateria,48A6G@7711|Chordata,490QE@7742|Vertebrata,4GS2G@8782|Aves	8782|Aves	S	Centrosome-associated protein	CEP250	NA	NA	NA	NA	ko00000,ko03036	NA	NA	NA	Rootletin	Q9BV73	CEP250	NA	NA	NA
OG0000026	41	anno2.g21153.t1	59894.ENSFALP00000013022	2.18e-146	484	28KVH@1|root,2QTBY@2759|Eukaryota,39SN3@33154|Opisthokonta,3BDC9@33208|Metazoa,3CYDR@33213|Bilateria,48A6G@7711|Chordata,490QE@7742|Vertebrata,4GS2G@8782|Aves	8782|Aves	S	Centrosome-associated protein	CEP250	NA	NA	NA	NA	ko00000,ko03036	NA	NA	NA	Rootletin	Q9BV73	CEP250	NA	NA	NA
OG0000026	41	anno2.g21153.t1	59894.ENSFALP00000013022	2.18e-146	484	28KVH@1|root,2QTBY@2759|Eukaryota,39SN3@33154|Opisthokonta,3BDC9@33208|Metazoa,3CYDR@33213|Bilateria,48A6G@7711|Chordata,490QE@7742|Vertebrata,4GS2G@8782|Aves	8782|Aves	S	Centrosome-associated protein	CEP250	NA	NA	NA	NA	ko00000,ko03036	NA	NA	NA	Rootletin	Q9BV73	CEP250	NA	NA	NA
OG0000026	41	anno2.g21153.t1	59894.ENSFALP00000013022	2.18e-146	484	28KVH@1|root,2QTBY@2759|Eukaryota,39SN3@33154|Opisthokonta,3BDC9@33208|Metazoa,3CYDR@33213|Bilateria,48A6G@7711|Chordata,490QE@7742|Vertebrata,4GS2G@8782|Aves	8782|Aves	S	Centrosome-associated protein	CEP250	NA	NA	NA	NA	ko00000,ko03036	NA	NA	NA	Rootletin	Q9BV73	CEP250	NA	NA	NA
OG0000026	41	anno2.g21153.t1	59894.ENSFALP00000013022	2.18e-146	484	28KVH@1|root,2QTBY@2759|Eukaryota,39SN3@33154|Opisthokonta,3BDC9@33208|Metazoa,3CYDR@33213|Bilateria,48A6G@7711|Chordata,490QE@7742|Vertebrata,4GS2G@8782|Aves	8782|Aves	S	Centrosome-associated protein	CEP250	NA	NA	NA	NA	ko00000,ko03036	NA	NA	NA	Rootletin	Q9BV73	CEP250	NA	NA	NA
OG0000026	41	anno2.g21153.t1	59894.ENSFALP00000013022	2.18e-146	484	28KVH@1|root,2QTBY@2759|Eukaryota,39SN3@33154|Opisthokonta,3BDC9@33208|Metazoa,3CYDR@33213|Bilateria,48A6G@7711|Chordata,490QE@7742|Vertebrata,4GS2G@8782|Aves	8782|Aves	S	Centrosome-associated protein	CEP250	NA	NA	NA	NA	ko00000,ko03036	NA	NA	NA	Rootletin	Q9BV73	CEP250	NA	NA	NA
OG0000026	41	anno2.g21153.t1	59894.ENSFALP00000013022	2.18e-146	484	28KVH@1|root,2QTBY@2759|Eukaryota,39SN3@33154|Opisthokonta,3BDC9@33208|Metazoa,3CYDR@33213|Bilateria,48A6G@7711|Chordata,490QE@7742|Vertebrata,4GS2G@8782|Aves	8782|Aves	S	Centrosome-associated protein	CEP250	NA	NA	NA	NA	ko00000,ko03036	NA	NA	NA	Rootletin	Q9BV73	CEP250	NA	NA	NA
OG0000026	41	anno2.g21153.t1	59894.ENSFALP00000013022	2.18e-146	484	28KVH@1|root,2QTBY@2759|Eukaryota,39SN3@33154|Opisthokonta,3BDC9@33208|Metazoa,3CYDR@33213|Bilateria,48A6G@7711|Chordata,490QE@7742|Vertebrata,4GS2G@8782|Aves	8782|Aves	S	Centrosome-associated protein	CEP250	NA	NA	NA	NA	ko00000,ko03036	NA	NA	NA	Rootletin	Q9BV73	CEP250	NA	NA	NA
OG0000026	41	anno2.g21153.t1	59894.ENSFALP00000013022	2.18e-146	484	28KVH@1|root,2QTBY@2759|Eukaryota,39SN3@33154|Opisthokonta,3BDC9@33208|Metazoa,3CYDR@33213|Bilateria,48A6G@7711|Chordata,490QE@7742|Vertebrata,4GS2G@8782|Aves	8782|Aves	S	Centrosome-associated protein	CEP250	NA	NA	NA	NA	ko00000,ko03036	NA	NA	NA	Rootletin	Q9BV73	CEP250	NA	NA	NA
OG0000026	41	anno2.g21153.t1	59894.ENSFALP00000013022	2.18e-146	484	28KVH@1|root,2QTBY@2759|Eukaryota,39SN3@33154|Opisthokonta,3BDC9@33208|Metazoa,3CYDR@33213|Bilateria,48A6G@7711|Chordata,490QE@7742|Vertebrata,4GS2G@8782|Aves	8782|Aves	S	Centrosome-associated protein	CEP250	NA	NA	NA	NA	ko00000,ko03036	NA	NA	NA	Rootletin	Q9BV73	CEP250	NA	NA	NA
OG0000026	41	anno2.g21153.t1	59894.ENSFALP00000013022	2.18e-146	484	28KVH@1|root,2QTBY@2759|Eukaryota,39SN3@33154|Opisthokonta,3BDC9@33208|Metazoa,3CYDR@33213|Bilateria,48A6G@7711|Chordata,490QE@7742|Vertebrata,4GS2G@8782|Aves	8782|Aves	S	Centrosome-associated protein	CEP250	NA	NA	NA	NA	ko00000,ko03036	NA	NA	NA	Rootletin	Q9BV73	CEP250	NA	NA	NA
OG0000026	41	anno2.g21153.t1	59894.ENSFALP00000013022	2.18e-146	484	28KVH@1|root,2QTBY@2759|Eukaryota,39SN3@33154|Opisthokonta,3BDC9@33208|Metazoa,3CYDR@33213|Bilateria,48A6G@7711|Chordata,490QE@7742|Vertebrata,4GS2G@8782|Aves	8782|Aves	S	Centrosome-associated protein	CEP250	NA	NA	NA	NA	ko00000,ko03036	NA	NA	NA	Rootletin	Q9BV73	CEP250	NA	NA	NA
OG0000026	41	anno2.g21153.t1	59894.ENSFALP00000013022	2.18e-146	484	28KVH@1|root,2QTBY@2759|Eukaryota,39SN3@33154|Opisthokonta,3BDC9@33208|Metazoa,3CYDR@33213|Bilateria,48A6G@7711|Chordata,490QE@7742|Vertebrata,4GS2G@8782|Aves	8782|Aves	S	Centrosome-associated protein	CEP250	NA	NA	NA	NA	ko00000,ko03036	NA	NA	NA	Rootletin	Q9BV73	CEP250	NA	NA	NA
OG0000026	41	anno2.g21153.t1	59894.ENSFALP00000013022	2.18e-146	484	28KVH@1|root,2QTBY@2759|Eukaryota,39SN3@33154|Opisthokonta,3BDC9@33208|Metazoa,3CYDR@33213|Bilateria,48A6G@7711|Chordata,490QE@7742|Vertebrata,4GS2G@8782|Aves	8782|Aves	S	Centrosome-associated protein	CEP250	NA	NA	NA	NA	ko00000,ko03036	NA	NA	NA	Rootletin	Q9BV73	CEP250	NA	NA	NA
OG0000026	41	anno2.g21153.t1	59894.ENSFALP00000013022	2.18e-146	484	28KVH@1|root,2QTBY@2759|Eukaryota,39SN3@33154|Opisthokonta,3BDC9@33208|Metazoa,3CYDR@33213|Bilateria,48A6G@7711|Chordata,490QE@7742|Vertebrata,4GS2G@8782|Aves	8782|Aves	S	Centrosome-associated protein	CEP250	NA	NA	NA	NA	ko00000,ko03036	NA	NA	NA	Rootletin	Q9BV73	CEP250	NA	NA	NA
OG0000026	41	anno2.g21153.t1	59894.ENSFALP00000013022	2.18e-146	484	28KVH@1|root,2QTBY@2759|Eukaryota,39SN3@33154|Opisthokonta,3BDC9@33208|Metazoa,3CYDR@33213|Bilateria,48A6G@7711|Chordata,490QE@7742|Vertebrata,4GS2G@8782|Aves	8782|Aves	S	Centrosome-associated protein	CEP250	NA	NA	NA	NA	ko00000,ko03036	NA	NA	NA	Rootletin	Q9BV73	CEP250	NA	NA	NA
OG0000026	41	anno2.g21153.t1	59894.ENSFALP00000013022	2.18e-146	484	28KVH@1|root,2QTBY@2759|Eukaryota,39SN3@33154|Opisthokonta,3BDC9@33208|Metazoa,3CYDR@33213|Bilateria,48A6G@7711|Chordata,490QE@7742|Vertebrata,4GS2G@8782|Aves	8782|Aves	S	Centrosome-associated protein	CEP250	NA	NA	NA	NA	ko00000,ko03036	NA	NA	NA	Rootletin	Q9BV73	CEP250	NA	NA	NA
OG0000026	41	anno2.g21153.t1	59894.ENSFALP00000013022	2.18e-146	484	28KVH@1|root,2QTBY@2759|Eukaryota,39SN3@33154|Opisthokonta,3BDC9@33208|Metazoa,3CYDR@33213|Bilateria,48A6G@7711|Chordata,490QE@7742|Vertebrata,4GS2G@8782|Aves	8782|Aves	S	Centrosome-associated protein	CEP250	NA	NA	NA	NA	ko00000,ko03036	NA	NA	NA	Rootletin	Q9BV73	CEP250	NA	NA	NA
OG0000026	41	anno2.g21153.t1	59894.ENSFALP00000013022	2.18e-146	484	28KVH@1|root,2QTBY@2759|Eukaryota,39SN3@33154|Opisthokonta,3BDC9@33208|Metazoa,3CYDR@33213|Bilateria,48A6G@7711|Chordata,490QE@7742|Vertebrata,4GS2G@8782|Aves	8782|Aves	S	Centrosome-associated protein	CEP250	NA	NA	NA	NA	ko00000,ko03036	NA	NA	NA	Rootletin	Q9BV73	CEP250	NA	NA	NA
OG0000026	41	anno2.g21153.t1	59894.ENSFALP00000013022	2.18e-146	484	28KVH@1|root,2QTBY@2759|Eukaryota,39SN3@33154|Opisthokonta,3BDC9@33208|Metazoa,3CYDR@33213|Bilateria,48A6G@7711|Chordata,490QE@7742|Vertebrata,4GS2G@8782|Aves	8782|Aves	S	Centrosome-associated protein	CEP250	NA	NA	NA	NA	ko00000,ko03036	NA	NA	NA	Rootletin	Q9BV73	CEP250	NA	NA	NA
OG0000026	41	anno2.g21153.t1	59894.ENSFALP00000013022	2.18e-146	484	28KVH@1|root,2QTBY@2759|Eukaryota,39SN3@33154|Opisthokonta,3BDC9@33208|Metazoa,3CYDR@33213|Bilateria,48A6G@7711|Chordata,490QE@7742|Vertebrata,4GS2G@8782|Aves	8782|Aves	S	Centrosome-associated protein	CEP250	NA	NA	NA	NA	ko00000,ko03036	NA	NA	NA	Rootletin	Q9BV73	CEP250	NA	NA	NA
OG0000026	41	anno2.g21153.t1	59894.ENSFALP00000013022	2.18e-146	484	28KVH@1|root,2QTBY@2759|Eukaryota,39SN3@33154|Opisthokonta,3BDC9@33208|Metazoa,3CYDR@33213|Bilateria,48A6G@7711|Chordata,490QE@7742|Vertebrata,4GS2G@8782|Aves	8782|Aves	S	Centrosome-associated protein	CEP250	NA	NA	NA	NA	ko00000,ko03036	NA	NA	NA	Rootletin	Q9BV73	CEP250	NA	NA	NA
OG0000026	41	anno2.g21153.t1	59894.ENSFALP00000013022	2.18e-146	484	28KVH@1|root,2QTBY@2759|Eukaryota,39SN3@33154|Opisthokonta,3BDC9@33208|Metazoa,3CYDR@33213|Bilateria,48A6G@7711|Chordata,490QE@7742|Vertebrata,4GS2G@8782|Aves	8782|Aves	S	Centrosome-associated protein	CEP250	NA	NA	NA	NA	ko00000,ko03036	NA	NA	NA	Rootletin	Q9BV73	CEP250	NA	NA	NA
OG0000026	41	anno2.g21153.t1	59894.ENSFALP00000013022	2.18e-146	484	28KVH@1|root,2QTBY@2759|Eukaryota,39SN3@33154|Opisthokonta,3BDC9@33208|Metazoa,3CYDR@33213|Bilateria,48A6G@7711|Chordata,490QE@7742|Vertebrata,4GS2G@8782|Aves	8782|Aves	S	Centrosome-associated protein	CEP250	NA	NA	NA	NA	ko00000,ko03036	NA	NA	NA	Rootletin	Q9BV73	CEP250	NA	NA	NA
OG0000026	41	anno2.g21153.t1	59894.ENSFALP00000013022	2.18e-146	484	28KVH@1|root,2QTBY@2759|Eukaryota,39SN3@33154|Opisthokonta,3BDC9@33208|Metazoa,3CYDR@33213|Bilateria,48A6G@7711|Chordata,490QE@7742|Vertebrata,4GS2G@8782|Aves	8782|Aves	S	Centrosome-associated protein	CEP250	NA	NA	NA	NA	ko00000,ko03036	NA	NA	NA	Rootletin	Q9BV73	CEP250	NA	NA	NA
OG0000026	41	anno2.g21153.t1	59894.ENSFALP00000013022	2.18e-146	484	28KVH@1|root,2QTBY@2759|Eukaryota,39SN3@33154|Opisthokonta,3BDC9@33208|Metazoa,3CYDR@33213|Bilateria,48A6G@7711|Chordata,490QE@7742|Vertebrata,4GS2G@8782|Aves	8782|Aves	S	Centrosome-associated protein	CEP250	NA	NA	NA	NA	ko00000,ko03036	NA	NA	NA	Rootletin	Q9BV73	CEP250	NA	NA	NA
OG0000026	41	anno2.g21153.t1	59894.ENSFALP00000013022	2.18e-146	484	28KVH@1|root,2QTBY@2759|Eukaryota,39SN3@33154|Opisthokonta,3BDC9@33208|Metazoa,3CYDR@33213|Bilateria,48A6G@7711|Chordata,490QE@7742|Vertebrata,4GS2G@8782|Aves	8782|Aves	S	Centrosome-associated protein	CEP250	NA	NA	NA	NA	ko00000,ko03036	NA	NA	NA	Rootletin	Q9BV73	CEP250	NA	NA	NA
OG0000026	41	anno2.g21153.t1	59894.ENSFALP00000013022	2.18e-146	484	28KVH@1|root,2QTBY@2759|Eukaryota,39SN3@33154|Opisthokonta,3BDC9@33208|Metazoa,3CYDR@33213|Bilateria,48A6G@7711|Chordata,490QE@7742|Vertebrata,4GS2G@8782|Aves	8782|Aves	S	Centrosome-associated protein	CEP250	NA	NA	NA	NA	ko00000,ko03036	NA	NA	NA	Rootletin	Q9BV73	CEP250	NA	NA	NA
OG0000026	41	anno2.g2595.t1	9031.ENSGALP00000002726	4.32e-256	803	28KVH@1|root,2QTBY@2759|Eukaryota,39SN3@33154|Opisthokonta,3BDC9@33208|Metazoa,3CYDR@33213|Bilateria,48A6G@7711|Chordata,490QE@7742|Vertebrata,4GS2G@8782|Aves	8782|Aves	S	Centrosome-associated protein	NA	NA	NA	NA	NA	NA	NA	NA	NA	NA	Q9BV73	CEP250	NA	NA	NA
OG0000026	41	anno2.g2595.t1	9031.ENSGALP00000002726	4.32e-256	803	28KVH@1|root,2QTBY@2759|Eukaryota,39SN3@33154|Opisthokonta,3BDC9@33208|Metazoa,3CYDR@33213|Bilateria,48A6G@7711|Chordata,490QE@7742|Vertebrata,4GS2G@8782|Aves	8782|Aves	S	Centrosome-associated protein	NA	NA	NA	NA	NA	NA	NA	NA	NA	NA	Q9BV73	CEP250	NA	NA	NA
OG0000026	41	anno2.g2595.t1	9031.ENSGALP00000002726	4.32e-256	803	28KVH@1|root,2QTBY@2759|Eukaryota,39SN3@33154|Opisthokonta,3BDC9@33208|Metazoa,3CYDR@33213|Bilateria,48A6G@7711|Chordata,490QE@7742|Vertebrata,4GS2G@8782|Aves	8782|Aves	S	Centrosome-associated protein	NA	NA	NA	NA	NA	NA	NA	NA	NA	NA	Q9BV73	CEP250	NA	NA	NA
OG0000026	41	anno2.g2595.t1	9031.ENSGALP00000002726	4.32e-256	803	28KVH@1|root,2QTBY@2759|Eukaryota,39SN3@33154|Opisthokonta,3BDC9@33208|Metazoa,3CYDR@33213|Bilateria,48A6G@7711|Chordata,490QE@7742|Vertebrata,4GS2G@8782|Aves	8782|Aves	S	Centrosome-associated protein	NA	NA	NA	NA	NA	NA	NA	NA	NA	NA	Q9BV73	CEP250	NA	NA	NA
OG0000026	41	anno2.g2595.t1	9031.ENSGALP00000002726	4.32e-256	803	28KVH@1|root,2QTBY@2759|Eukaryota,39SN3@33154|Opisthokonta,3BDC9@33208|Metazoa,3CYDR@33213|Bilateria,48A6G@7711|Chordata,490QE@7742|Vertebrata,4GS2G@8782|Aves	8782|Aves	S	Centrosome-associated protein	NA	NA	NA	NA	NA	NA	NA	NA	NA	NA	Q9BV73	CEP250	NA	NA	NA
OG0000026	41	anno2.g2595.t1	9031.ENSGALP00000002726	4.32e-256	803	28KVH@1|root,2QTBY@2759|Eukaryota,39SN3@33154|Opisthokonta,3BDC9@33208|Metazoa,3CYDR@33213|Bilateria,48A6G@7711|Chordata,490QE@7742|Vertebrata,4GS2G@8782|Aves	8782|Aves	S	Centrosome-associated protein	NA	NA	NA	NA	NA	NA	NA	NA	NA	NA	Q9BV73	CEP250	NA	NA	NA
OG0000026	41	anno2.g2595.t1	9031.ENSGALP00000002726	4.32e-256	803	28KVH@1|root,2QTBY@2759|Eukaryota,39SN3@33154|Opisthokonta,3BDC9@33208|Metazoa,3CYDR@33213|Bilateria,48A6G@7711|Chordata,490QE@7742|Vertebrata,4GS2G@8782|Aves	8782|Aves	S	Centrosome-associated protein	NA	NA	NA	NA	NA	NA	NA	NA	NA	NA	Q9BV73	CEP250	NA	NA	NA
OG0000026	41	anno2.g2595.t1	9031.ENSGALP00000002726	4.32e-256	803	28KVH@1|root,2QTBY@2759|Eukaryota,39SN3@33154|Opisthokonta,3BDC9@33208|Metazoa,3CYDR@33213|Bilateria,48A6G@7711|Chordata,490QE@7742|Vertebrata,4GS2G@8782|Aves	8782|Aves	S	Centrosome-associated protein	NA	NA	NA	NA	NA	NA	NA	NA	NA	NA	Q9BV73	CEP250	NA	NA	NA
OG0000026	41	anno2.g2595.t1	9031.ENSGALP00000002726	4.32e-256	803	28KVH@1|root,2QTBY@2759|Eukaryota,39SN3@33154|Opisthokonta,3BDC9@33208|Metazoa,3CYDR@33213|Bilateria,48A6G@7711|Chordata,490QE@7742|Vertebrata,4GS2G@8782|Aves	8782|Aves	S	Centrosome-associated protein	NA	NA	NA	NA	NA	NA	NA	NA	NA	NA	Q9BV73	CEP250	NA	NA	NA
OG0000026	41	anno2.g2595.t1	9031.ENSGALP00000002726	4.32e-256	803	28KVH@1|root,2QTBY@2759|Eukaryota,39SN3@33154|Opisthokonta,3BDC9@33208|Metazoa,3CYDR@33213|Bilateria,48A6G@7711|Chordata,490QE@7742|Vertebrata,4GS2G@8782|Aves	8782|Aves	S	Centrosome-associated protein	NA	NA	NA	NA	NA	NA	NA	NA	NA	NA	Q9BV73	CEP250	NA	NA	NA
OG0000026	41	anno2.g2595.t1	9031.ENSGALP00000002726	4.32e-256	803	28KVH@1|root,2QTBY@2759|Eukaryota,39SN3@33154|Opisthokonta,3BDC9@33208|Metazoa,3CYDR@33213|Bilateria,48A6G@7711|Chordata,490QE@7742|Vertebrata,4GS2G@8782|Aves	8782|Aves	S	Centrosome-associated protein	NA	NA	NA	NA	NA	NA	NA	NA	NA	NA	Q9BV73	CEP250	NA	NA	NA
OG0000026	41	anno2.g2595.t1	9031.ENSGALP00000002726	4.32e-256	803	28KVH@1|root,2QTBY@2759|Eukaryota,39SN3@33154|Opisthokonta,3BDC9@33208|Metazoa,3CYDR@33213|Bilateria,48A6G@7711|Chordata,490QE@7742|Vertebrata,4GS2G@8782|Aves	8782|Aves	S	Centrosome-associated protein	NA	NA	NA	NA	NA	NA	NA	NA	NA	NA	Q9BV73	CEP250	NA	NA	NA
OG0000026	41	anno2.g2595.t1	9031.ENSGALP00000002726	4.32e-256	803	28KVH@1|root,2QTBY@2759|Eukaryota,39SN3@33154|Opisthokonta,3BDC9@33208|Metazoa,3CYDR@33213|Bilateria,48A6G@7711|Chordata,490QE@7742|Vertebrata,4GS2G@8782|Aves	8782|Aves	S	Centrosome-associated protein	NA	NA	NA	NA	NA	NA	NA	NA	NA	NA	Q9BV73	CEP250	NA	NA	NA
OG0000026	41	anno2.g2595.t1	9031.ENSGALP00000002726	4.32e-256	803	28KVH@1|root,2QTBY@2759|Eukaryota,39SN3@33154|Opisthokonta,3BDC9@33208|Metazoa,3CYDR@33213|Bilateria,48A6G@7711|Chordata,490QE@7742|Vertebrata,4GS2G@8782|Aves	8782|Aves	S	Centrosome-associated protein	NA	NA	NA	NA	NA	NA	NA	NA	NA	NA	Q9BV73	CEP250	NA	NA	NA
OG0000026	41	anno2.g2595.t1	9031.ENSGALP00000002726	4.32e-256	803	28KVH@1|root,2QTBY@2759|Eukaryota,39SN3@33154|Opisthokonta,3BDC9@33208|Metazoa,3CYDR@33213|Bilateria,48A6G@7711|Chordata,490QE@7742|Vertebrata,4GS2G@8782|Aves	8782|Aves	S	Centrosome-associated protein	NA	NA	NA	NA	NA	NA	NA	NA	NA	NA	Q9BV73	CEP250	NA	NA	NA
OG0000026	41	anno2.g2595.t1	9031.ENSGALP00000002726	4.32e-256	803	28KVH@1|root,2QTBY@2759|Eukaryota,39SN3@33154|Opisthokonta,3BDC9@33208|Metazoa,3CYDR@33213|Bilateria,48A6G@7711|Chordata,490QE@7742|Vertebrata,4GS2G@8782|Aves	8782|Aves	S	Centrosome-associated protein	NA	NA	NA	NA	NA	NA	NA	NA	NA	NA	Q9BV73	CEP250	NA	NA	NA
OG0000026	41	anno2.g2595.t1	9031.ENSGALP00000002726	4.32e-256	803	28KVH@1|root,2QTBY@2759|Eukaryota,39SN3@33154|Opisthokonta,3BDC9@33208|Metazoa,3CYDR@33213|Bilateria,48A6G@7711|Chordata,490QE@7742|Vertebrata,4GS2G@8782|Aves	8782|Aves	S	Centrosome-associated protein	NA	NA	NA	NA	NA	NA	NA	NA	NA	NA	Q9BV73	CEP250	NA	NA	NA
OG0000026	41	anno2.g2595.t1	9031.ENSGALP00000002726	4.32e-256	803	28KVH@1|root,2QTBY@2759|Eukaryota,39SN3@33154|Opisthokonta,3BDC9@33208|Metazoa,3CYDR@33213|Bilateria,48A6G@7711|Chordata,490QE@7742|Vertebrata,4GS2G@8782|Aves	8782|Aves	S	Centrosome-associated protein	NA	NA	NA	NA	NA	NA	NA	NA	NA	NA	Q9BV73	CEP250	NA	NA	NA
OG0000026	41	anno2.g2595.t1	9031.ENSGALP00000002726	4.32e-256	803	28KVH@1|root,2QTBY@2759|Eukaryota,39SN3@33154|Opisthokonta,3BDC9@33208|Metazoa,3CYDR@33213|Bilateria,48A6G@7711|Chordata,490QE@7742|Vertebrata,4GS2G@8782|Aves	8782|Aves	S	Centrosome-associated protein	NA	NA	NA	NA	NA	NA	NA	NA	NA	NA	Q9BV73	CEP250	NA	NA	NA
OG0000026	41	anno2.g2595.t1	9031.ENSGALP00000002726	4.32e-256	803	28KVH@1|root,2QTBY@2759|Eukaryota,39SN3@33154|Opisthokonta,3BDC9@33208|Metazoa,3CYDR@33213|Bilateria,48A6G@7711|Chordata,490QE@7742|Vertebrata,4GS2G@8782|Aves	8782|Aves	S	Centrosome-associated protein	NA	NA	NA	NA	NA	NA	NA	NA	NA	NA	Q9BV73	CEP250	NA	NA	NA
OG0000026	41	anno2.g2595.t1	9031.ENSGALP00000002726	4.32e-256	803	28KVH@1|root,2QTBY@2759|Eukaryota,39SN3@33154|Opisthokonta,3BDC9@33208|Metazoa,3CYDR@33213|Bilateria,48A6G@7711|Chordata,490QE@7742|Vertebrata,4GS2G@8782|Aves	8782|Aves	S	Centrosome-associated protein	NA	NA	NA	NA	NA	NA	NA	NA	NA	NA	Q9BV73	CEP250	NA	NA	NA
OG0000026	41	anno2.g2595.t1	9031.ENSGALP00000002726	4.32e-256	803	28KVH@1|root,2QTBY@2759|Eukaryota,39SN3@33154|Opisthokonta,3BDC9@33208|Metazoa,3CYDR@33213|Bilateria,48A6G@7711|Chordata,490QE@7742|Vertebrata,4GS2G@8782|Aves	8782|Aves	S	Centrosome-associated protein	NA	NA	NA	NA	NA	NA	NA	NA	NA	NA	Q9BV73	CEP250	NA	NA	NA
OG0000026	41	anno2.g2595.t1	9031.ENSGALP00000002726	4.32e-256	803	28KVH@1|root,2QTBY@2759|Eukaryota,39SN3@33154|Opisthokonta,3BDC9@33208|Metazoa,3CYDR@33213|Bilateria,48A6G@7711|Chordata,490QE@7742|Vertebrata,4GS2G@8782|Aves	8782|Aves	S	Centrosome-associated protein	NA	NA	NA	NA	NA	NA	NA	NA	NA	NA	Q9BV73	CEP250	NA	NA	NA
OG0000026	41	anno2.g2595.t1	9031.ENSGALP00000002726	4.32e-256	803	28KVH@1|root,2QTBY@2759|Eukaryota,39SN3@33154|Opisthokonta,3BDC9@33208|Metazoa,3CYDR@33213|Bilateria,48A6G@7711|Chordata,490QE@7742|Vertebrata,4GS2G@8782|Aves	8782|Aves	S	Centrosome-associated protein	NA	NA	NA	NA	NA	NA	NA	NA	NA	NA	Q9BV73	CEP250	NA	NA	NA
OG0000026	41	anno2.g2595.t1	9031.ENSGALP00000002726	4.32e-256	803	28KVH@1|root,2QTBY@2759|Eukaryota,39SN3@33154|Opisthokonta,3BDC9@33208|Metazoa,3CYDR@33213|Bilateria,48A6G@7711|Chordata,490QE@7742|Vertebrata,4GS2G@8782|Aves	8782|Aves	S	Centrosome-associated protein	NA	NA	NA	NA	NA	NA	NA	NA	NA	NA	Q9BV73	CEP250	NA	NA	NA
OG0000026	41	anno2.g2595.t1	9031.ENSGALP00000002726	4.32e-256	803	28KVH@1|root,2QTBY@2759|Eukaryota,39SN3@33154|Opisthokonta,3BDC9@33208|Metazoa,3CYDR@33213|Bilateria,48A6G@7711|Chordata,490QE@7742|Vertebrata,4GS2G@8782|Aves	8782|Aves	S	Centrosome-associated protein	NA	NA	NA	NA	NA	NA	NA	NA	NA	NA	Q9BV73	CEP250	NA	NA	NA
OG0000026	41	anno2.g2595.t1	9031.ENSGALP00000002726	4.32e-256	803	28KVH@1|root,2QTBY@2759|Eukaryota,39SN3@33154|Opisthokonta,3BDC9@33208|Metazoa,3CYDR@33213|Bilateria,48A6G@7711|Chordata,490QE@7742|Vertebrata,4GS2G@8782|Aves	8782|Aves	S	Centrosome-associated protein	NA	NA	NA	NA	NA	NA	NA	NA	NA	NA	Q9BV73	CEP250	NA	NA	NA
OG0000026	41	anno2.g2595.t1	9031.ENSGALP00000002726	4.32e-256	803	28KVH@1|root,2QTBY@2759|Eukaryota,39SN3@33154|Opisthokonta,3BDC9@33208|Metazoa,3CYDR@33213|Bilateria,48A6G@7711|Chordata,490QE@7742|Vertebrata,4GS2G@8782|Aves	8782|Aves	S	Centrosome-associated protein	NA	NA	NA	NA	NA	NA	NA	NA	NA	NA	Q9BV73	CEP250	NA	NA	NA
OG0000026	41	anno2.g2600.t1	128390.XP_009471606.1	2.69e-124	432	28KVH@1|root,2QTBY@2759|Eukaryota,39SN3@33154|Opisthokonta,3BDC9@33208|Metazoa,3CYDR@33213|Bilateria,48A6G@7711|Chordata,490QE@7742|Vertebrata,4GS2G@8782|Aves	8782|Aves	S	Centrosome-associated protein	NA	NA	NA	NA	NA	NA	NA	NA	NA	NA	Q9BV73	CEP250	NA	NA	NA
OG0000026	41	anno2.g2600.t1	128390.XP_009471606.1	2.69e-124	432	28KVH@1|root,2QTBY@2759|Eukaryota,39SN3@33154|Opisthokonta,3BDC9@33208|Metazoa,3CYDR@33213|Bilateria,48A6G@7711|Chordata,490QE@7742|Vertebrata,4GS2G@8782|Aves	8782|Aves	S	Centrosome-associated protein	NA	NA	NA	NA	NA	NA	NA	NA	NA	NA	Q9BV73	CEP250	NA	NA	NA
OG0000026	41	anno2.g2600.t1	128390.XP_009471606.1	2.69e-124	432	28KVH@1|root,2QTBY@2759|Eukaryota,39SN3@33154|Opisthokonta,3BDC9@33208|Metazoa,3CYDR@33213|Bilateria,48A6G@7711|Chordata,490QE@7742|Vertebrata,4GS2G@8782|Aves	8782|Aves	S	Centrosome-associated protein	NA	NA	NA	NA	NA	NA	NA	NA	NA	NA	Q9BV73	CEP250	NA	NA	NA
OG0000026	41	anno2.g2600.t1	128390.XP_009471606.1	2.69e-124	432	28KVH@1|root,2QTBY@2759|Eukaryota,39SN3@33154|Opisthokonta,3BDC9@33208|Metazoa,3CYDR@33213|Bilateria,48A6G@7711|Chordata,490QE@7742|Vertebrata,4GS2G@8782|Aves	8782|Aves	S	Centrosome-associated protein	NA	NA	NA	NA	NA	NA	NA	NA	NA	NA	Q9BV73	CEP250	NA	NA	NA
OG0000026	41	anno2.g2600.t1	128390.XP_009471606.1	2.69e-124	432	28KVH@1|root,2QTBY@2759|Eukaryota,39SN3@33154|Opisthokonta,3BDC9@33208|Metazoa,3CYDR@33213|Bilateria,48A6G@7711|Chordata,490QE@7742|Vertebrata,4GS2G@8782|Aves	8782|Aves	S	Centrosome-associated protein	NA	NA	NA	NA	NA	NA	NA	NA	NA	NA	Q9BV73	CEP250	NA	NA	NA
OG0000026	41	anno2.g2600.t1	128390.XP_009471606.1	2.69e-124	432	28KVH@1|root,2QTBY@2759|Eukaryota,39SN3@33154|Opisthokonta,3BDC9@33208|Metazoa,3CYDR@33213|Bilateria,48A6G@7711|Chordata,490QE@7742|Vertebrata,4GS2G@8782|Aves	8782|Aves	S	Centrosome-associated protein	NA	NA	NA	NA	NA	NA	NA	NA	NA	NA	Q9BV73	CEP250	NA	NA	NA
OG0000026	41	anno2.g2600.t1	128390.XP_009471606.1	2.69e-124	432	28KVH@1|root,2QTBY@2759|Eukaryota,39SN3@33154|Opisthokonta,3BDC9@33208|Metazoa,3CYDR@33213|Bilateria,48A6G@7711|Chordata,490QE@7742|Vertebrata,4GS2G@8782|Aves	8782|Aves	S	Centrosome-associated protein	NA	NA	NA	NA	NA	NA	NA	NA	NA	NA	Q9BV73	CEP250	NA	NA	NA
OG0000026	41	anno2.g2600.t1	128390.XP_009471606.1	2.69e-124	432	28KVH@1|root,2QTBY@2759|Eukaryota,39SN3@33154|Opisthokonta,3BDC9@33208|Metazoa,3CYDR@33213|Bilateria,48A6G@7711|Chordata,490QE@7742|Vertebrata,4GS2G@8782|Aves	8782|Aves	S	Centrosome-associated protein	NA	NA	NA	NA	NA	NA	NA	NA	NA	NA	Q9BV73	CEP250	NA	NA	NA
OG0000026	41	anno2.g2600.t1	128390.XP_009471606.1	2.69e-124	432	28KVH@1|root,2QTBY@2759|Eukaryota,39SN3@33154|Opisthokonta,3BDC9@33208|Metazoa,3CYDR@33213|Bilateria,48A6G@7711|Chordata,490QE@7742|Vertebrata,4GS2G@8782|Aves	8782|Aves	S	Centrosome-associated protein	NA	NA	NA	NA	NA	NA	NA	NA	NA	NA	Q9BV73	CEP250	NA	NA	NA
OG0000026	41	anno2.g2600.t1	128390.XP_009471606.1	2.69e-124	432	28KVH@1|root,2QTBY@2759|Eukaryota,39SN3@33154|Opisthokonta,3BDC9@33208|Metazoa,3CYDR@33213|Bilateria,48A6G@7711|Chordata,490QE@7742|Vertebrata,4GS2G@8782|Aves	8782|Aves	S	Centrosome-associated protein	NA	NA	NA	NA	NA	NA	NA	NA	NA	NA	Q9BV73	CEP250	NA	NA	NA
OG0000026	41	anno2.g2600.t1	128390.XP_009471606.1	2.69e-124	432	28KVH@1|root,2QTBY@2759|Eukaryota,39SN3@33154|Opisthokonta,3BDC9@33208|Metazoa,3CYDR@33213|Bilateria,48A6G@7711|Chordata,490QE@7742|Vertebrata,4GS2G@8782|Aves	8782|Aves	S	Centrosome-associated protein	NA	NA	NA	NA	NA	NA	NA	NA	NA	NA	Q9BV73	CEP250	NA	NA	NA
OG0000026	41	anno2.g2600.t1	128390.XP_009471606.1	2.69e-124	432	28KVH@1|root,2QTBY@2759|Eukaryota,39SN3@33154|Opisthokonta,3BDC9@33208|Metazoa,3CYDR@33213|Bilateria,48A6G@7711|Chordata,490QE@7742|Vertebrata,4GS2G@8782|Aves	8782|Aves	S	Centrosome-associated protein	NA	NA	NA	NA	NA	NA	NA	NA	NA	NA	Q9BV73	CEP250	NA	NA	NA
OG0000026	41	anno2.g2600.t1	128390.XP_009471606.1	2.69e-124	432	28KVH@1|root,2QTBY@2759|Eukaryota,39SN3@33154|Opisthokonta,3BDC9@33208|Metazoa,3CYDR@33213|Bilateria,48A6G@7711|Chordata,490QE@7742|Vertebrata,4GS2G@8782|Aves	8782|Aves	S	Centrosome-associated protein	NA	NA	NA	NA	NA	NA	NA	NA	NA	NA	Q9BV73	CEP250	NA	NA	NA
OG0000026	41	anno2.g2600.t1	128390.XP_009471606.1	2.69e-124	432	28KVH@1|root,2QTBY@2759|Eukaryota,39SN3@33154|Opisthokonta,3BDC9@33208|Metazoa,3CYDR@33213|Bilateria,48A6G@7711|Chordata,490QE@7742|Vertebrata,4GS2G@8782|Aves	8782|Aves	S	Centrosome-associated protein	NA	NA	NA	NA	NA	NA	NA	NA	NA	NA	Q9BV73	CEP250	NA	NA	NA
OG0000026	41	anno2.g2600.t1	128390.XP_009471606.1	2.69e-124	432	28KVH@1|root,2QTBY@2759|Eukaryota,39SN3@33154|Opisthokonta,3BDC9@33208|Metazoa,3CYDR@33213|Bilateria,48A6G@7711|Chordata,490QE@7742|Vertebrata,4GS2G@8782|Aves	8782|Aves	S	Centrosome-associated protein	NA	NA	NA	NA	NA	NA	NA	NA	NA	NA	Q9BV73	CEP250	NA	NA	NA
OG0000026	41	anno2.g2600.t1	128390.XP_009471606.1	2.69e-124	432	28KVH@1|root,2QTBY@2759|Eukaryota,39SN3@33154|Opisthokonta,3BDC9@33208|Metazoa,3CYDR@33213|Bilateria,48A6G@7711|Chordata,490QE@7742|Vertebrata,4GS2G@8782|Aves	8782|Aves	S	Centrosome-associated protein	NA	NA	NA	NA	NA	NA	NA	NA	NA	NA	Q9BV73	CEP250	NA	NA	NA
OG0000026	41	anno2.g2600.t1	128390.XP_009471606.1	2.69e-124	432	28KVH@1|root,2QTBY@2759|Eukaryota,39SN3@33154|Opisthokonta,3BDC9@33208|Metazoa,3CYDR@33213|Bilateria,48A6G@7711|Chordata,490QE@7742|Vertebrata,4GS2G@8782|Aves	8782|Aves	S	Centrosome-associated protein	NA	NA	NA	NA	NA	NA	NA	NA	NA	NA	Q9BV73	CEP250	NA	NA	NA
OG0000026	41	anno2.g2600.t1	128390.XP_009471606.1	2.69e-124	432	28KVH@1|root,2QTBY@2759|Eukaryota,39SN3@33154|Opisthokonta,3BDC9@33208|Metazoa,3CYDR@33213|Bilateria,48A6G@7711|Chordata,490QE@7742|Vertebrata,4GS2G@8782|Aves	8782|Aves	S	Centrosome-associated protein	NA	NA	NA	NA	NA	NA	NA	NA	NA	NA	Q9BV73	CEP250	NA	NA	NA
OG0000026	41	anno2.g2600.t1	128390.XP_009471606.1	2.69e-124	432	28KVH@1|root,2QTBY@2759|Eukaryota,39SN3@33154|Opisthokonta,3BDC9@33208|Metazoa,3CYDR@33213|Bilateria,48A6G@7711|Chordata,490QE@7742|Vertebrata,4GS2G@8782|Aves	8782|Aves	S	Centrosome-associated protein	NA	NA	NA	NA	NA	NA	NA	NA	NA	NA	Q9BV73	CEP250	NA	NA	NA
OG0000026	41	anno2.g2600.t1	128390.XP_009471606.1	2.69e-124	432	28KVH@1|root,2QTBY@2759|Eukaryota,39SN3@33154|Opisthokonta,3BDC9@33208|Metazoa,3CYDR@33213|Bilateria,48A6G@7711|Chordata,490QE@7742|Vertebrata,4GS2G@8782|Aves	8782|Aves	S	Centrosome-associated protein	NA	NA	NA	NA	NA	NA	NA	NA	NA	NA	Q9BV73	CEP250	NA	NA	NA
OG0000026	41	anno2.g2600.t1	128390.XP_009471606.1	2.69e-124	432	28KVH@1|root,2QTBY@2759|Eukaryota,39SN3@33154|Opisthokonta,3BDC9@33208|Metazoa,3CYDR@33213|Bilateria,48A6G@7711|Chordata,490QE@7742|Vertebrata,4GS2G@8782|Aves	8782|Aves	S	Centrosome-associated protein	NA	NA	NA	NA	NA	NA	NA	NA	NA	NA	Q9BV73	CEP250	NA	NA	NA
OG0000026	41	anno2.g2600.t1	128390.XP_009471606.1	2.69e-124	432	28KVH@1|root,2QTBY@2759|Eukaryota,39SN3@33154|Opisthokonta,3BDC9@33208|Metazoa,3CYDR@33213|Bilateria,48A6G@7711|Chordata,490QE@7742|Vertebrata,4GS2G@8782|Aves	8782|Aves	S	Centrosome-associated protein	NA	NA	NA	NA	NA	NA	NA	NA	NA	NA	Q9BV73	CEP250	NA	NA	NA
OG0000026	41	anno2.g2600.t1	128390.XP_009471606.1	2.69e-124	432	28KVH@1|root,2QTBY@2759|Eukaryota,39SN3@33154|Opisthokonta,3BDC9@33208|Metazoa,3CYDR@33213|Bilateria,48A6G@7711|Chordata,490QE@7742|Vertebrata,4GS2G@8782|Aves	8782|Aves	S	Centrosome-associated protein	NA	NA	NA	NA	NA	NA	NA	NA	NA	NA	Q9BV73	CEP250	NA	NA	NA
OG0000026	41	anno2.g2600.t1	128390.XP_009471606.1	2.69e-124	432	28KVH@1|root,2QTBY@2759|Eukaryota,39SN3@33154|Opisthokonta,3BDC9@33208|Metazoa,3CYDR@33213|Bilateria,48A6G@7711|Chordata,490QE@7742|Vertebrata,4GS2G@8782|Aves	8782|Aves	S	Centrosome-associated protein	NA	NA	NA	NA	NA	NA	NA	NA	NA	NA	Q9BV73	CEP250	NA	NA	NA
OG0000026	41	anno2.g2600.t1	128390.XP_009471606.1	2.69e-124	432	28KVH@1|root,2QTBY@2759|Eukaryota,39SN3@33154|Opisthokonta,3BDC9@33208|Metazoa,3CYDR@33213|Bilateria,48A6G@7711|Chordata,490QE@7742|Vertebrata,4GS2G@8782|Aves	8782|Aves	S	Centrosome-associated protein	NA	NA	NA	NA	NA	NA	NA	NA	NA	NA	Q9BV73	CEP250	NA	NA	NA
OG0000026	41	anno2.g2600.t1	128390.XP_009471606.1	2.69e-124	432	28KVH@1|root,2QTBY@2759|Eukaryota,39SN3@33154|Opisthokonta,3BDC9@33208|Metazoa,3CYDR@33213|Bilateria,48A6G@7711|Chordata,490QE@7742|Vertebrata,4GS2G@8782|Aves	8782|Aves	S	Centrosome-associated protein	NA	NA	NA	NA	NA	NA	NA	NA	NA	NA	Q9BV73	CEP250	NA	NA	NA
OG0000026	41	anno2.g2600.t1	128390.XP_009471606.1	2.69e-124	432	28KVH@1|root,2QTBY@2759|Eukaryota,39SN3@33154|Opisthokonta,3BDC9@33208|Metazoa,3CYDR@33213|Bilateria,48A6G@7711|Chordata,490QE@7742|Vertebrata,4GS2G@8782|Aves	8782|Aves	S	Centrosome-associated protein	NA	NA	NA	NA	NA	NA	NA	NA	NA	NA	Q9BV73	CEP250	NA	NA	NA
OG0000026	41	anno2.g2600.t1	128390.XP_009471606.1	2.69e-124	432	28KVH@1|root,2QTBY@2759|Eukaryota,39SN3@33154|Opisthokonta,3BDC9@33208|Metazoa,3CYDR@33213|Bilateria,48A6G@7711|Chordata,490QE@7742|Vertebrata,4GS2G@8782|Aves	8782|Aves	S	Centrosome-associated protein	NA	NA	NA	NA	NA	NA	NA	NA	NA	NA	Q9BV73	CEP250	NA	NA	NA
OG0000026	41	anno2.g3177.t1	52644.XP_010582393.1	4.78e-86	274	28KVH@1|root,2QTBY@2759|Eukaryota,39SN3@33154|Opisthokonta,3BDC9@33208|Metazoa,3CYDR@33213|Bilateria,48A6G@7711|Chordata,490QE@7742|Vertebrata,4GS2G@8782|Aves	8782|Aves	S	Centrosome-associated protein	NA	NA	NA	NA	NA	NA	NA	NA	NA	NA	Q9BV73	CEP250	NA	NA	NA
OG0000026	41	anno2.g3177.t1	52644.XP_010582393.1	4.78e-86	274	28KVH@1|root,2QTBY@2759|Eukaryota,39SN3@33154|Opisthokonta,3BDC9@33208|Metazoa,3CYDR@33213|Bilateria,48A6G@7711|Chordata,490QE@7742|Vertebrata,4GS2G@8782|Aves	8782|Aves	S	Centrosome-associated protein	NA	NA	NA	NA	NA	NA	NA	NA	NA	NA	Q9BV73	CEP250	NA	NA	NA
OG0000026	41	anno2.g3177.t1	52644.XP_010582393.1	4.78e-86	274	28KVH@1|root,2QTBY@2759|Eukaryota,39SN3@33154|Opisthokonta,3BDC9@33208|Metazoa,3CYDR@33213|Bilateria,48A6G@7711|Chordata,490QE@7742|Vertebrata,4GS2G@8782|Aves	8782|Aves	S	Centrosome-associated protein	NA	NA	NA	NA	NA	NA	NA	NA	NA	NA	Q9BV73	CEP250	NA	NA	NA
OG0000026	41	anno2.g3177.t1	52644.XP_010582393.1	4.78e-86	274	28KVH@1|root,2QTBY@2759|Eukaryota,39SN3@33154|Opisthokonta,3BDC9@33208|Metazoa,3CYDR@33213|Bilateria,48A6G@7711|Chordata,490QE@7742|Vertebrata,4GS2G@8782|Aves	8782|Aves	S	Centrosome-associated protein	NA	NA	NA	NA	NA	NA	NA	NA	NA	NA	Q9BV73	CEP250	NA	NA	NA
OG0000026	41	anno2.g3177.t1	52644.XP_010582393.1	4.78e-86	274	28KVH@1|root,2QTBY@2759|Eukaryota,39SN3@33154|Opisthokonta,3BDC9@33208|Metazoa,3CYDR@33213|Bilateria,48A6G@7711|Chordata,490QE@7742|Vertebrata,4GS2G@8782|Aves	8782|Aves	S	Centrosome-associated protein	NA	NA	NA	NA	NA	NA	NA	NA	NA	NA	Q9BV73	CEP250	NA	NA	NA
OG0000026	41	anno2.g3177.t1	52644.XP_010582393.1	4.78e-86	274	28KVH@1|root,2QTBY@2759|Eukaryota,39SN3@33154|Opisthokonta,3BDC9@33208|Metazoa,3CYDR@33213|Bilateria,48A6G@7711|Chordata,490QE@7742|Vertebrata,4GS2G@8782|Aves	8782|Aves	S	Centrosome-associated protein	NA	NA	NA	NA	NA	NA	NA	NA	NA	NA	Q9BV73	CEP250	NA	NA	NA
OG0000026	41	anno2.g3177.t1	52644.XP_010582393.1	4.78e-86	274	28KVH@1|root,2QTBY@2759|Eukaryota,39SN3@33154|Opisthokonta,3BDC9@33208|Metazoa,3CYDR@33213|Bilateria,48A6G@7711|Chordata,490QE@7742|Vertebrata,4GS2G@8782|Aves	8782|Aves	S	Centrosome-associated protein	NA	NA	NA	NA	NA	NA	NA	NA	NA	NA	Q9BV73	CEP250	NA	NA	NA
OG0000026	41	anno2.g3177.t1	52644.XP_010582393.1	4.78e-86	274	28KVH@1|root,2QTBY@2759|Eukaryota,39SN3@33154|Opisthokonta,3BDC9@33208|Metazoa,3CYDR@33213|Bilateria,48A6G@7711|Chordata,490QE@7742|Vertebrata,4GS2G@8782|Aves	8782|Aves	S	Centrosome-associated protein	NA	NA	NA	NA	NA	NA	NA	NA	NA	NA	Q9BV73	CEP250	NA	NA	NA
OG0000026	41	anno2.g3177.t1	52644.XP_010582393.1	4.78e-86	274	28KVH@1|root,2QTBY@2759|Eukaryota,39SN3@33154|Opisthokonta,3BDC9@33208|Metazoa,3CYDR@33213|Bilateria,48A6G@7711|Chordata,490QE@7742|Vertebrata,4GS2G@8782|Aves	8782|Aves	S	Centrosome-associated protein	NA	NA	NA	NA	NA	NA	NA	NA	NA	NA	Q9BV73	CEP250	NA	NA	NA
OG0000026	41	anno2.g3177.t1	52644.XP_010582393.1	4.78e-86	274	28KVH@1|root,2QTBY@2759|Eukaryota,39SN3@33154|Opisthokonta,3BDC9@33208|Metazoa,3CYDR@33213|Bilateria,48A6G@7711|Chordata,490QE@7742|Vertebrata,4GS2G@8782|Aves	8782|Aves	S	Centrosome-associated protein	NA	NA	NA	NA	NA	NA	NA	NA	NA	NA	Q9BV73	CEP250	NA	NA	NA
OG0000026	41	anno2.g3177.t1	52644.XP_010582393.1	4.78e-86	274	28KVH@1|root,2QTBY@2759|Eukaryota,39SN3@33154|Opisthokonta,3BDC9@33208|Metazoa,3CYDR@33213|Bilateria,48A6G@7711|Chordata,490QE@7742|Vertebrata,4GS2G@8782|Aves	8782|Aves	S	Centrosome-associated protein	NA	NA	NA	NA	NA	NA	NA	NA	NA	NA	Q9BV73	CEP250	NA	NA	NA
OG0000026	41	anno2.g3177.t1	52644.XP_010582393.1	4.78e-86	274	28KVH@1|root,2QTBY@2759|Eukaryota,39SN3@33154|Opisthokonta,3BDC9@33208|Metazoa,3CYDR@33213|Bilateria,48A6G@7711|Chordata,490QE@7742|Vertebrata,4GS2G@8782|Aves	8782|Aves	S	Centrosome-associated protein	NA	NA	NA	NA	NA	NA	NA	NA	NA	NA	Q9BV73	CEP250	NA	NA	NA
OG0000026	41	anno2.g3177.t1	52644.XP_010582393.1	4.78e-86	274	28KVH@1|root,2QTBY@2759|Eukaryota,39SN3@33154|Opisthokonta,3BDC9@33208|Metazoa,3CYDR@33213|Bilateria,48A6G@7711|Chordata,490QE@7742|Vertebrata,4GS2G@8782|Aves	8782|Aves	S	Centrosome-associated protein	NA	NA	NA	NA	NA	NA	NA	NA	NA	NA	Q9BV73	CEP250	NA	NA	NA
OG0000026	41	anno2.g3177.t1	52644.XP_010582393.1	4.78e-86	274	28KVH@1|root,2QTBY@2759|Eukaryota,39SN3@33154|Opisthokonta,3BDC9@33208|Metazoa,3CYDR@33213|Bilateria,48A6G@7711|Chordata,490QE@7742|Vertebrata,4GS2G@8782|Aves	8782|Aves	S	Centrosome-associated protein	NA	NA	NA	NA	NA	NA	NA	NA	NA	NA	Q9BV73	CEP250	NA	NA	NA
OG0000026	41	anno2.g3177.t1	52644.XP_010582393.1	4.78e-86	274	28KVH@1|root,2QTBY@2759|Eukaryota,39SN3@33154|Opisthokonta,3BDC9@33208|Metazoa,3CYDR@33213|Bilateria,48A6G@7711|Chordata,490QE@7742|Vertebrata,4GS2G@8782|Aves	8782|Aves	S	Centrosome-associated protein	NA	NA	NA	NA	NA	NA	NA	NA	NA	NA	Q9BV73	CEP250	NA	NA	NA
OG0000026	41	anno2.g3177.t1	52644.XP_010582393.1	4.78e-86	274	28KVH@1|root,2QTBY@2759|Eukaryota,39SN3@33154|Opisthokonta,3BDC9@33208|Metazoa,3CYDR@33213|Bilateria,48A6G@7711|Chordata,490QE@7742|Vertebrata,4GS2G@8782|Aves	8782|Aves	S	Centrosome-associated protein	NA	NA	NA	NA	NA	NA	NA	NA	NA	NA	Q9BV73	CEP250	NA	NA	NA
OG0000026	41	anno2.g3177.t1	52644.XP_010582393.1	4.78e-86	274	28KVH@1|root,2QTBY@2759|Eukaryota,39SN3@33154|Opisthokonta,3BDC9@33208|Metazoa,3CYDR@33213|Bilateria,48A6G@7711|Chordata,490QE@7742|Vertebrata,4GS2G@8782|Aves	8782|Aves	S	Centrosome-associated protein	NA	NA	NA	NA	NA	NA	NA	NA	NA	NA	Q9BV73	CEP250	NA	NA	NA
OG0000026	41	anno2.g3177.t1	52644.XP_010582393.1	4.78e-86	274	28KVH@1|root,2QTBY@2759|Eukaryota,39SN3@33154|Opisthokonta,3BDC9@33208|Metazoa,3CYDR@33213|Bilateria,48A6G@7711|Chordata,490QE@7742|Vertebrata,4GS2G@8782|Aves	8782|Aves	S	Centrosome-associated protein	NA	NA	NA	NA	NA	NA	NA	NA	NA	NA	Q9BV73	CEP250	NA	NA	NA
OG0000026	41	anno2.g3177.t1	52644.XP_010582393.1	4.78e-86	274	28KVH@1|root,2QTBY@2759|Eukaryota,39SN3@33154|Opisthokonta,3BDC9@33208|Metazoa,3CYDR@33213|Bilateria,48A6G@7711|Chordata,490QE@7742|Vertebrata,4GS2G@8782|Aves	8782|Aves	S	Centrosome-associated protein	NA	NA	NA	NA	NA	NA	NA	NA	NA	NA	Q9BV73	CEP250	NA	NA	NA
OG0000026	41	anno2.g3177.t1	52644.XP_010582393.1	4.78e-86	274	28KVH@1|root,2QTBY@2759|Eukaryota,39SN3@33154|Opisthokonta,3BDC9@33208|Metazoa,3CYDR@33213|Bilateria,48A6G@7711|Chordata,490QE@7742|Vertebrata,4GS2G@8782|Aves	8782|Aves	S	Centrosome-associated protein	NA	NA	NA	NA	NA	NA	NA	NA	NA	NA	Q9BV73	CEP250	NA	NA	NA
OG0000026	41	anno2.g3177.t1	52644.XP_010582393.1	4.78e-86	274	28KVH@1|root,2QTBY@2759|Eukaryota,39SN3@33154|Opisthokonta,3BDC9@33208|Metazoa,3CYDR@33213|Bilateria,48A6G@7711|Chordata,490QE@7742|Vertebrata,4GS2G@8782|Aves	8782|Aves	S	Centrosome-associated protein	NA	NA	NA	NA	NA	NA	NA	NA	NA	NA	Q9BV73	CEP250	NA	NA	NA
OG0000026	41	anno2.g3177.t1	52644.XP_010582393.1	4.78e-86	274	28KVH@1|root,2QTBY@2759|Eukaryota,39SN3@33154|Opisthokonta,3BDC9@33208|Metazoa,3CYDR@33213|Bilateria,48A6G@7711|Chordata,490QE@7742|Vertebrata,4GS2G@8782|Aves	8782|Aves	S	Centrosome-associated protein	NA	NA	NA	NA	NA	NA	NA	NA	NA	NA	Q9BV73	CEP250	NA	NA	NA
OG0000026	41	anno2.g3177.t1	52644.XP_010582393.1	4.78e-86	274	28KVH@1|root,2QTBY@2759|Eukaryota,39SN3@33154|Opisthokonta,3BDC9@33208|Metazoa,3CYDR@33213|Bilateria,48A6G@7711|Chordata,490QE@7742|Vertebrata,4GS2G@8782|Aves	8782|Aves	S	Centrosome-associated protein	NA	NA	NA	NA	NA	NA	NA	NA	NA	NA	Q9BV73	CEP250	NA	NA	NA
OG0000026	41	anno2.g3177.t1	52644.XP_010582393.1	4.78e-86	274	28KVH@1|root,2QTBY@2759|Eukaryota,39SN3@33154|Opisthokonta,3BDC9@33208|Metazoa,3CYDR@33213|Bilateria,48A6G@7711|Chordata,490QE@7742|Vertebrata,4GS2G@8782|Aves	8782|Aves	S	Centrosome-associated protein	NA	NA	NA	NA	NA	NA	NA	NA	NA	NA	Q9BV73	CEP250	NA	NA	NA
OG0000026	41	anno2.g3177.t1	52644.XP_010582393.1	4.78e-86	274	28KVH@1|root,2QTBY@2759|Eukaryota,39SN3@33154|Opisthokonta,3BDC9@33208|Metazoa,3CYDR@33213|Bilateria,48A6G@7711|Chordata,490QE@7742|Vertebrata,4GS2G@8782|Aves	8782|Aves	S	Centrosome-associated protein	NA	NA	NA	NA	NA	NA	NA	NA	NA	NA	Q9BV73	CEP250	NA	NA	NA
OG0000026	41	anno2.g3177.t1	52644.XP_010582393.1	4.78e-86	274	28KVH@1|root,2QTBY@2759|Eukaryota,39SN3@33154|Opisthokonta,3BDC9@33208|Metazoa,3CYDR@33213|Bilateria,48A6G@7711|Chordata,490QE@7742|Vertebrata,4GS2G@8782|Aves	8782|Aves	S	Centrosome-associated protein	NA	NA	NA	NA	NA	NA	NA	NA	NA	NA	Q9BV73	CEP250	NA	NA	NA
OG0000026	41	anno2.g3177.t1	52644.XP_010582393.1	4.78e-86	274	28KVH@1|root,2QTBY@2759|Eukaryota,39SN3@33154|Opisthokonta,3BDC9@33208|Metazoa,3CYDR@33213|Bilateria,48A6G@7711|Chordata,490QE@7742|Vertebrata,4GS2G@8782|Aves	8782|Aves	S	Centrosome-associated protein	NA	NA	NA	NA	NA	NA	NA	NA	NA	NA	Q9BV73	CEP250	NA	NA	NA
OG0000026	41	anno2.g3177.t1	52644.XP_010582393.1	4.78e-86	274	28KVH@1|root,2QTBY@2759|Eukaryota,39SN3@33154|Opisthokonta,3BDC9@33208|Metazoa,3CYDR@33213|Bilateria,48A6G@7711|Chordata,490QE@7742|Vertebrata,4GS2G@8782|Aves	8782|Aves	S	Centrosome-associated protein	NA	NA	NA	NA	NA	NA	NA	NA	NA	NA	Q9BV73	CEP250	NA	NA	NA
OG0000026	41	anno2.g3178.t1	52644.XP_010571638.1	2.73e-143	466	28KVH@1|root,2QTBY@2759|Eukaryota,39SN3@33154|Opisthokonta,3BDC9@33208|Metazoa,3CYDR@33213|Bilateria,48A6G@7711|Chordata,490QE@7742|Vertebrata,4GS2G@8782|Aves	8782|Aves	S	Centrosome-associated protein	NA	NA	NA	NA	NA	NA	NA	NA	NA	NA	Q9BV73	CEP250	NA	NA	NA
OG0000026	41	anno2.g3178.t1	52644.XP_010571638.1	2.73e-143	466	28KVH@1|root,2QTBY@2759|Eukaryota,39SN3@33154|Opisthokonta,3BDC9@33208|Metazoa,3CYDR@33213|Bilateria,48A6G@7711|Chordata,490QE@7742|Vertebrata,4GS2G@8782|Aves	8782|Aves	S	Centrosome-associated protein	NA	NA	NA	NA	NA	NA	NA	NA	NA	NA	Q9BV73	CEP250	NA	NA	NA
OG0000026	41	anno2.g3178.t1	52644.XP_010571638.1	2.73e-143	466	28KVH@1|root,2QTBY@2759|Eukaryota,39SN3@33154|Opisthokonta,3BDC9@33208|Metazoa,3CYDR@33213|Bilateria,48A6G@7711|Chordata,490QE@7742|Vertebrata,4GS2G@8782|Aves	8782|Aves	S	Centrosome-associated protein	NA	NA	NA	NA	NA	NA	NA	NA	NA	NA	Q9BV73	CEP250	NA	NA	NA
OG0000026	41	anno2.g3178.t1	52644.XP_010571638.1	2.73e-143	466	28KVH@1|root,2QTBY@2759|Eukaryota,39SN3@33154|Opisthokonta,3BDC9@33208|Metazoa,3CYDR@33213|Bilateria,48A6G@7711|Chordata,490QE@7742|Vertebrata,4GS2G@8782|Aves	8782|Aves	S	Centrosome-associated protein	NA	NA	NA	NA	NA	NA	NA	NA	NA	NA	Q9BV73	CEP250	NA	NA	NA
OG0000026	41	anno2.g3178.t1	52644.XP_010571638.1	2.73e-143	466	28KVH@1|root,2QTBY@2759|Eukaryota,39SN3@33154|Opisthokonta,3BDC9@33208|Metazoa,3CYDR@33213|Bilateria,48A6G@7711|Chordata,490QE@7742|Vertebrata,4GS2G@8782|Aves	8782|Aves	S	Centrosome-associated protein	NA	NA	NA	NA	NA	NA	NA	NA	NA	NA	Q9BV73	CEP250	NA	NA	NA
OG0000026	41	anno2.g3178.t1	52644.XP_010571638.1	2.73e-143	466	28KVH@1|root,2QTBY@2759|Eukaryota,39SN3@33154|Opisthokonta,3BDC9@33208|Metazoa,3CYDR@33213|Bilateria,48A6G@7711|Chordata,490QE@7742|Vertebrata,4GS2G@8782|Aves	8782|Aves	S	Centrosome-associated protein	NA	NA	NA	NA	NA	NA	NA	NA	NA	NA	Q9BV73	CEP250	NA	NA	NA
OG0000026	41	anno2.g3178.t1	52644.XP_010571638.1	2.73e-143	466	28KVH@1|root,2QTBY@2759|Eukaryota,39SN3@33154|Opisthokonta,3BDC9@33208|Metazoa,3CYDR@33213|Bilateria,48A6G@7711|Chordata,490QE@7742|Vertebrata,4GS2G@8782|Aves	8782|Aves	S	Centrosome-associated protein	NA	NA	NA	NA	NA	NA	NA	NA	NA	NA	Q9BV73	CEP250	NA	NA	NA
OG0000026	41	anno2.g3178.t1	52644.XP_010571638.1	2.73e-143	466	28KVH@1|root,2QTBY@2759|Eukaryota,39SN3@33154|Opisthokonta,3BDC9@33208|Metazoa,3CYDR@33213|Bilateria,48A6G@7711|Chordata,490QE@7742|Vertebrata,4GS2G@8782|Aves	8782|Aves	S	Centrosome-associated protein	NA	NA	NA	NA	NA	NA	NA	NA	NA	NA	Q9BV73	CEP250	NA	NA	NA
OG0000026	41	anno2.g3178.t1	52644.XP_010571638.1	2.73e-143	466	28KVH@1|root,2QTBY@2759|Eukaryota,39SN3@33154|Opisthokonta,3BDC9@33208|Metazoa,3CYDR@33213|Bilateria,48A6G@7711|Chordata,490QE@7742|Vertebrata,4GS2G@8782|Aves	8782|Aves	S	Centrosome-associated protein	NA	NA	NA	NA	NA	NA	NA	NA	NA	NA	Q9BV73	CEP250	NA	NA	NA
OG0000026	41	anno2.g3178.t1	52644.XP_010571638.1	2.73e-143	466	28KVH@1|root,2QTBY@2759|Eukaryota,39SN3@33154|Opisthokonta,3BDC9@33208|Metazoa,3CYDR@33213|Bilateria,48A6G@7711|Chordata,490QE@7742|Vertebrata,4GS2G@8782|Aves	8782|Aves	S	Centrosome-associated protein	NA	NA	NA	NA	NA	NA	NA	NA	NA	NA	Q9BV73	CEP250	NA	NA	NA
OG0000026	41	anno2.g3178.t1	52644.XP_010571638.1	2.73e-143	466	28KVH@1|root,2QTBY@2759|Eukaryota,39SN3@33154|Opisthokonta,3BDC9@33208|Metazoa,3CYDR@33213|Bilateria,48A6G@7711|Chordata,490QE@7742|Vertebrata,4GS2G@8782|Aves	8782|Aves	S	Centrosome-associated protein	NA	NA	NA	NA	NA	NA	NA	NA	NA	NA	Q9BV73	CEP250	NA	NA	NA
OG0000026	41	anno2.g3178.t1	52644.XP_010571638.1	2.73e-143	466	28KVH@1|root,2QTBY@2759|Eukaryota,39SN3@33154|Opisthokonta,3BDC9@33208|Metazoa,3CYDR@33213|Bilateria,48A6G@7711|Chordata,490QE@7742|Vertebrata,4GS2G@8782|Aves	8782|Aves	S	Centrosome-associated protein	NA	NA	NA	NA	NA	NA	NA	NA	NA	NA	Q9BV73	CEP250	NA	NA	NA
OG0000026	41	anno2.g3178.t1	52644.XP_010571638.1	2.73e-143	466	28KVH@1|root,2QTBY@2759|Eukaryota,39SN3@33154|Opisthokonta,3BDC9@33208|Metazoa,3CYDR@33213|Bilateria,48A6G@7711|Chordata,490QE@7742|Vertebrata,4GS2G@8782|Aves	8782|Aves	S	Centrosome-associated protein	NA	NA	NA	NA	NA	NA	NA	NA	NA	NA	Q9BV73	CEP250	NA	NA	NA
OG0000026	41	anno2.g3178.t1	52644.XP_010571638.1	2.73e-143	466	28KVH@1|root,2QTBY@2759|Eukaryota,39SN3@33154|Opisthokonta,3BDC9@33208|Metazoa,3CYDR@33213|Bilateria,48A6G@7711|Chordata,490QE@7742|Vertebrata,4GS2G@8782|Aves	8782|Aves	S	Centrosome-associated protein	NA	NA	NA	NA	NA	NA	NA	NA	NA	NA	Q9BV73	CEP250	NA	NA	NA
OG0000026	41	anno2.g3178.t1	52644.XP_010571638.1	2.73e-143	466	28KVH@1|root,2QTBY@2759|Eukaryota,39SN3@33154|Opisthokonta,3BDC9@33208|Metazoa,3CYDR@33213|Bilateria,48A6G@7711|Chordata,490QE@7742|Vertebrata,4GS2G@8782|Aves	8782|Aves	S	Centrosome-associated protein	NA	NA	NA	NA	NA	NA	NA	NA	NA	NA	Q9BV73	CEP250	NA	NA	NA
OG0000026	41	anno2.g3178.t1	52644.XP_010571638.1	2.73e-143	466	28KVH@1|root,2QTBY@2759|Eukaryota,39SN3@33154|Opisthokonta,3BDC9@33208|Metazoa,3CYDR@33213|Bilateria,48A6G@7711|Chordata,490QE@7742|Vertebrata,4GS2G@8782|Aves	8782|Aves	S	Centrosome-associated protein	NA	NA	NA	NA	NA	NA	NA	NA	NA	NA	Q9BV73	CEP250	NA	NA	NA
OG0000026	41	anno2.g3178.t1	52644.XP_010571638.1	2.73e-143	466	28KVH@1|root,2QTBY@2759|Eukaryota,39SN3@33154|Opisthokonta,3BDC9@33208|Metazoa,3CYDR@33213|Bilateria,48A6G@7711|Chordata,490QE@7742|Vertebrata,4GS2G@8782|Aves	8782|Aves	S	Centrosome-associated protein	NA	NA	NA	NA	NA	NA	NA	NA	NA	NA	Q9BV73	CEP250	NA	NA	NA
OG0000026	41	anno2.g3178.t1	52644.XP_010571638.1	2.73e-143	466	28KVH@1|root,2QTBY@2759|Eukaryota,39SN3@33154|Opisthokonta,3BDC9@33208|Metazoa,3CYDR@33213|Bilateria,48A6G@7711|Chordata,490QE@7742|Vertebrata,4GS2G@8782|Aves	8782|Aves	S	Centrosome-associated protein	NA	NA	NA	NA	NA	NA	NA	NA	NA	NA	Q9BV73	CEP250	NA	NA	NA
OG0000026	41	anno2.g3178.t1	52644.XP_010571638.1	2.73e-143	466	28KVH@1|root,2QTBY@2759|Eukaryota,39SN3@33154|Opisthokonta,3BDC9@33208|Metazoa,3CYDR@33213|Bilateria,48A6G@7711|Chordata,490QE@7742|Vertebrata,4GS2G@8782|Aves	8782|Aves	S	Centrosome-associated protein	NA	NA	NA	NA	NA	NA	NA	NA	NA	NA	Q9BV73	CEP250	NA	NA	NA
OG0000026	41	anno2.g3178.t1	52644.XP_010571638.1	2.73e-143	466	28KVH@1|root,2QTBY@2759|Eukaryota,39SN3@33154|Opisthokonta,3BDC9@33208|Metazoa,3CYDR@33213|Bilateria,48A6G@7711|Chordata,490QE@7742|Vertebrata,4GS2G@8782|Aves	8782|Aves	S	Centrosome-associated protein	NA	NA	NA	NA	NA	NA	NA	NA	NA	NA	Q9BV73	CEP250	NA	NA	NA
OG0000026	41	anno2.g3178.t1	52644.XP_010571638.1	2.73e-143	466	28KVH@1|root,2QTBY@2759|Eukaryota,39SN3@33154|Opisthokonta,3BDC9@33208|Metazoa,3CYDR@33213|Bilateria,48A6G@7711|Chordata,490QE@7742|Vertebrata,4GS2G@8782|Aves	8782|Aves	S	Centrosome-associated protein	NA	NA	NA	NA	NA	NA	NA	NA	NA	NA	Q9BV73	CEP250	NA	NA	NA
OG0000026	41	anno2.g3178.t1	52644.XP_010571638.1	2.73e-143	466	28KVH@1|root,2QTBY@2759|Eukaryota,39SN3@33154|Opisthokonta,3BDC9@33208|Metazoa,3CYDR@33213|Bilateria,48A6G@7711|Chordata,490QE@7742|Vertebrata,4GS2G@8782|Aves	8782|Aves	S	Centrosome-associated protein	NA	NA	NA	NA	NA	NA	NA	NA	NA	NA	Q9BV73	CEP250	NA	NA	NA
OG0000026	41	anno2.g3178.t1	52644.XP_010571638.1	2.73e-143	466	28KVH@1|root,2QTBY@2759|Eukaryota,39SN3@33154|Opisthokonta,3BDC9@33208|Metazoa,3CYDR@33213|Bilateria,48A6G@7711|Chordata,490QE@7742|Vertebrata,4GS2G@8782|Aves	8782|Aves	S	Centrosome-associated protein	NA	NA	NA	NA	NA	NA	NA	NA	NA	NA	Q9BV73	CEP250	NA	NA	NA
OG0000026	41	anno2.g3178.t1	52644.XP_010571638.1	2.73e-143	466	28KVH@1|root,2QTBY@2759|Eukaryota,39SN3@33154|Opisthokonta,3BDC9@33208|Metazoa,3CYDR@33213|Bilateria,48A6G@7711|Chordata,490QE@7742|Vertebrata,4GS2G@8782|Aves	8782|Aves	S	Centrosome-associated protein	NA	NA	NA	NA	NA	NA	NA	NA	NA	NA	Q9BV73	CEP250	NA	NA	NA
OG0000026	41	anno2.g3178.t1	52644.XP_010571638.1	2.73e-143	466	28KVH@1|root,2QTBY@2759|Eukaryota,39SN3@33154|Opisthokonta,3BDC9@33208|Metazoa,3CYDR@33213|Bilateria,48A6G@7711|Chordata,490QE@7742|Vertebrata,4GS2G@8782|Aves	8782|Aves	S	Centrosome-associated protein	NA	NA	NA	NA	NA	NA	NA	NA	NA	NA	Q9BV73	CEP250	NA	NA	NA
OG0000026	41	anno2.g3178.t1	52644.XP_010571638.1	2.73e-143	466	28KVH@1|root,2QTBY@2759|Eukaryota,39SN3@33154|Opisthokonta,3BDC9@33208|Metazoa,3CYDR@33213|Bilateria,48A6G@7711|Chordata,490QE@7742|Vertebrata,4GS2G@8782|Aves	8782|Aves	S	Centrosome-associated protein	NA	NA	NA	NA	NA	NA	NA	NA	NA	NA	Q9BV73	CEP250	NA	NA	NA
OG0000026	41	anno2.g3178.t1	52644.XP_010571638.1	2.73e-143	466	28KVH@1|root,2QTBY@2759|Eukaryota,39SN3@33154|Opisthokonta,3BDC9@33208|Metazoa,3CYDR@33213|Bilateria,48A6G@7711|Chordata,490QE@7742|Vertebrata,4GS2G@8782|Aves	8782|Aves	S	Centrosome-associated protein	NA	NA	NA	NA	NA	NA	NA	NA	NA	NA	Q9BV73	CEP250	NA	NA	NA
OG0000026	41	anno2.g3178.t1	52644.XP_010571638.1	2.73e-143	466	28KVH@1|root,2QTBY@2759|Eukaryota,39SN3@33154|Opisthokonta,3BDC9@33208|Metazoa,3CYDR@33213|Bilateria,48A6G@7711|Chordata,490QE@7742|Vertebrata,4GS2G@8782|Aves	8782|Aves	S	Centrosome-associated protein	NA	NA	NA	NA	NA	NA	NA	NA	NA	NA	Q9BV73	CEP250	NA	NA	NA
OG0000026	41	anno2.g4810.t2	9031.ENSGALP00000002726	3.03e-262	820	28KVH@1|root,2QTBY@2759|Eukaryota,39SN3@33154|Opisthokonta,3BDC9@33208|Metazoa,3CYDR@33213|Bilateria,48A6G@7711|Chordata,490QE@7742|Vertebrata,4GS2G@8782|Aves	8782|Aves	S	Centrosome-associated protein	NA	NA	NA	NA	NA	NA	NA	NA	NA	NA	Q9BV73	CEP250	NA	NA	NA
OG0000026	41	anno2.g4810.t2	9031.ENSGALP00000002726	3.03e-262	820	28KVH@1|root,2QTBY@2759|Eukaryota,39SN3@33154|Opisthokonta,3BDC9@33208|Metazoa,3CYDR@33213|Bilateria,48A6G@7711|Chordata,490QE@7742|Vertebrata,4GS2G@8782|Aves	8782|Aves	S	Centrosome-associated protein	NA	NA	NA	NA	NA	NA	NA	NA	NA	NA	Q9BV73	CEP250	NA	NA	NA
OG0000026	41	anno2.g4810.t2	9031.ENSGALP00000002726	3.03e-262	820	28KVH@1|root,2QTBY@2759|Eukaryota,39SN3@33154|Opisthokonta,3BDC9@33208|Metazoa,3CYDR@33213|Bilateria,48A6G@7711|Chordata,490QE@7742|Vertebrata,4GS2G@8782|Aves	8782|Aves	S	Centrosome-associated protein	NA	NA	NA	NA	NA	NA	NA	NA	NA	NA	Q9BV73	CEP250	NA	NA	NA
OG0000026	41	anno2.g4810.t2	9031.ENSGALP00000002726	3.03e-262	820	28KVH@1|root,2QTBY@2759|Eukaryota,39SN3@33154|Opisthokonta,3BDC9@33208|Metazoa,3CYDR@33213|Bilateria,48A6G@7711|Chordata,490QE@7742|Vertebrata,4GS2G@8782|Aves	8782|Aves	S	Centrosome-associated protein	NA	NA	NA	NA	NA	NA	NA	NA	NA	NA	Q9BV73	CEP250	NA	NA	NA
OG0000026	41	anno2.g4810.t2	9031.ENSGALP00000002726	3.03e-262	820	28KVH@1|root,2QTBY@2759|Eukaryota,39SN3@33154|Opisthokonta,3BDC9@33208|Metazoa,3CYDR@33213|Bilateria,48A6G@7711|Chordata,490QE@7742|Vertebrata,4GS2G@8782|Aves	8782|Aves	S	Centrosome-associated protein	NA	NA	NA	NA	NA	NA	NA	NA	NA	NA	Q9BV73	CEP250	NA	NA	NA
OG0000026	41	anno2.g4810.t2	9031.ENSGALP00000002726	3.03e-262	820	28KVH@1|root,2QTBY@2759|Eukaryota,39SN3@33154|Opisthokonta,3BDC9@33208|Metazoa,3CYDR@33213|Bilateria,48A6G@7711|Chordata,490QE@7742|Vertebrata,4GS2G@8782|Aves	8782|Aves	S	Centrosome-associated protein	NA	NA	NA	NA	NA	NA	NA	NA	NA	NA	Q9BV73	CEP250	NA	NA	NA
OG0000026	41	anno2.g4810.t2	9031.ENSGALP00000002726	3.03e-262	820	28KVH@1|root,2QTBY@2759|Eukaryota,39SN3@33154|Opisthokonta,3BDC9@33208|Metazoa,3CYDR@33213|Bilateria,48A6G@7711|Chordata,490QE@7742|Vertebrata,4GS2G@8782|Aves	8782|Aves	S	Centrosome-associated protein	NA	NA	NA	NA	NA	NA	NA	NA	NA	NA	Q9BV73	CEP250	NA	NA	NA
OG0000026	41	anno2.g4810.t2	9031.ENSGALP00000002726	3.03e-262	820	28KVH@1|root,2QTBY@2759|Eukaryota,39SN3@33154|Opisthokonta,3BDC9@33208|Metazoa,3CYDR@33213|Bilateria,48A6G@7711|Chordata,490QE@7742|Vertebrata,4GS2G@8782|Aves	8782|Aves	S	Centrosome-associated protein	NA	NA	NA	NA	NA	NA	NA	NA	NA	NA	Q9BV73	CEP250	NA	NA	NA
OG0000026	41	anno2.g4810.t2	9031.ENSGALP00000002726	3.03e-262	820	28KVH@1|root,2QTBY@2759|Eukaryota,39SN3@33154|Opisthokonta,3BDC9@33208|Metazoa,3CYDR@33213|Bilateria,48A6G@7711|Chordata,490QE@7742|Vertebrata,4GS2G@8782|Aves	8782|Aves	S	Centrosome-associated protein	NA	NA	NA	NA	NA	NA	NA	NA	NA	NA	Q9BV73	CEP250	NA	NA	NA
OG0000026	41	anno2.g4810.t2	9031.ENSGALP00000002726	3.03e-262	820	28KVH@1|root,2QTBY@2759|Eukaryota,39SN3@33154|Opisthokonta,3BDC9@33208|Metazoa,3CYDR@33213|Bilateria,48A6G@7711|Chordata,490QE@7742|Vertebrata,4GS2G@8782|Aves	8782|Aves	S	Centrosome-associated protein	NA	NA	NA	NA	NA	NA	NA	NA	NA	NA	Q9BV73	CEP250	NA	NA	NA
OG0000026	41	anno2.g4810.t2	9031.ENSGALP00000002726	3.03e-262	820	28KVH@1|root,2QTBY@2759|Eukaryota,39SN3@33154|Opisthokonta,3BDC9@33208|Metazoa,3CYDR@33213|Bilateria,48A6G@7711|Chordata,490QE@7742|Vertebrata,4GS2G@8782|Aves	8782|Aves	S	Centrosome-associated protein	NA	NA	NA	NA	NA	NA	NA	NA	NA	NA	Q9BV73	CEP250	NA	NA	NA
OG0000026	41	anno2.g4810.t2	9031.ENSGALP00000002726	3.03e-262	820	28KVH@1|root,2QTBY@2759|Eukaryota,39SN3@33154|Opisthokonta,3BDC9@33208|Metazoa,3CYDR@33213|Bilateria,48A6G@7711|Chordata,490QE@7742|Vertebrata,4GS2G@8782|Aves	8782|Aves	S	Centrosome-associated protein	NA	NA	NA	NA	NA	NA	NA	NA	NA	NA	Q9BV73	CEP250	NA	NA	NA
OG0000026	41	anno2.g4810.t2	9031.ENSGALP00000002726	3.03e-262	820	28KVH@1|root,2QTBY@2759|Eukaryota,39SN3@33154|Opisthokonta,3BDC9@33208|Metazoa,3CYDR@33213|Bilateria,48A6G@7711|Chordata,490QE@7742|Vertebrata,4GS2G@8782|Aves	8782|Aves	S	Centrosome-associated protein	NA	NA	NA	NA	NA	NA	NA	NA	NA	NA	Q9BV73	CEP250	NA	NA	NA
OG0000026	41	anno2.g4810.t2	9031.ENSGALP00000002726	3.03e-262	820	28KVH@1|root,2QTBY@2759|Eukaryota,39SN3@33154|Opisthokonta,3BDC9@33208|Metazoa,3CYDR@33213|Bilateria,48A6G@7711|Chordata,490QE@7742|Vertebrata,4GS2G@8782|Aves	8782|Aves	S	Centrosome-associated protein	NA	NA	NA	NA	NA	NA	NA	NA	NA	NA	Q9BV73	CEP250	NA	NA	NA
OG0000026	41	anno2.g4810.t2	9031.ENSGALP00000002726	3.03e-262	820	28KVH@1|root,2QTBY@2759|Eukaryota,39SN3@33154|Opisthokonta,3BDC9@33208|Metazoa,3CYDR@33213|Bilateria,48A6G@7711|Chordata,490QE@7742|Vertebrata,4GS2G@8782|Aves	8782|Aves	S	Centrosome-associated protein	NA	NA	NA	NA	NA	NA	NA	NA	NA	NA	Q9BV73	CEP250	NA	NA	NA
OG0000026	41	anno2.g4810.t2	9031.ENSGALP00000002726	3.03e-262	820	28KVH@1|root,2QTBY@2759|Eukaryota,39SN3@33154|Opisthokonta,3BDC9@33208|Metazoa,3CYDR@33213|Bilateria,48A6G@7711|Chordata,490QE@7742|Vertebrata,4GS2G@8782|Aves	8782|Aves	S	Centrosome-associated protein	NA	NA	NA	NA	NA	NA	NA	NA	NA	NA	Q9BV73	CEP250	NA	NA	NA
OG0000026	41	anno2.g4810.t2	9031.ENSGALP00000002726	3.03e-262	820	28KVH@1|root,2QTBY@2759|Eukaryota,39SN3@33154|Opisthokonta,3BDC9@33208|Metazoa,3CYDR@33213|Bilateria,48A6G@7711|Chordata,490QE@7742|Vertebrata,4GS2G@8782|Aves	8782|Aves	S	Centrosome-associated protein	NA	NA	NA	NA	NA	NA	NA	NA	NA	NA	Q9BV73	CEP250	NA	NA	NA
OG0000026	41	anno2.g4810.t2	9031.ENSGALP00000002726	3.03e-262	820	28KVH@1|root,2QTBY@2759|Eukaryota,39SN3@33154|Opisthokonta,3BDC9@33208|Metazoa,3CYDR@33213|Bilateria,48A6G@7711|Chordata,490QE@7742|Vertebrata,4GS2G@8782|Aves	8782|Aves	S	Centrosome-associated protein	NA	NA	NA	NA	NA	NA	NA	NA	NA	NA	Q9BV73	CEP250	NA	NA	NA
OG0000026	41	anno2.g4810.t2	9031.ENSGALP00000002726	3.03e-262	820	28KVH@1|root,2QTBY@2759|Eukaryota,39SN3@33154|Opisthokonta,3BDC9@33208|Metazoa,3CYDR@33213|Bilateria,48A6G@7711|Chordata,490QE@7742|Vertebrata,4GS2G@8782|Aves	8782|Aves	S	Centrosome-associated protein	NA	NA	NA	NA	NA	NA	NA	NA	NA	NA	Q9BV73	CEP250	NA	NA	NA
OG0000026	41	anno2.g4810.t2	9031.ENSGALP00000002726	3.03e-262	820	28KVH@1|root,2QTBY@2759|Eukaryota,39SN3@33154|Opisthokonta,3BDC9@33208|Metazoa,3CYDR@33213|Bilateria,48A6G@7711|Chordata,490QE@7742|Vertebrata,4GS2G@8782|Aves	8782|Aves	S	Centrosome-associated protein	NA	NA	NA	NA	NA	NA	NA	NA	NA	NA	Q9BV73	CEP250	NA	NA	NA
OG0000026	41	anno2.g4810.t2	9031.ENSGALP00000002726	3.03e-262	820	28KVH@1|root,2QTBY@2759|Eukaryota,39SN3@33154|Opisthokonta,3BDC9@33208|Metazoa,3CYDR@33213|Bilateria,48A6G@7711|Chordata,490QE@7742|Vertebrata,4GS2G@8782|Aves	8782|Aves	S	Centrosome-associated protein	NA	NA	NA	NA	NA	NA	NA	NA	NA	NA	Q9BV73	CEP250	NA	NA	NA
OG0000026	41	anno2.g4810.t2	9031.ENSGALP00000002726	3.03e-262	820	28KVH@1|root,2QTBY@2759|Eukaryota,39SN3@33154|Opisthokonta,3BDC9@33208|Metazoa,3CYDR@33213|Bilateria,48A6G@7711|Chordata,490QE@7742|Vertebrata,4GS2G@8782|Aves	8782|Aves	S	Centrosome-associated protein	NA	NA	NA	NA	NA	NA	NA	NA	NA	NA	Q9BV73	CEP250	NA	NA	NA
OG0000026	41	anno2.g4810.t2	9031.ENSGALP00000002726	3.03e-262	820	28KVH@1|root,2QTBY@2759|Eukaryota,39SN3@33154|Opisthokonta,3BDC9@33208|Metazoa,3CYDR@33213|Bilateria,48A6G@7711|Chordata,490QE@7742|Vertebrata,4GS2G@8782|Aves	8782|Aves	S	Centrosome-associated protein	NA	NA	NA	NA	NA	NA	NA	NA	NA	NA	Q9BV73	CEP250	NA	NA	NA
OG0000026	41	anno2.g4810.t2	9031.ENSGALP00000002726	3.03e-262	820	28KVH@1|root,2QTBY@2759|Eukaryota,39SN3@33154|Opisthokonta,3BDC9@33208|Metazoa,3CYDR@33213|Bilateria,48A6G@7711|Chordata,490QE@7742|Vertebrata,4GS2G@8782|Aves	8782|Aves	S	Centrosome-associated protein	NA	NA	NA	NA	NA	NA	NA	NA	NA	NA	Q9BV73	CEP250	NA	NA	NA
OG0000026	41	anno2.g4810.t2	9031.ENSGALP00000002726	3.03e-262	820	28KVH@1|root,2QTBY@2759|Eukaryota,39SN3@33154|Opisthokonta,3BDC9@33208|Metazoa,3CYDR@33213|Bilateria,48A6G@7711|Chordata,490QE@7742|Vertebrata,4GS2G@8782|Aves	8782|Aves	S	Centrosome-associated protein	NA	NA	NA	NA	NA	NA	NA	NA	NA	NA	Q9BV73	CEP250	NA	NA	NA
OG0000026	41	anno2.g4810.t2	9031.ENSGALP00000002726	3.03e-262	820	28KVH@1|root,2QTBY@2759|Eukaryota,39SN3@33154|Opisthokonta,3BDC9@33208|Metazoa,3CYDR@33213|Bilateria,48A6G@7711|Chordata,490QE@7742|Vertebrata,4GS2G@8782|Aves	8782|Aves	S	Centrosome-associated protein	NA	NA	NA	NA	NA	NA	NA	NA	NA	NA	Q9BV73	CEP250	NA	NA	NA
OG0000026	41	anno2.g4810.t2	9031.ENSGALP00000002726	3.03e-262	820	28KVH@1|root,2QTBY@2759|Eukaryota,39SN3@33154|Opisthokonta,3BDC9@33208|Metazoa,3CYDR@33213|Bilateria,48A6G@7711|Chordata,490QE@7742|Vertebrata,4GS2G@8782|Aves	8782|Aves	S	Centrosome-associated protein	NA	NA	NA	NA	NA	NA	NA	NA	NA	NA	Q9BV73	CEP250	NA	NA	NA
OG0000026	41	anno2.g4810.t2	9031.ENSGALP00000002726	3.03e-262	820	28KVH@1|root,2QTBY@2759|Eukaryota,39SN3@33154|Opisthokonta,3BDC9@33208|Metazoa,3CYDR@33213|Bilateria,48A6G@7711|Chordata,490QE@7742|Vertebrata,4GS2G@8782|Aves	8782|Aves	S	Centrosome-associated protein	NA	NA	NA	NA	NA	NA	NA	NA	NA	NA	Q9BV73	CEP250	NA	NA	NA
OG0000026	41	anno2.g4813.t1	52644.XP_010571638.1	3.84e-201	621	28KVH@1|root,2QTBY@2759|Eukaryota,39SN3@33154|Opisthokonta,3BDC9@33208|Metazoa,3CYDR@33213|Bilateria,48A6G@7711|Chordata,490QE@7742|Vertebrata,4GS2G@8782|Aves	8782|Aves	S	Centrosome-associated protein	NA	NA	NA	NA	NA	NA	NA	NA	NA	NA	Q60952	Cep250	NA	NA	NA
OG0000026	41	anno2.g4813.t1	52644.XP_010571638.1	3.84e-201	621	28KVH@1|root,2QTBY@2759|Eukaryota,39SN3@33154|Opisthokonta,3BDC9@33208|Metazoa,3CYDR@33213|Bilateria,48A6G@7711|Chordata,490QE@7742|Vertebrata,4GS2G@8782|Aves	8782|Aves	S	Centrosome-associated protein	NA	NA	NA	NA	NA	NA	NA	NA	NA	NA	Q60952	Cep250	NA	NA	NA
OG0000026	41	anno2.g4813.t1	52644.XP_010571638.1	3.84e-201	621	28KVH@1|root,2QTBY@2759|Eukaryota,39SN3@33154|Opisthokonta,3BDC9@33208|Metazoa,3CYDR@33213|Bilateria,48A6G@7711|Chordata,490QE@7742|Vertebrata,4GS2G@8782|Aves	8782|Aves	S	Centrosome-associated protein	NA	NA	NA	NA	NA	NA	NA	NA	NA	NA	Q60952	Cep250	NA	NA	NA
OG0000026	41	anno2.g4816.t1	52644.XP_010582393.1	1.49e-101	313	28KVH@1|root,2QTBY@2759|Eukaryota,39SN3@33154|Opisthokonta,3BDC9@33208|Metazoa,3CYDR@33213|Bilateria,48A6G@7711|Chordata,490QE@7742|Vertebrata,4GS2G@8782|Aves	8782|Aves	S	Centrosome-associated protein	NA	NA	NA	NA	NA	NA	NA	NA	NA	NA	Q9BV73	CEP250	NA	NA	NA
OG0000026	41	anno2.g4816.t1	52644.XP_010582393.1	1.49e-101	313	28KVH@1|root,2QTBY@2759|Eukaryota,39SN3@33154|Opisthokonta,3BDC9@33208|Metazoa,3CYDR@33213|Bilateria,48A6G@7711|Chordata,490QE@7742|Vertebrata,4GS2G@8782|Aves	8782|Aves	S	Centrosome-associated protein	NA	NA	NA	NA	NA	NA	NA	NA	NA	NA	Q9BV73	CEP250	NA	NA	NA
OG0000026	41	anno2.g4816.t1	52644.XP_010582393.1	1.49e-101	313	28KVH@1|root,2QTBY@2759|Eukaryota,39SN3@33154|Opisthokonta,3BDC9@33208|Metazoa,3CYDR@33213|Bilateria,48A6G@7711|Chordata,490QE@7742|Vertebrata,4GS2G@8782|Aves	8782|Aves	S	Centrosome-associated protein	NA	NA	NA	NA	NA	NA	NA	NA	NA	NA	Q9BV73	CEP250	NA	NA	NA
OG0000026	41	anno2.g4816.t1	52644.XP_010582393.1	1.49e-101	313	28KVH@1|root,2QTBY@2759|Eukaryota,39SN3@33154|Opisthokonta,3BDC9@33208|Metazoa,3CYDR@33213|Bilateria,48A6G@7711|Chordata,490QE@7742|Vertebrata,4GS2G@8782|Aves	8782|Aves	S	Centrosome-associated protein	NA	NA	NA	NA	NA	NA	NA	NA	NA	NA	Q9BV73	CEP250	NA	NA	NA
OG0000026	41	anno2.g4816.t1	52644.XP_010582393.1	1.49e-101	313	28KVH@1|root,2QTBY@2759|Eukaryota,39SN3@33154|Opisthokonta,3BDC9@33208|Metazoa,3CYDR@33213|Bilateria,48A6G@7711|Chordata,490QE@7742|Vertebrata,4GS2G@8782|Aves	8782|Aves	S	Centrosome-associated protein	NA	NA	NA	NA	NA	NA	NA	NA	NA	NA	Q9BV73	CEP250	NA	NA	NA
OG0000026	41	anno2.g4816.t1	52644.XP_010582393.1	1.49e-101	313	28KVH@1|root,2QTBY@2759|Eukaryota,39SN3@33154|Opisthokonta,3BDC9@33208|Metazoa,3CYDR@33213|Bilateria,48A6G@7711|Chordata,490QE@7742|Vertebrata,4GS2G@8782|Aves	8782|Aves	S	Centrosome-associated protein	NA	NA	NA	NA	NA	NA	NA	NA	NA	NA	Q9BV73	CEP250	NA	NA	NA
OG0000026	41	anno2.g4816.t1	52644.XP_010582393.1	1.49e-101	313	28KVH@1|root,2QTBY@2759|Eukaryota,39SN3@33154|Opisthokonta,3BDC9@33208|Metazoa,3CYDR@33213|Bilateria,48A6G@7711|Chordata,490QE@7742|Vertebrata,4GS2G@8782|Aves	8782|Aves	S	Centrosome-associated protein	NA	NA	NA	NA	NA	NA	NA	NA	NA	NA	Q9BV73	CEP250	NA	NA	NA
OG0000026	41	anno2.g4816.t1	52644.XP_010582393.1	1.49e-101	313	28KVH@1|root,2QTBY@2759|Eukaryota,39SN3@33154|Opisthokonta,3BDC9@33208|Metazoa,3CYDR@33213|Bilateria,48A6G@7711|Chordata,490QE@7742|Vertebrata,4GS2G@8782|Aves	8782|Aves	S	Centrosome-associated protein	NA	NA	NA	NA	NA	NA	NA	NA	NA	NA	Q9BV73	CEP250	NA	NA	NA
OG0000026	41	anno2.g4816.t1	52644.XP_010582393.1	1.49e-101	313	28KVH@1|root,2QTBY@2759|Eukaryota,39SN3@33154|Opisthokonta,3BDC9@33208|Metazoa,3CYDR@33213|Bilateria,48A6G@7711|Chordata,490QE@7742|Vertebrata,4GS2G@8782|Aves	8782|Aves	S	Centrosome-associated protein	NA	NA	NA	NA	NA	NA	NA	NA	NA	NA	Q9BV73	CEP250	NA	NA	NA
OG0000026	41	anno2.g4816.t1	52644.XP_010582393.1	1.49e-101	313	28KVH@1|root,2QTBY@2759|Eukaryota,39SN3@33154|Opisthokonta,3BDC9@33208|Metazoa,3CYDR@33213|Bilateria,48A6G@7711|Chordata,490QE@7742|Vertebrata,4GS2G@8782|Aves	8782|Aves	S	Centrosome-associated protein	NA	NA	NA	NA	NA	NA	NA	NA	NA	NA	Q9BV73	CEP250	NA	NA	NA
OG0000026	41	anno2.g4816.t1	52644.XP_010582393.1	1.49e-101	313	28KVH@1|root,2QTBY@2759|Eukaryota,39SN3@33154|Opisthokonta,3BDC9@33208|Metazoa,3CYDR@33213|Bilateria,48A6G@7711|Chordata,490QE@7742|Vertebrata,4GS2G@8782|Aves	8782|Aves	S	Centrosome-associated protein	NA	NA	NA	NA	NA	NA	NA	NA	NA	NA	Q9BV73	CEP250	NA	NA	NA
OG0000026	41	anno2.g4816.t1	52644.XP_010582393.1	1.49e-101	313	28KVH@1|root,2QTBY@2759|Eukaryota,39SN3@33154|Opisthokonta,3BDC9@33208|Metazoa,3CYDR@33213|Bilateria,48A6G@7711|Chordata,490QE@7742|Vertebrata,4GS2G@8782|Aves	8782|Aves	S	Centrosome-associated protein	NA	NA	NA	NA	NA	NA	NA	NA	NA	NA	Q9BV73	CEP250	NA	NA	NA
OG0000026	41	anno2.g4816.t1	52644.XP_010582393.1	1.49e-101	313	28KVH@1|root,2QTBY@2759|Eukaryota,39SN3@33154|Opisthokonta,3BDC9@33208|Metazoa,3CYDR@33213|Bilateria,48A6G@7711|Chordata,490QE@7742|Vertebrata,4GS2G@8782|Aves	8782|Aves	S	Centrosome-associated protein	NA	NA	NA	NA	NA	NA	NA	NA	NA	NA	Q9BV73	CEP250	NA	NA	NA
OG0000026	41	anno2.g4816.t1	52644.XP_010582393.1	1.49e-101	313	28KVH@1|root,2QTBY@2759|Eukaryota,39SN3@33154|Opisthokonta,3BDC9@33208|Metazoa,3CYDR@33213|Bilateria,48A6G@7711|Chordata,490QE@7742|Vertebrata,4GS2G@8782|Aves	8782|Aves	S	Centrosome-associated protein	NA	NA	NA	NA	NA	NA	NA	NA	NA	NA	Q9BV73	CEP250	NA	NA	NA
OG0000026	41	anno2.g4816.t1	52644.XP_010582393.1	1.49e-101	313	28KVH@1|root,2QTBY@2759|Eukaryota,39SN3@33154|Opisthokonta,3BDC9@33208|Metazoa,3CYDR@33213|Bilateria,48A6G@7711|Chordata,490QE@7742|Vertebrata,4GS2G@8782|Aves	8782|Aves	S	Centrosome-associated protein	NA	NA	NA	NA	NA	NA	NA	NA	NA	NA	Q9BV73	CEP250	NA	NA	NA
OG0000026	41	anno2.g4816.t1	52644.XP_010582393.1	1.49e-101	313	28KVH@1|root,2QTBY@2759|Eukaryota,39SN3@33154|Opisthokonta,3BDC9@33208|Metazoa,3CYDR@33213|Bilateria,48A6G@7711|Chordata,490QE@7742|Vertebrata,4GS2G@8782|Aves	8782|Aves	S	Centrosome-associated protein	NA	NA	NA	NA	NA	NA	NA	NA	NA	NA	Q9BV73	CEP250	NA	NA	NA
OG0000026	41	anno2.g4816.t1	52644.XP_010582393.1	1.49e-101	313	28KVH@1|root,2QTBY@2759|Eukaryota,39SN3@33154|Opisthokonta,3BDC9@33208|Metazoa,3CYDR@33213|Bilateria,48A6G@7711|Chordata,490QE@7742|Vertebrata,4GS2G@8782|Aves	8782|Aves	S	Centrosome-associated protein	NA	NA	NA	NA	NA	NA	NA	NA	NA	NA	Q9BV73	CEP250	NA	NA	NA
OG0000026	41	anno2.g4816.t1	52644.XP_010582393.1	1.49e-101	313	28KVH@1|root,2QTBY@2759|Eukaryota,39SN3@33154|Opisthokonta,3BDC9@33208|Metazoa,3CYDR@33213|Bilateria,48A6G@7711|Chordata,490QE@7742|Vertebrata,4GS2G@8782|Aves	8782|Aves	S	Centrosome-associated protein	NA	NA	NA	NA	NA	NA	NA	NA	NA	NA	Q9BV73	CEP250	NA	NA	NA
OG0000026	41	anno2.g4816.t1	52644.XP_010582393.1	1.49e-101	313	28KVH@1|root,2QTBY@2759|Eukaryota,39SN3@33154|Opisthokonta,3BDC9@33208|Metazoa,3CYDR@33213|Bilateria,48A6G@7711|Chordata,490QE@7742|Vertebrata,4GS2G@8782|Aves	8782|Aves	S	Centrosome-associated protein	NA	NA	NA	NA	NA	NA	NA	NA	NA	NA	Q9BV73	CEP250	NA	NA	NA
OG0000026	41	anno2.g4816.t1	52644.XP_010582393.1	1.49e-101	313	28KVH@1|root,2QTBY@2759|Eukaryota,39SN3@33154|Opisthokonta,3BDC9@33208|Metazoa,3CYDR@33213|Bilateria,48A6G@7711|Chordata,490QE@7742|Vertebrata,4GS2G@8782|Aves	8782|Aves	S	Centrosome-associated protein	NA	NA	NA	NA	NA	NA	NA	NA	NA	NA	Q9BV73	CEP250	NA	NA	NA
OG0000026	41	anno2.g4816.t1	52644.XP_010582393.1	1.49e-101	313	28KVH@1|root,2QTBY@2759|Eukaryota,39SN3@33154|Opisthokonta,3BDC9@33208|Metazoa,3CYDR@33213|Bilateria,48A6G@7711|Chordata,490QE@7742|Vertebrata,4GS2G@8782|Aves	8782|Aves	S	Centrosome-associated protein	NA	NA	NA	NA	NA	NA	NA	NA	NA	NA	Q9BV73	CEP250	NA	NA	NA
OG0000026	41	anno2.g4816.t1	52644.XP_010582393.1	1.49e-101	313	28KVH@1|root,2QTBY@2759|Eukaryota,39SN3@33154|Opisthokonta,3BDC9@33208|Metazoa,3CYDR@33213|Bilateria,48A6G@7711|Chordata,490QE@7742|Vertebrata,4GS2G@8782|Aves	8782|Aves	S	Centrosome-associated protein	NA	NA	NA	NA	NA	NA	NA	NA	NA	NA	Q9BV73	CEP250	NA	NA	NA
OG0000026	41	anno2.g4816.t1	52644.XP_010582393.1	1.49e-101	313	28KVH@1|root,2QTBY@2759|Eukaryota,39SN3@33154|Opisthokonta,3BDC9@33208|Metazoa,3CYDR@33213|Bilateria,48A6G@7711|Chordata,490QE@7742|Vertebrata,4GS2G@8782|Aves	8782|Aves	S	Centrosome-associated protein	NA	NA	NA	NA	NA	NA	NA	NA	NA	NA	Q9BV73	CEP250	NA	NA	NA
OG0000026	41	anno2.g4816.t1	52644.XP_010582393.1	1.49e-101	313	28KVH@1|root,2QTBY@2759|Eukaryota,39SN3@33154|Opisthokonta,3BDC9@33208|Metazoa,3CYDR@33213|Bilateria,48A6G@7711|Chordata,490QE@7742|Vertebrata,4GS2G@8782|Aves	8782|Aves	S	Centrosome-associated protein	NA	NA	NA	NA	NA	NA	NA	NA	NA	NA	Q9BV73	CEP250	NA	NA	NA
OG0000026	41	anno2.g4816.t1	52644.XP_010582393.1	1.49e-101	313	28KVH@1|root,2QTBY@2759|Eukaryota,39SN3@33154|Opisthokonta,3BDC9@33208|Metazoa,3CYDR@33213|Bilateria,48A6G@7711|Chordata,490QE@7742|Vertebrata,4GS2G@8782|Aves	8782|Aves	S	Centrosome-associated protein	NA	NA	NA	NA	NA	NA	NA	NA	NA	NA	Q9BV73	CEP250	NA	NA	NA
OG0000026	41	anno2.g4816.t1	52644.XP_010582393.1	1.49e-101	313	28KVH@1|root,2QTBY@2759|Eukaryota,39SN3@33154|Opisthokonta,3BDC9@33208|Metazoa,3CYDR@33213|Bilateria,48A6G@7711|Chordata,490QE@7742|Vertebrata,4GS2G@8782|Aves	8782|Aves	S	Centrosome-associated protein	NA	NA	NA	NA	NA	NA	NA	NA	NA	NA	Q9BV73	CEP250	NA	NA	NA
OG0000026	41	anno2.g4816.t1	52644.XP_010582393.1	1.49e-101	313	28KVH@1|root,2QTBY@2759|Eukaryota,39SN3@33154|Opisthokonta,3BDC9@33208|Metazoa,3CYDR@33213|Bilateria,48A6G@7711|Chordata,490QE@7742|Vertebrata,4GS2G@8782|Aves	8782|Aves	S	Centrosome-associated protein	NA	NA	NA	NA	NA	NA	NA	NA	NA	NA	Q9BV73	CEP250	NA	NA	NA
OG0000026	41	anno2.g4816.t1	52644.XP_010582393.1	1.49e-101	313	28KVH@1|root,2QTBY@2759|Eukaryota,39SN3@33154|Opisthokonta,3BDC9@33208|Metazoa,3CYDR@33213|Bilateria,48A6G@7711|Chordata,490QE@7742|Vertebrata,4GS2G@8782|Aves	8782|Aves	S	Centrosome-associated protein	NA	NA	NA	NA	NA	NA	NA	NA	NA	NA	Q9BV73	CEP250	NA	NA	NA
OG0000026	41	anno2.g5884.t1	9031.ENSGALP00000002726	1.95e-285	880	28KVH@1|root,2QTBY@2759|Eukaryota,39SN3@33154|Opisthokonta,3BDC9@33208|Metazoa,3CYDR@33213|Bilateria,48A6G@7711|Chordata,490QE@7742|Vertebrata,4GS2G@8782|Aves	8782|Aves	S	Centrosome-associated protein	NA	NA	NA	NA	NA	NA	NA	NA	NA	NA	Q9BV73	CEP250	NA	NA	NA
OG0000026	41	anno2.g5884.t1	9031.ENSGALP00000002726	1.95e-285	880	28KVH@1|root,2QTBY@2759|Eukaryota,39SN3@33154|Opisthokonta,3BDC9@33208|Metazoa,3CYDR@33213|Bilateria,48A6G@7711|Chordata,490QE@7742|Vertebrata,4GS2G@8782|Aves	8782|Aves	S	Centrosome-associated protein	NA	NA	NA	NA	NA	NA	NA	NA	NA	NA	Q9BV73	CEP250	NA	NA	NA
OG0000026	41	anno2.g5884.t1	9031.ENSGALP00000002726	1.95e-285	880	28KVH@1|root,2QTBY@2759|Eukaryota,39SN3@33154|Opisthokonta,3BDC9@33208|Metazoa,3CYDR@33213|Bilateria,48A6G@7711|Chordata,490QE@7742|Vertebrata,4GS2G@8782|Aves	8782|Aves	S	Centrosome-associated protein	NA	NA	NA	NA	NA	NA	NA	NA	NA	NA	Q9BV73	CEP250	NA	NA	NA
OG0000026	41	anno2.g5884.t1	9031.ENSGALP00000002726	1.95e-285	880	28KVH@1|root,2QTBY@2759|Eukaryota,39SN3@33154|Opisthokonta,3BDC9@33208|Metazoa,3CYDR@33213|Bilateria,48A6G@7711|Chordata,490QE@7742|Vertebrata,4GS2G@8782|Aves	8782|Aves	S	Centrosome-associated protein	NA	NA	NA	NA	NA	NA	NA	NA	NA	NA	Q9BV73	CEP250	NA	NA	NA
OG0000026	41	anno2.g5884.t1	9031.ENSGALP00000002726	1.95e-285	880	28KVH@1|root,2QTBY@2759|Eukaryota,39SN3@33154|Opisthokonta,3BDC9@33208|Metazoa,3CYDR@33213|Bilateria,48A6G@7711|Chordata,490QE@7742|Vertebrata,4GS2G@8782|Aves	8782|Aves	S	Centrosome-associated protein	NA	NA	NA	NA	NA	NA	NA	NA	NA	NA	Q9BV73	CEP250	NA	NA	NA
OG0000026	41	anno2.g5884.t1	9031.ENSGALP00000002726	1.95e-285	880	28KVH@1|root,2QTBY@2759|Eukaryota,39SN3@33154|Opisthokonta,3BDC9@33208|Metazoa,3CYDR@33213|Bilateria,48A6G@7711|Chordata,490QE@7742|Vertebrata,4GS2G@8782|Aves	8782|Aves	S	Centrosome-associated protein	NA	NA	NA	NA	NA	NA	NA	NA	NA	NA	Q9BV73	CEP250	NA	NA	NA
OG0000026	41	anno2.g5884.t1	9031.ENSGALP00000002726	1.95e-285	880	28KVH@1|root,2QTBY@2759|Eukaryota,39SN3@33154|Opisthokonta,3BDC9@33208|Metazoa,3CYDR@33213|Bilateria,48A6G@7711|Chordata,490QE@7742|Vertebrata,4GS2G@8782|Aves	8782|Aves	S	Centrosome-associated protein	NA	NA	NA	NA	NA	NA	NA	NA	NA	NA	Q9BV73	CEP250	NA	NA	NA
OG0000026	41	anno2.g5884.t1	9031.ENSGALP00000002726	1.95e-285	880	28KVH@1|root,2QTBY@2759|Eukaryota,39SN3@33154|Opisthokonta,3BDC9@33208|Metazoa,3CYDR@33213|Bilateria,48A6G@7711|Chordata,490QE@7742|Vertebrata,4GS2G@8782|Aves	8782|Aves	S	Centrosome-associated protein	NA	NA	NA	NA	NA	NA	NA	NA	NA	NA	Q9BV73	CEP250	NA	NA	NA
OG0000026	41	anno2.g5884.t1	9031.ENSGALP00000002726	1.95e-285	880	28KVH@1|root,2QTBY@2759|Eukaryota,39SN3@33154|Opisthokonta,3BDC9@33208|Metazoa,3CYDR@33213|Bilateria,48A6G@7711|Chordata,490QE@7742|Vertebrata,4GS2G@8782|Aves	8782|Aves	S	Centrosome-associated protein	NA	NA	NA	NA	NA	NA	NA	NA	NA	NA	Q9BV73	CEP250	NA	NA	NA
OG0000026	41	anno2.g5884.t1	9031.ENSGALP00000002726	1.95e-285	880	28KVH@1|root,2QTBY@2759|Eukaryota,39SN3@33154|Opisthokonta,3BDC9@33208|Metazoa,3CYDR@33213|Bilateria,48A6G@7711|Chordata,490QE@7742|Vertebrata,4GS2G@8782|Aves	8782|Aves	S	Centrosome-associated protein	NA	NA	NA	NA	NA	NA	NA	NA	NA	NA	Q9BV73	CEP250	NA	NA	NA
OG0000026	41	anno2.g5884.t1	9031.ENSGALP00000002726	1.95e-285	880	28KVH@1|root,2QTBY@2759|Eukaryota,39SN3@33154|Opisthokonta,3BDC9@33208|Metazoa,3CYDR@33213|Bilateria,48A6G@7711|Chordata,490QE@7742|Vertebrata,4GS2G@8782|Aves	8782|Aves	S	Centrosome-associated protein	NA	NA	NA	NA	NA	NA	NA	NA	NA	NA	Q9BV73	CEP250	NA	NA	NA
OG0000026	41	anno2.g5884.t1	9031.ENSGALP00000002726	1.95e-285	880	28KVH@1|root,2QTBY@2759|Eukaryota,39SN3@33154|Opisthokonta,3BDC9@33208|Metazoa,3CYDR@33213|Bilateria,48A6G@7711|Chordata,490QE@7742|Vertebrata,4GS2G@8782|Aves	8782|Aves	S	Centrosome-associated protein	NA	NA	NA	NA	NA	NA	NA	NA	NA	NA	Q9BV73	CEP250	NA	NA	NA
OG0000026	41	anno2.g5884.t1	9031.ENSGALP00000002726	1.95e-285	880	28KVH@1|root,2QTBY@2759|Eukaryota,39SN3@33154|Opisthokonta,3BDC9@33208|Metazoa,3CYDR@33213|Bilateria,48A6G@7711|Chordata,490QE@7742|Vertebrata,4GS2G@8782|Aves	8782|Aves	S	Centrosome-associated protein	NA	NA	NA	NA	NA	NA	NA	NA	NA	NA	Q9BV73	CEP250	NA	NA	NA
OG0000026	41	anno2.g5884.t1	9031.ENSGALP00000002726	1.95e-285	880	28KVH@1|root,2QTBY@2759|Eukaryota,39SN3@33154|Opisthokonta,3BDC9@33208|Metazoa,3CYDR@33213|Bilateria,48A6G@7711|Chordata,490QE@7742|Vertebrata,4GS2G@8782|Aves	8782|Aves	S	Centrosome-associated protein	NA	NA	NA	NA	NA	NA	NA	NA	NA	NA	Q9BV73	CEP250	NA	NA	NA
OG0000026	41	anno2.g5884.t1	9031.ENSGALP00000002726	1.95e-285	880	28KVH@1|root,2QTBY@2759|Eukaryota,39SN3@33154|Opisthokonta,3BDC9@33208|Metazoa,3CYDR@33213|Bilateria,48A6G@7711|Chordata,490QE@7742|Vertebrata,4GS2G@8782|Aves	8782|Aves	S	Centrosome-associated protein	NA	NA	NA	NA	NA	NA	NA	NA	NA	NA	Q9BV73	CEP250	NA	NA	NA
OG0000026	41	anno2.g5884.t1	9031.ENSGALP00000002726	1.95e-285	880	28KVH@1|root,2QTBY@2759|Eukaryota,39SN3@33154|Opisthokonta,3BDC9@33208|Metazoa,3CYDR@33213|Bilateria,48A6G@7711|Chordata,490QE@7742|Vertebrata,4GS2G@8782|Aves	8782|Aves	S	Centrosome-associated protein	NA	NA	NA	NA	NA	NA	NA	NA	NA	NA	Q9BV73	CEP250	NA	NA	NA
OG0000026	41	anno2.g5884.t1	9031.ENSGALP00000002726	1.95e-285	880	28KVH@1|root,2QTBY@2759|Eukaryota,39SN3@33154|Opisthokonta,3BDC9@33208|Metazoa,3CYDR@33213|Bilateria,48A6G@7711|Chordata,490QE@7742|Vertebrata,4GS2G@8782|Aves	8782|Aves	S	Centrosome-associated protein	NA	NA	NA	NA	NA	NA	NA	NA	NA	NA	Q9BV73	CEP250	NA	NA	NA
OG0000026	41	anno2.g5884.t1	9031.ENSGALP00000002726	1.95e-285	880	28KVH@1|root,2QTBY@2759|Eukaryota,39SN3@33154|Opisthokonta,3BDC9@33208|Metazoa,3CYDR@33213|Bilateria,48A6G@7711|Chordata,490QE@7742|Vertebrata,4GS2G@8782|Aves	8782|Aves	S	Centrosome-associated protein	NA	NA	NA	NA	NA	NA	NA	NA	NA	NA	Q9BV73	CEP250	NA	NA	NA
OG0000026	41	anno2.g5884.t1	9031.ENSGALP00000002726	1.95e-285	880	28KVH@1|root,2QTBY@2759|Eukaryota,39SN3@33154|Opisthokonta,3BDC9@33208|Metazoa,3CYDR@33213|Bilateria,48A6G@7711|Chordata,490QE@7742|Vertebrata,4GS2G@8782|Aves	8782|Aves	S	Centrosome-associated protein	NA	NA	NA	NA	NA	NA	NA	NA	NA	NA	Q9BV73	CEP250	NA	NA	NA
OG0000026	41	anno2.g5884.t1	9031.ENSGALP00000002726	1.95e-285	880	28KVH@1|root,2QTBY@2759|Eukaryota,39SN3@33154|Opisthokonta,3BDC9@33208|Metazoa,3CYDR@33213|Bilateria,48A6G@7711|Chordata,490QE@7742|Vertebrata,4GS2G@8782|Aves	8782|Aves	S	Centrosome-associated protein	NA	NA	NA	NA	NA	NA	NA	NA	NA	NA	Q9BV73	CEP250	NA	NA	NA
OG0000026	41	anno2.g5884.t1	9031.ENSGALP00000002726	1.95e-285	880	28KVH@1|root,2QTBY@2759|Eukaryota,39SN3@33154|Opisthokonta,3BDC9@33208|Metazoa,3CYDR@33213|Bilateria,48A6G@7711|Chordata,490QE@7742|Vertebrata,4GS2G@8782|Aves	8782|Aves	S	Centrosome-associated protein	NA	NA	NA	NA	NA	NA	NA	NA	NA	NA	Q9BV73	CEP250	NA	NA	NA
OG0000026	41	anno2.g5884.t1	9031.ENSGALP00000002726	1.95e-285	880	28KVH@1|root,2QTBY@2759|Eukaryota,39SN3@33154|Opisthokonta,3BDC9@33208|Metazoa,3CYDR@33213|Bilateria,48A6G@7711|Chordata,490QE@7742|Vertebrata,4GS2G@8782|Aves	8782|Aves	S	Centrosome-associated protein	NA	NA	NA	NA	NA	NA	NA	NA	NA	NA	Q9BV73	CEP250	NA	NA	NA
OG0000026	41	anno2.g5884.t1	9031.ENSGALP00000002726	1.95e-285	880	28KVH@1|root,2QTBY@2759|Eukaryota,39SN3@33154|Opisthokonta,3BDC9@33208|Metazoa,3CYDR@33213|Bilateria,48A6G@7711|Chordata,490QE@7742|Vertebrata,4GS2G@8782|Aves	8782|Aves	S	Centrosome-associated protein	NA	NA	NA	NA	NA	NA	NA	NA	NA	NA	Q9BV73	CEP250	NA	NA	NA
OG0000026	41	anno2.g5884.t1	9031.ENSGALP00000002726	1.95e-285	880	28KVH@1|root,2QTBY@2759|Eukaryota,39SN3@33154|Opisthokonta,3BDC9@33208|Metazoa,3CYDR@33213|Bilateria,48A6G@7711|Chordata,490QE@7742|Vertebrata,4GS2G@8782|Aves	8782|Aves	S	Centrosome-associated protein	NA	NA	NA	NA	NA	NA	NA	NA	NA	NA	Q9BV73	CEP250	NA	NA	NA
OG0000026	41	anno2.g5884.t1	9031.ENSGALP00000002726	1.95e-285	880	28KVH@1|root,2QTBY@2759|Eukaryota,39SN3@33154|Opisthokonta,3BDC9@33208|Metazoa,3CYDR@33213|Bilateria,48A6G@7711|Chordata,490QE@7742|Vertebrata,4GS2G@8782|Aves	8782|Aves	S	Centrosome-associated protein	NA	NA	NA	NA	NA	NA	NA	NA	NA	NA	Q9BV73	CEP250	NA	NA	NA
OG0000026	41	anno2.g5884.t1	9031.ENSGALP00000002726	1.95e-285	880	28KVH@1|root,2QTBY@2759|Eukaryota,39SN3@33154|Opisthokonta,3BDC9@33208|Metazoa,3CYDR@33213|Bilateria,48A6G@7711|Chordata,490QE@7742|Vertebrata,4GS2G@8782|Aves	8782|Aves	S	Centrosome-associated protein	NA	NA	NA	NA	NA	NA	NA	NA	NA	NA	Q9BV73	CEP250	NA	NA	NA
OG0000026	41	anno2.g5884.t1	9031.ENSGALP00000002726	1.95e-285	880	28KVH@1|root,2QTBY@2759|Eukaryota,39SN3@33154|Opisthokonta,3BDC9@33208|Metazoa,3CYDR@33213|Bilateria,48A6G@7711|Chordata,490QE@7742|Vertebrata,4GS2G@8782|Aves	8782|Aves	S	Centrosome-associated protein	NA	NA	NA	NA	NA	NA	NA	NA	NA	NA	Q9BV73	CEP250	NA	NA	NA
OG0000026	41	anno2.g5884.t1	9031.ENSGALP00000002726	1.95e-285	880	28KVH@1|root,2QTBY@2759|Eukaryota,39SN3@33154|Opisthokonta,3BDC9@33208|Metazoa,3CYDR@33213|Bilateria,48A6G@7711|Chordata,490QE@7742|Vertebrata,4GS2G@8782|Aves	8782|Aves	S	Centrosome-associated protein	NA	NA	NA	NA	NA	NA	NA	NA	NA	NA	Q9BV73	CEP250	NA	NA	NA
OG0000026	41	anno2.g5904.t1	52644.XP_010571638.1	1.02e-154	490	28KVH@1|root,2QTBY@2759|Eukaryota,39SN3@33154|Opisthokonta,3BDC9@33208|Metazoa,3CYDR@33213|Bilateria,48A6G@7711|Chordata,490QE@7742|Vertebrata,4GS2G@8782|Aves	8782|Aves	S	Centrosome-associated protein	NA	NA	NA	NA	NA	NA	NA	NA	NA	NA	Q60952	Cep250	NA	NA	NA
OG0000026	41	anno2.g5904.t1	52644.XP_010571638.1	1.02e-154	490	28KVH@1|root,2QTBY@2759|Eukaryota,39SN3@33154|Opisthokonta,3BDC9@33208|Metazoa,3CYDR@33213|Bilateria,48A6G@7711|Chordata,490QE@7742|Vertebrata,4GS2G@8782|Aves	8782|Aves	S	Centrosome-associated protein	NA	NA	NA	NA	NA	NA	NA	NA	NA	NA	Q60952	Cep250	NA	NA	NA
OG0000026	41	anno2.g5904.t1	52644.XP_010571638.1	1.02e-154	490	28KVH@1|root,2QTBY@2759|Eukaryota,39SN3@33154|Opisthokonta,3BDC9@33208|Metazoa,3CYDR@33213|Bilateria,48A6G@7711|Chordata,490QE@7742|Vertebrata,4GS2G@8782|Aves	8782|Aves	S	Centrosome-associated protein	NA	NA	NA	NA	NA	NA	NA	NA	NA	NA	Q60952	Cep250	NA	NA	NA
OG0000026	41	anno2.g5905.t1	52644.XP_010582393.1	1.58e-140	421	28KVH@1|root,2QTBY@2759|Eukaryota,39SN3@33154|Opisthokonta,3BDC9@33208|Metazoa,3CYDR@33213|Bilateria,48A6G@7711|Chordata,490QE@7742|Vertebrata,4GS2G@8782|Aves	8782|Aves	S	Centrosome-associated protein	NA	NA	NA	NA	NA	NA	NA	NA	NA	NA	Q9BV73	CEP250	NA	NA	NA
OG0000026	41	anno2.g5905.t1	52644.XP_010582393.1	1.58e-140	421	28KVH@1|root,2QTBY@2759|Eukaryota,39SN3@33154|Opisthokonta,3BDC9@33208|Metazoa,3CYDR@33213|Bilateria,48A6G@7711|Chordata,490QE@7742|Vertebrata,4GS2G@8782|Aves	8782|Aves	S	Centrosome-associated protein	NA	NA	NA	NA	NA	NA	NA	NA	NA	NA	Q9BV73	CEP250	NA	NA	NA
OG0000026	41	anno2.g5905.t1	52644.XP_010582393.1	1.58e-140	421	28KVH@1|root,2QTBY@2759|Eukaryota,39SN3@33154|Opisthokonta,3BDC9@33208|Metazoa,3CYDR@33213|Bilateria,48A6G@7711|Chordata,490QE@7742|Vertebrata,4GS2G@8782|Aves	8782|Aves	S	Centrosome-associated protein	NA	NA	NA	NA	NA	NA	NA	NA	NA	NA	Q9BV73	CEP250	NA	NA	NA
OG0000026	41	anno2.g5905.t1	52644.XP_010582393.1	1.58e-140	421	28KVH@1|root,2QTBY@2759|Eukaryota,39SN3@33154|Opisthokonta,3BDC9@33208|Metazoa,3CYDR@33213|Bilateria,48A6G@7711|Chordata,490QE@7742|Vertebrata,4GS2G@8782|Aves	8782|Aves	S	Centrosome-associated protein	NA	NA	NA	NA	NA	NA	NA	NA	NA	NA	Q9BV73	CEP250	NA	NA	NA
OG0000026	41	anno2.g5905.t1	52644.XP_010582393.1	1.58e-140	421	28KVH@1|root,2QTBY@2759|Eukaryota,39SN3@33154|Opisthokonta,3BDC9@33208|Metazoa,3CYDR@33213|Bilateria,48A6G@7711|Chordata,490QE@7742|Vertebrata,4GS2G@8782|Aves	8782|Aves	S	Centrosome-associated protein	NA	NA	NA	NA	NA	NA	NA	NA	NA	NA	Q9BV73	CEP250	NA	NA	NA
OG0000026	41	anno2.g5905.t1	52644.XP_010582393.1	1.58e-140	421	28KVH@1|root,2QTBY@2759|Eukaryota,39SN3@33154|Opisthokonta,3BDC9@33208|Metazoa,3CYDR@33213|Bilateria,48A6G@7711|Chordata,490QE@7742|Vertebrata,4GS2G@8782|Aves	8782|Aves	S	Centrosome-associated protein	NA	NA	NA	NA	NA	NA	NA	NA	NA	NA	Q9BV73	CEP250	NA	NA	NA
OG0000026	41	anno2.g5905.t1	52644.XP_010582393.1	1.58e-140	421	28KVH@1|root,2QTBY@2759|Eukaryota,39SN3@33154|Opisthokonta,3BDC9@33208|Metazoa,3CYDR@33213|Bilateria,48A6G@7711|Chordata,490QE@7742|Vertebrata,4GS2G@8782|Aves	8782|Aves	S	Centrosome-associated protein	NA	NA	NA	NA	NA	NA	NA	NA	NA	NA	Q9BV73	CEP250	NA	NA	NA
OG0000026	41	anno2.g5905.t1	52644.XP_010582393.1	1.58e-140	421	28KVH@1|root,2QTBY@2759|Eukaryota,39SN3@33154|Opisthokonta,3BDC9@33208|Metazoa,3CYDR@33213|Bilateria,48A6G@7711|Chordata,490QE@7742|Vertebrata,4GS2G@8782|Aves	8782|Aves	S	Centrosome-associated protein	NA	NA	NA	NA	NA	NA	NA	NA	NA	NA	Q9BV73	CEP250	NA	NA	NA
OG0000026	41	anno2.g5905.t1	52644.XP_010582393.1	1.58e-140	421	28KVH@1|root,2QTBY@2759|Eukaryota,39SN3@33154|Opisthokonta,3BDC9@33208|Metazoa,3CYDR@33213|Bilateria,48A6G@7711|Chordata,490QE@7742|Vertebrata,4GS2G@8782|Aves	8782|Aves	S	Centrosome-associated protein	NA	NA	NA	NA	NA	NA	NA	NA	NA	NA	Q9BV73	CEP250	NA	NA	NA
OG0000026	41	anno2.g5905.t1	52644.XP_010582393.1	1.58e-140	421	28KVH@1|root,2QTBY@2759|Eukaryota,39SN3@33154|Opisthokonta,3BDC9@33208|Metazoa,3CYDR@33213|Bilateria,48A6G@7711|Chordata,490QE@7742|Vertebrata,4GS2G@8782|Aves	8782|Aves	S	Centrosome-associated protein	NA	NA	NA	NA	NA	NA	NA	NA	NA	NA	Q9BV73	CEP250	NA	NA	NA
OG0000026	41	anno2.g5905.t1	52644.XP_010582393.1	1.58e-140	421	28KVH@1|root,2QTBY@2759|Eukaryota,39SN3@33154|Opisthokonta,3BDC9@33208|Metazoa,3CYDR@33213|Bilateria,48A6G@7711|Chordata,490QE@7742|Vertebrata,4GS2G@8782|Aves	8782|Aves	S	Centrosome-associated protein	NA	NA	NA	NA	NA	NA	NA	NA	NA	NA	Q9BV73	CEP250	NA	NA	NA
OG0000026	41	anno2.g5905.t1	52644.XP_010582393.1	1.58e-140	421	28KVH@1|root,2QTBY@2759|Eukaryota,39SN3@33154|Opisthokonta,3BDC9@33208|Metazoa,3CYDR@33213|Bilateria,48A6G@7711|Chordata,490QE@7742|Vertebrata,4GS2G@8782|Aves	8782|Aves	S	Centrosome-associated protein	NA	NA	NA	NA	NA	NA	NA	NA	NA	NA	Q9BV73	CEP250	NA	NA	NA
OG0000026	41	anno2.g5905.t1	52644.XP_010582393.1	1.58e-140	421	28KVH@1|root,2QTBY@2759|Eukaryota,39SN3@33154|Opisthokonta,3BDC9@33208|Metazoa,3CYDR@33213|Bilateria,48A6G@7711|Chordata,490QE@7742|Vertebrata,4GS2G@8782|Aves	8782|Aves	S	Centrosome-associated protein	NA	NA	NA	NA	NA	NA	NA	NA	NA	NA	Q9BV73	CEP250	NA	NA	NA
OG0000026	41	anno2.g5905.t1	52644.XP_010582393.1	1.58e-140	421	28KVH@1|root,2QTBY@2759|Eukaryota,39SN3@33154|Opisthokonta,3BDC9@33208|Metazoa,3CYDR@33213|Bilateria,48A6G@7711|Chordata,490QE@7742|Vertebrata,4GS2G@8782|Aves	8782|Aves	S	Centrosome-associated protein	NA	NA	NA	NA	NA	NA	NA	NA	NA	NA	Q9BV73	CEP250	NA	NA	NA
OG0000026	41	anno2.g5905.t1	52644.XP_010582393.1	1.58e-140	421	28KVH@1|root,2QTBY@2759|Eukaryota,39SN3@33154|Opisthokonta,3BDC9@33208|Metazoa,3CYDR@33213|Bilateria,48A6G@7711|Chordata,490QE@7742|Vertebrata,4GS2G@8782|Aves	8782|Aves	S	Centrosome-associated protein	NA	NA	NA	NA	NA	NA	NA	NA	NA	NA	Q9BV73	CEP250	NA	NA	NA
OG0000026	41	anno2.g5905.t1	52644.XP_010582393.1	1.58e-140	421	28KVH@1|root,2QTBY@2759|Eukaryota,39SN3@33154|Opisthokonta,3BDC9@33208|Metazoa,3CYDR@33213|Bilateria,48A6G@7711|Chordata,490QE@7742|Vertebrata,4GS2G@8782|Aves	8782|Aves	S	Centrosome-associated protein	NA	NA	NA	NA	NA	NA	NA	NA	NA	NA	Q9BV73	CEP250	NA	NA	NA
OG0000026	41	anno2.g5905.t1	52644.XP_010582393.1	1.58e-140	421	28KVH@1|root,2QTBY@2759|Eukaryota,39SN3@33154|Opisthokonta,3BDC9@33208|Metazoa,3CYDR@33213|Bilateria,48A6G@7711|Chordata,490QE@7742|Vertebrata,4GS2G@8782|Aves	8782|Aves	S	Centrosome-associated protein	NA	NA	NA	NA	NA	NA	NA	NA	NA	NA	Q9BV73	CEP250	NA	NA	NA
OG0000026	41	anno2.g5905.t1	52644.XP_010582393.1	1.58e-140	421	28KVH@1|root,2QTBY@2759|Eukaryota,39SN3@33154|Opisthokonta,3BDC9@33208|Metazoa,3CYDR@33213|Bilateria,48A6G@7711|Chordata,490QE@7742|Vertebrata,4GS2G@8782|Aves	8782|Aves	S	Centrosome-associated protein	NA	NA	NA	NA	NA	NA	NA	NA	NA	NA	Q9BV73	CEP250	NA	NA	NA
OG0000026	41	anno2.g5905.t1	52644.XP_010582393.1	1.58e-140	421	28KVH@1|root,2QTBY@2759|Eukaryota,39SN3@33154|Opisthokonta,3BDC9@33208|Metazoa,3CYDR@33213|Bilateria,48A6G@7711|Chordata,490QE@7742|Vertebrata,4GS2G@8782|Aves	8782|Aves	S	Centrosome-associated protein	NA	NA	NA	NA	NA	NA	NA	NA	NA	NA	Q9BV73	CEP250	NA	NA	NA
OG0000026	41	anno2.g5905.t1	52644.XP_010582393.1	1.58e-140	421	28KVH@1|root,2QTBY@2759|Eukaryota,39SN3@33154|Opisthokonta,3BDC9@33208|Metazoa,3CYDR@33213|Bilateria,48A6G@7711|Chordata,490QE@7742|Vertebrata,4GS2G@8782|Aves	8782|Aves	S	Centrosome-associated protein	NA	NA	NA	NA	NA	NA	NA	NA	NA	NA	Q9BV73	CEP250	NA	NA	NA
OG0000026	41	anno2.g5905.t1	52644.XP_010582393.1	1.58e-140	421	28KVH@1|root,2QTBY@2759|Eukaryota,39SN3@33154|Opisthokonta,3BDC9@33208|Metazoa,3CYDR@33213|Bilateria,48A6G@7711|Chordata,490QE@7742|Vertebrata,4GS2G@8782|Aves	8782|Aves	S	Centrosome-associated protein	NA	NA	NA	NA	NA	NA	NA	NA	NA	NA	Q9BV73	CEP250	NA	NA	NA
OG0000026	41	anno2.g5905.t1	52644.XP_010582393.1	1.58e-140	421	28KVH@1|root,2QTBY@2759|Eukaryota,39SN3@33154|Opisthokonta,3BDC9@33208|Metazoa,3CYDR@33213|Bilateria,48A6G@7711|Chordata,490QE@7742|Vertebrata,4GS2G@8782|Aves	8782|Aves	S	Centrosome-associated protein	NA	NA	NA	NA	NA	NA	NA	NA	NA	NA	Q9BV73	CEP250	NA	NA	NA
OG0000026	41	anno2.g5905.t1	52644.XP_010582393.1	1.58e-140	421	28KVH@1|root,2QTBY@2759|Eukaryota,39SN3@33154|Opisthokonta,3BDC9@33208|Metazoa,3CYDR@33213|Bilateria,48A6G@7711|Chordata,490QE@7742|Vertebrata,4GS2G@8782|Aves	8782|Aves	S	Centrosome-associated protein	NA	NA	NA	NA	NA	NA	NA	NA	NA	NA	Q9BV73	CEP250	NA	NA	NA
OG0000026	41	anno2.g5905.t1	52644.XP_010582393.1	1.58e-140	421	28KVH@1|root,2QTBY@2759|Eukaryota,39SN3@33154|Opisthokonta,3BDC9@33208|Metazoa,3CYDR@33213|Bilateria,48A6G@7711|Chordata,490QE@7742|Vertebrata,4GS2G@8782|Aves	8782|Aves	S	Centrosome-associated protein	NA	NA	NA	NA	NA	NA	NA	NA	NA	NA	Q9BV73	CEP250	NA	NA	NA
OG0000026	41	anno2.g5905.t1	52644.XP_010582393.1	1.58e-140	421	28KVH@1|root,2QTBY@2759|Eukaryota,39SN3@33154|Opisthokonta,3BDC9@33208|Metazoa,3CYDR@33213|Bilateria,48A6G@7711|Chordata,490QE@7742|Vertebrata,4GS2G@8782|Aves	8782|Aves	S	Centrosome-associated protein	NA	NA	NA	NA	NA	NA	NA	NA	NA	NA	Q9BV73	CEP250	NA	NA	NA
OG0000026	41	anno2.g5905.t1	52644.XP_010582393.1	1.58e-140	421	28KVH@1|root,2QTBY@2759|Eukaryota,39SN3@33154|Opisthokonta,3BDC9@33208|Metazoa,3CYDR@33213|Bilateria,48A6G@7711|Chordata,490QE@7742|Vertebrata,4GS2G@8782|Aves	8782|Aves	S	Centrosome-associated protein	NA	NA	NA	NA	NA	NA	NA	NA	NA	NA	Q9BV73	CEP250	NA	NA	NA
OG0000026	41	anno2.g5905.t1	52644.XP_010582393.1	1.58e-140	421	28KVH@1|root,2QTBY@2759|Eukaryota,39SN3@33154|Opisthokonta,3BDC9@33208|Metazoa,3CYDR@33213|Bilateria,48A6G@7711|Chordata,490QE@7742|Vertebrata,4GS2G@8782|Aves	8782|Aves	S	Centrosome-associated protein	NA	NA	NA	NA	NA	NA	NA	NA	NA	NA	Q9BV73	CEP250	NA	NA	NA
OG0000026	41	anno2.g5905.t1	52644.XP_010582393.1	1.58e-140	421	28KVH@1|root,2QTBY@2759|Eukaryota,39SN3@33154|Opisthokonta,3BDC9@33208|Metazoa,3CYDR@33213|Bilateria,48A6G@7711|Chordata,490QE@7742|Vertebrata,4GS2G@8782|Aves	8782|Aves	S	Centrosome-associated protein	NA	NA	NA	NA	NA	NA	NA	NA	NA	NA	Q9BV73	CEP250	NA	NA	NA
OG0000026	41	anno2.g6477.t1	9031.ENSGALP00000002726	6.74e-301	927	28KVH@1|root,2QTBY@2759|Eukaryota,39SN3@33154|Opisthokonta,3BDC9@33208|Metazoa,3CYDR@33213|Bilateria,48A6G@7711|Chordata,490QE@7742|Vertebrata,4GS2G@8782|Aves	8782|Aves	S	Centrosome-associated protein	NA	NA	NA	NA	NA	NA	NA	NA	NA	NA	Q9BV73	CEP250	NA	NA	NA
OG0000026	41	anno2.g6477.t1	9031.ENSGALP00000002726	6.74e-301	927	28KVH@1|root,2QTBY@2759|Eukaryota,39SN3@33154|Opisthokonta,3BDC9@33208|Metazoa,3CYDR@33213|Bilateria,48A6G@7711|Chordata,490QE@7742|Vertebrata,4GS2G@8782|Aves	8782|Aves	S	Centrosome-associated protein	NA	NA	NA	NA	NA	NA	NA	NA	NA	NA	Q9BV73	CEP250	NA	NA	NA
OG0000026	41	anno2.g6477.t1	9031.ENSGALP00000002726	6.74e-301	927	28KVH@1|root,2QTBY@2759|Eukaryota,39SN3@33154|Opisthokonta,3BDC9@33208|Metazoa,3CYDR@33213|Bilateria,48A6G@7711|Chordata,490QE@7742|Vertebrata,4GS2G@8782|Aves	8782|Aves	S	Centrosome-associated protein	NA	NA	NA	NA	NA	NA	NA	NA	NA	NA	Q9BV73	CEP250	NA	NA	NA
OG0000026	41	anno2.g6477.t1	9031.ENSGALP00000002726	6.74e-301	927	28KVH@1|root,2QTBY@2759|Eukaryota,39SN3@33154|Opisthokonta,3BDC9@33208|Metazoa,3CYDR@33213|Bilateria,48A6G@7711|Chordata,490QE@7742|Vertebrata,4GS2G@8782|Aves	8782|Aves	S	Centrosome-associated protein	NA	NA	NA	NA	NA	NA	NA	NA	NA	NA	Q9BV73	CEP250	NA	NA	NA
OG0000026	41	anno2.g6477.t1	9031.ENSGALP00000002726	6.74e-301	927	28KVH@1|root,2QTBY@2759|Eukaryota,39SN3@33154|Opisthokonta,3BDC9@33208|Metazoa,3CYDR@33213|Bilateria,48A6G@7711|Chordata,490QE@7742|Vertebrata,4GS2G@8782|Aves	8782|Aves	S	Centrosome-associated protein	NA	NA	NA	NA	NA	NA	NA	NA	NA	NA	Q9BV73	CEP250	NA	NA	NA
OG0000026	41	anno2.g6477.t1	9031.ENSGALP00000002726	6.74e-301	927	28KVH@1|root,2QTBY@2759|Eukaryota,39SN3@33154|Opisthokonta,3BDC9@33208|Metazoa,3CYDR@33213|Bilateria,48A6G@7711|Chordata,490QE@7742|Vertebrata,4GS2G@8782|Aves	8782|Aves	S	Centrosome-associated protein	NA	NA	NA	NA	NA	NA	NA	NA	NA	NA	Q9BV73	CEP250	NA	NA	NA
OG0000026	41	anno2.g6477.t1	9031.ENSGALP00000002726	6.74e-301	927	28KVH@1|root,2QTBY@2759|Eukaryota,39SN3@33154|Opisthokonta,3BDC9@33208|Metazoa,3CYDR@33213|Bilateria,48A6G@7711|Chordata,490QE@7742|Vertebrata,4GS2G@8782|Aves	8782|Aves	S	Centrosome-associated protein	NA	NA	NA	NA	NA	NA	NA	NA	NA	NA	Q9BV73	CEP250	NA	NA	NA
OG0000026	41	anno2.g6477.t1	9031.ENSGALP00000002726	6.74e-301	927	28KVH@1|root,2QTBY@2759|Eukaryota,39SN3@33154|Opisthokonta,3BDC9@33208|Metazoa,3CYDR@33213|Bilateria,48A6G@7711|Chordata,490QE@7742|Vertebrata,4GS2G@8782|Aves	8782|Aves	S	Centrosome-associated protein	NA	NA	NA	NA	NA	NA	NA	NA	NA	NA	Q9BV73	CEP250	NA	NA	NA
OG0000026	41	anno2.g6477.t1	9031.ENSGALP00000002726	6.74e-301	927	28KVH@1|root,2QTBY@2759|Eukaryota,39SN3@33154|Opisthokonta,3BDC9@33208|Metazoa,3CYDR@33213|Bilateria,48A6G@7711|Chordata,490QE@7742|Vertebrata,4GS2G@8782|Aves	8782|Aves	S	Centrosome-associated protein	NA	NA	NA	NA	NA	NA	NA	NA	NA	NA	Q9BV73	CEP250	NA	NA	NA
OG0000026	41	anno2.g6477.t1	9031.ENSGALP00000002726	6.74e-301	927	28KVH@1|root,2QTBY@2759|Eukaryota,39SN3@33154|Opisthokonta,3BDC9@33208|Metazoa,3CYDR@33213|Bilateria,48A6G@7711|Chordata,490QE@7742|Vertebrata,4GS2G@8782|Aves	8782|Aves	S	Centrosome-associated protein	NA	NA	NA	NA	NA	NA	NA	NA	NA	NA	Q9BV73	CEP250	NA	NA	NA
OG0000026	41	anno2.g6477.t1	9031.ENSGALP00000002726	6.74e-301	927	28KVH@1|root,2QTBY@2759|Eukaryota,39SN3@33154|Opisthokonta,3BDC9@33208|Metazoa,3CYDR@33213|Bilateria,48A6G@7711|Chordata,490QE@7742|Vertebrata,4GS2G@8782|Aves	8782|Aves	S	Centrosome-associated protein	NA	NA	NA	NA	NA	NA	NA	NA	NA	NA	Q9BV73	CEP250	NA	NA	NA
OG0000026	41	anno2.g6477.t1	9031.ENSGALP00000002726	6.74e-301	927	28KVH@1|root,2QTBY@2759|Eukaryota,39SN3@33154|Opisthokonta,3BDC9@33208|Metazoa,3CYDR@33213|Bilateria,48A6G@7711|Chordata,490QE@7742|Vertebrata,4GS2G@8782|Aves	8782|Aves	S	Centrosome-associated protein	NA	NA	NA	NA	NA	NA	NA	NA	NA	NA	Q9BV73	CEP250	NA	NA	NA
OG0000026	41	anno2.g6477.t1	9031.ENSGALP00000002726	6.74e-301	927	28KVH@1|root,2QTBY@2759|Eukaryota,39SN3@33154|Opisthokonta,3BDC9@33208|Metazoa,3CYDR@33213|Bilateria,48A6G@7711|Chordata,490QE@7742|Vertebrata,4GS2G@8782|Aves	8782|Aves	S	Centrosome-associated protein	NA	NA	NA	NA	NA	NA	NA	NA	NA	NA	Q9BV73	CEP250	NA	NA	NA
OG0000026	41	anno2.g6477.t1	9031.ENSGALP00000002726	6.74e-301	927	28KVH@1|root,2QTBY@2759|Eukaryota,39SN3@33154|Opisthokonta,3BDC9@33208|Metazoa,3CYDR@33213|Bilateria,48A6G@7711|Chordata,490QE@7742|Vertebrata,4GS2G@8782|Aves	8782|Aves	S	Centrosome-associated protein	NA	NA	NA	NA	NA	NA	NA	NA	NA	NA	Q9BV73	CEP250	NA	NA	NA
OG0000026	41	anno2.g6477.t1	9031.ENSGALP00000002726	6.74e-301	927	28KVH@1|root,2QTBY@2759|Eukaryota,39SN3@33154|Opisthokonta,3BDC9@33208|Metazoa,3CYDR@33213|Bilateria,48A6G@7711|Chordata,490QE@7742|Vertebrata,4GS2G@8782|Aves	8782|Aves	S	Centrosome-associated protein	NA	NA	NA	NA	NA	NA	NA	NA	NA	NA	Q9BV73	CEP250	NA	NA	NA
OG0000026	41	anno2.g6477.t1	9031.ENSGALP00000002726	6.74e-301	927	28KVH@1|root,2QTBY@2759|Eukaryota,39SN3@33154|Opisthokonta,3BDC9@33208|Metazoa,3CYDR@33213|Bilateria,48A6G@7711|Chordata,490QE@7742|Vertebrata,4GS2G@8782|Aves	8782|Aves	S	Centrosome-associated protein	NA	NA	NA	NA	NA	NA	NA	NA	NA	NA	Q9BV73	CEP250	NA	NA	NA
OG0000026	41	anno2.g6477.t1	9031.ENSGALP00000002726	6.74e-301	927	28KVH@1|root,2QTBY@2759|Eukaryota,39SN3@33154|Opisthokonta,3BDC9@33208|Metazoa,3CYDR@33213|Bilateria,48A6G@7711|Chordata,490QE@7742|Vertebrata,4GS2G@8782|Aves	8782|Aves	S	Centrosome-associated protein	NA	NA	NA	NA	NA	NA	NA	NA	NA	NA	Q9BV73	CEP250	NA	NA	NA
OG0000026	41	anno2.g6477.t1	9031.ENSGALP00000002726	6.74e-301	927	28KVH@1|root,2QTBY@2759|Eukaryota,39SN3@33154|Opisthokonta,3BDC9@33208|Metazoa,3CYDR@33213|Bilateria,48A6G@7711|Chordata,490QE@7742|Vertebrata,4GS2G@8782|Aves	8782|Aves	S	Centrosome-associated protein	NA	NA	NA	NA	NA	NA	NA	NA	NA	NA	Q9BV73	CEP250	NA	NA	NA
OG0000026	41	anno2.g6477.t1	9031.ENSGALP00000002726	6.74e-301	927	28KVH@1|root,2QTBY@2759|Eukaryota,39SN3@33154|Opisthokonta,3BDC9@33208|Metazoa,3CYDR@33213|Bilateria,48A6G@7711|Chordata,490QE@7742|Vertebrata,4GS2G@8782|Aves	8782|Aves	S	Centrosome-associated protein	NA	NA	NA	NA	NA	NA	NA	NA	NA	NA	Q9BV73	CEP250	NA	NA	NA
OG0000026	41	anno2.g6477.t1	9031.ENSGALP00000002726	6.74e-301	927	28KVH@1|root,2QTBY@2759|Eukaryota,39SN3@33154|Opisthokonta,3BDC9@33208|Metazoa,3CYDR@33213|Bilateria,48A6G@7711|Chordata,490QE@7742|Vertebrata,4GS2G@8782|Aves	8782|Aves	S	Centrosome-associated protein	NA	NA	NA	NA	NA	NA	NA	NA	NA	NA	Q9BV73	CEP250	NA	NA	NA
OG0000026	41	anno2.g6477.t1	9031.ENSGALP00000002726	6.74e-301	927	28KVH@1|root,2QTBY@2759|Eukaryota,39SN3@33154|Opisthokonta,3BDC9@33208|Metazoa,3CYDR@33213|Bilateria,48A6G@7711|Chordata,490QE@7742|Vertebrata,4GS2G@8782|Aves	8782|Aves	S	Centrosome-associated protein	NA	NA	NA	NA	NA	NA	NA	NA	NA	NA	Q9BV73	CEP250	NA	NA	NA
OG0000026	41	anno2.g6477.t1	9031.ENSGALP00000002726	6.74e-301	927	28KVH@1|root,2QTBY@2759|Eukaryota,39SN3@33154|Opisthokonta,3BDC9@33208|Metazoa,3CYDR@33213|Bilateria,48A6G@7711|Chordata,490QE@7742|Vertebrata,4GS2G@8782|Aves	8782|Aves	S	Centrosome-associated protein	NA	NA	NA	NA	NA	NA	NA	NA	NA	NA	Q9BV73	CEP250	NA	NA	NA
OG0000026	41	anno2.g6477.t1	9031.ENSGALP00000002726	6.74e-301	927	28KVH@1|root,2QTBY@2759|Eukaryota,39SN3@33154|Opisthokonta,3BDC9@33208|Metazoa,3CYDR@33213|Bilateria,48A6G@7711|Chordata,490QE@7742|Vertebrata,4GS2G@8782|Aves	8782|Aves	S	Centrosome-associated protein	NA	NA	NA	NA	NA	NA	NA	NA	NA	NA	Q9BV73	CEP250	NA	NA	NA
OG0000026	41	anno2.g6477.t1	9031.ENSGALP00000002726	6.74e-301	927	28KVH@1|root,2QTBY@2759|Eukaryota,39SN3@33154|Opisthokonta,3BDC9@33208|Metazoa,3CYDR@33213|Bilateria,48A6G@7711|Chordata,490QE@7742|Vertebrata,4GS2G@8782|Aves	8782|Aves	S	Centrosome-associated protein	NA	NA	NA	NA	NA	NA	NA	NA	NA	NA	Q9BV73	CEP250	NA	NA	NA
OG0000026	41	anno2.g6477.t1	9031.ENSGALP00000002726	6.74e-301	927	28KVH@1|root,2QTBY@2759|Eukaryota,39SN3@33154|Opisthokonta,3BDC9@33208|Metazoa,3CYDR@33213|Bilateria,48A6G@7711|Chordata,490QE@7742|Vertebrata,4GS2G@8782|Aves	8782|Aves	S	Centrosome-associated protein	NA	NA	NA	NA	NA	NA	NA	NA	NA	NA	Q9BV73	CEP250	NA	NA	NA
OG0000026	41	anno2.g6477.t1	9031.ENSGALP00000002726	6.74e-301	927	28KVH@1|root,2QTBY@2759|Eukaryota,39SN3@33154|Opisthokonta,3BDC9@33208|Metazoa,3CYDR@33213|Bilateria,48A6G@7711|Chordata,490QE@7742|Vertebrata,4GS2G@8782|Aves	8782|Aves	S	Centrosome-associated protein	NA	NA	NA	NA	NA	NA	NA	NA	NA	NA	Q9BV73	CEP250	NA	NA	NA
OG0000026	41	anno2.g6477.t1	9031.ENSGALP00000002726	6.74e-301	927	28KVH@1|root,2QTBY@2759|Eukaryota,39SN3@33154|Opisthokonta,3BDC9@33208|Metazoa,3CYDR@33213|Bilateria,48A6G@7711|Chordata,490QE@7742|Vertebrata,4GS2G@8782|Aves	8782|Aves	S	Centrosome-associated protein	NA	NA	NA	NA	NA	NA	NA	NA	NA	NA	Q9BV73	CEP250	NA	NA	NA
OG0000026	41	anno2.g6477.t1	9031.ENSGALP00000002726	6.74e-301	927	28KVH@1|root,2QTBY@2759|Eukaryota,39SN3@33154|Opisthokonta,3BDC9@33208|Metazoa,3CYDR@33213|Bilateria,48A6G@7711|Chordata,490QE@7742|Vertebrata,4GS2G@8782|Aves	8782|Aves	S	Centrosome-associated protein	NA	NA	NA	NA	NA	NA	NA	NA	NA	NA	Q9BV73	CEP250	NA	NA	NA
OG0000026	41	anno2.g7432.t2	181119.XP_005533348.1	0	1644	28KVH@1|root,2QTBY@2759|Eukaryota,39SN3@33154|Opisthokonta,3BDC9@33208|Metazoa,3CYDR@33213|Bilateria,48A6G@7711|Chordata,490QE@7742|Vertebrata,4GS2G@8782|Aves	8782|Aves	S	Centrosome-associated protein	CEP250	NA	NA	NA	NA	ko00000,ko03036	NA	NA	NA	Rootletin	Q9BV73	CEP250	NA	NA	NA
OG0000026	41	anno2.g7432.t2	181119.XP_005533348.1	0	1644	28KVH@1|root,2QTBY@2759|Eukaryota,39SN3@33154|Opisthokonta,3BDC9@33208|Metazoa,3CYDR@33213|Bilateria,48A6G@7711|Chordata,490QE@7742|Vertebrata,4GS2G@8782|Aves	8782|Aves	S	Centrosome-associated protein	CEP250	NA	NA	NA	NA	ko00000,ko03036	NA	NA	NA	Rootletin	Q9BV73	CEP250	NA	NA	NA
OG0000026	41	anno2.g7432.t2	181119.XP_005533348.1	0	1644	28KVH@1|root,2QTBY@2759|Eukaryota,39SN3@33154|Opisthokonta,3BDC9@33208|Metazoa,3CYDR@33213|Bilateria,48A6G@7711|Chordata,490QE@7742|Vertebrata,4GS2G@8782|Aves	8782|Aves	S	Centrosome-associated protein	CEP250	NA	NA	NA	NA	ko00000,ko03036	NA	NA	NA	Rootletin	Q9BV73	CEP250	NA	NA	NA
OG0000026	41	anno2.g7432.t2	181119.XP_005533348.1	0	1644	28KVH@1|root,2QTBY@2759|Eukaryota,39SN3@33154|Opisthokonta,3BDC9@33208|Metazoa,3CYDR@33213|Bilateria,48A6G@7711|Chordata,490QE@7742|Vertebrata,4GS2G@8782|Aves	8782|Aves	S	Centrosome-associated protein	CEP250	NA	NA	NA	NA	ko00000,ko03036	NA	NA	NA	Rootletin	Q9BV73	CEP250	NA	NA	NA
OG0000026	41	anno2.g7432.t2	181119.XP_005533348.1	0	1644	28KVH@1|root,2QTBY@2759|Eukaryota,39SN3@33154|Opisthokonta,3BDC9@33208|Metazoa,3CYDR@33213|Bilateria,48A6G@7711|Chordata,490QE@7742|Vertebrata,4GS2G@8782|Aves	8782|Aves	S	Centrosome-associated protein	CEP250	NA	NA	NA	NA	ko00000,ko03036	NA	NA	NA	Rootletin	Q9BV73	CEP250	NA	NA	NA
OG0000026	41	anno2.g7432.t2	181119.XP_005533348.1	0	1644	28KVH@1|root,2QTBY@2759|Eukaryota,39SN3@33154|Opisthokonta,3BDC9@33208|Metazoa,3CYDR@33213|Bilateria,48A6G@7711|Chordata,490QE@7742|Vertebrata,4GS2G@8782|Aves	8782|Aves	S	Centrosome-associated protein	CEP250	NA	NA	NA	NA	ko00000,ko03036	NA	NA	NA	Rootletin	Q9BV73	CEP250	NA	NA	NA
OG0000026	41	anno2.g7432.t2	181119.XP_005533348.1	0	1644	28KVH@1|root,2QTBY@2759|Eukaryota,39SN3@33154|Opisthokonta,3BDC9@33208|Metazoa,3CYDR@33213|Bilateria,48A6G@7711|Chordata,490QE@7742|Vertebrata,4GS2G@8782|Aves	8782|Aves	S	Centrosome-associated protein	CEP250	NA	NA	NA	NA	ko00000,ko03036	NA	NA	NA	Rootletin	Q9BV73	CEP250	NA	NA	NA
OG0000026	41	anno2.g7432.t2	181119.XP_005533348.1	0	1644	28KVH@1|root,2QTBY@2759|Eukaryota,39SN3@33154|Opisthokonta,3BDC9@33208|Metazoa,3CYDR@33213|Bilateria,48A6G@7711|Chordata,490QE@7742|Vertebrata,4GS2G@8782|Aves	8782|Aves	S	Centrosome-associated protein	CEP250	NA	NA	NA	NA	ko00000,ko03036	NA	NA	NA	Rootletin	Q9BV73	CEP250	NA	NA	NA
OG0000026	41	anno2.g7432.t2	181119.XP_005533348.1	0	1644	28KVH@1|root,2QTBY@2759|Eukaryota,39SN3@33154|Opisthokonta,3BDC9@33208|Metazoa,3CYDR@33213|Bilateria,48A6G@7711|Chordata,490QE@7742|Vertebrata,4GS2G@8782|Aves	8782|Aves	S	Centrosome-associated protein	CEP250	NA	NA	NA	NA	ko00000,ko03036	NA	NA	NA	Rootletin	Q9BV73	CEP250	NA	NA	NA
OG0000026	41	anno2.g7432.t2	181119.XP_005533348.1	0	1644	28KVH@1|root,2QTBY@2759|Eukaryota,39SN3@33154|Opisthokonta,3BDC9@33208|Metazoa,3CYDR@33213|Bilateria,48A6G@7711|Chordata,490QE@7742|Vertebrata,4GS2G@8782|Aves	8782|Aves	S	Centrosome-associated protein	CEP250	NA	NA	NA	NA	ko00000,ko03036	NA	NA	NA	Rootletin	Q9BV73	CEP250	NA	NA	NA
OG0000026	41	anno2.g7432.t2	181119.XP_005533348.1	0	1644	28KVH@1|root,2QTBY@2759|Eukaryota,39SN3@33154|Opisthokonta,3BDC9@33208|Metazoa,3CYDR@33213|Bilateria,48A6G@7711|Chordata,490QE@7742|Vertebrata,4GS2G@8782|Aves	8782|Aves	S	Centrosome-associated protein	CEP250	NA	NA	NA	NA	ko00000,ko03036	NA	NA	NA	Rootletin	Q9BV73	CEP250	NA	NA	NA
OG0000026	41	anno2.g7432.t2	181119.XP_005533348.1	0	1644	28KVH@1|root,2QTBY@2759|Eukaryota,39SN3@33154|Opisthokonta,3BDC9@33208|Metazoa,3CYDR@33213|Bilateria,48A6G@7711|Chordata,490QE@7742|Vertebrata,4GS2G@8782|Aves	8782|Aves	S	Centrosome-associated protein	CEP250	NA	NA	NA	NA	ko00000,ko03036	NA	NA	NA	Rootletin	Q9BV73	CEP250	NA	NA	NA
OG0000026	41	anno2.g7432.t2	181119.XP_005533348.1	0	1644	28KVH@1|root,2QTBY@2759|Eukaryota,39SN3@33154|Opisthokonta,3BDC9@33208|Metazoa,3CYDR@33213|Bilateria,48A6G@7711|Chordata,490QE@7742|Vertebrata,4GS2G@8782|Aves	8782|Aves	S	Centrosome-associated protein	CEP250	NA	NA	NA	NA	ko00000,ko03036	NA	NA	NA	Rootletin	Q9BV73	CEP250	NA	NA	NA
OG0000026	41	anno2.g7432.t2	181119.XP_005533348.1	0	1644	28KVH@1|root,2QTBY@2759|Eukaryota,39SN3@33154|Opisthokonta,3BDC9@33208|Metazoa,3CYDR@33213|Bilateria,48A6G@7711|Chordata,490QE@7742|Vertebrata,4GS2G@8782|Aves	8782|Aves	S	Centrosome-associated protein	CEP250	NA	NA	NA	NA	ko00000,ko03036	NA	NA	NA	Rootletin	Q9BV73	CEP250	NA	NA	NA
OG0000026	41	anno2.g7432.t2	181119.XP_005533348.1	0	1644	28KVH@1|root,2QTBY@2759|Eukaryota,39SN3@33154|Opisthokonta,3BDC9@33208|Metazoa,3CYDR@33213|Bilateria,48A6G@7711|Chordata,490QE@7742|Vertebrata,4GS2G@8782|Aves	8782|Aves	S	Centrosome-associated protein	CEP250	NA	NA	NA	NA	ko00000,ko03036	NA	NA	NA	Rootletin	Q9BV73	CEP250	NA	NA	NA
OG0000026	41	anno2.g7432.t2	181119.XP_005533348.1	0	1644	28KVH@1|root,2QTBY@2759|Eukaryota,39SN3@33154|Opisthokonta,3BDC9@33208|Metazoa,3CYDR@33213|Bilateria,48A6G@7711|Chordata,490QE@7742|Vertebrata,4GS2G@8782|Aves	8782|Aves	S	Centrosome-associated protein	CEP250	NA	NA	NA	NA	ko00000,ko03036	NA	NA	NA	Rootletin	Q9BV73	CEP250	NA	NA	NA
OG0000026	41	anno2.g7432.t2	181119.XP_005533348.1	0	1644	28KVH@1|root,2QTBY@2759|Eukaryota,39SN3@33154|Opisthokonta,3BDC9@33208|Metazoa,3CYDR@33213|Bilateria,48A6G@7711|Chordata,490QE@7742|Vertebrata,4GS2G@8782|Aves	8782|Aves	S	Centrosome-associated protein	CEP250	NA	NA	NA	NA	ko00000,ko03036	NA	NA	NA	Rootletin	Q9BV73	CEP250	NA	NA	NA
OG0000026	41	anno2.g7432.t2	181119.XP_005533348.1	0	1644	28KVH@1|root,2QTBY@2759|Eukaryota,39SN3@33154|Opisthokonta,3BDC9@33208|Metazoa,3CYDR@33213|Bilateria,48A6G@7711|Chordata,490QE@7742|Vertebrata,4GS2G@8782|Aves	8782|Aves	S	Centrosome-associated protein	CEP250	NA	NA	NA	NA	ko00000,ko03036	NA	NA	NA	Rootletin	Q9BV73	CEP250	NA	NA	NA
OG0000026	41	anno2.g7432.t2	181119.XP_005533348.1	0	1644	28KVH@1|root,2QTBY@2759|Eukaryota,39SN3@33154|Opisthokonta,3BDC9@33208|Metazoa,3CYDR@33213|Bilateria,48A6G@7711|Chordata,490QE@7742|Vertebrata,4GS2G@8782|Aves	8782|Aves	S	Centrosome-associated protein	CEP250	NA	NA	NA	NA	ko00000,ko03036	NA	NA	NA	Rootletin	Q9BV73	CEP250	NA	NA	NA
OG0000026	41	anno2.g7432.t2	181119.XP_005533348.1	0	1644	28KVH@1|root,2QTBY@2759|Eukaryota,39SN3@33154|Opisthokonta,3BDC9@33208|Metazoa,3CYDR@33213|Bilateria,48A6G@7711|Chordata,490QE@7742|Vertebrata,4GS2G@8782|Aves	8782|Aves	S	Centrosome-associated protein	CEP250	NA	NA	NA	NA	ko00000,ko03036	NA	NA	NA	Rootletin	Q9BV73	CEP250	NA	NA	NA
OG0000026	41	anno2.g7432.t2	181119.XP_005533348.1	0	1644	28KVH@1|root,2QTBY@2759|Eukaryota,39SN3@33154|Opisthokonta,3BDC9@33208|Metazoa,3CYDR@33213|Bilateria,48A6G@7711|Chordata,490QE@7742|Vertebrata,4GS2G@8782|Aves	8782|Aves	S	Centrosome-associated protein	CEP250	NA	NA	NA	NA	ko00000,ko03036	NA	NA	NA	Rootletin	Q9BV73	CEP250	NA	NA	NA
OG0000026	41	anno2.g7432.t2	181119.XP_005533348.1	0	1644	28KVH@1|root,2QTBY@2759|Eukaryota,39SN3@33154|Opisthokonta,3BDC9@33208|Metazoa,3CYDR@33213|Bilateria,48A6G@7711|Chordata,490QE@7742|Vertebrata,4GS2G@8782|Aves	8782|Aves	S	Centrosome-associated protein	CEP250	NA	NA	NA	NA	ko00000,ko03036	NA	NA	NA	Rootletin	Q9BV73	CEP250	NA	NA	NA
OG0000026	41	anno2.g7432.t2	181119.XP_005533348.1	0	1644	28KVH@1|root,2QTBY@2759|Eukaryota,39SN3@33154|Opisthokonta,3BDC9@33208|Metazoa,3CYDR@33213|Bilateria,48A6G@7711|Chordata,490QE@7742|Vertebrata,4GS2G@8782|Aves	8782|Aves	S	Centrosome-associated protein	CEP250	NA	NA	NA	NA	ko00000,ko03036	NA	NA	NA	Rootletin	Q9BV73	CEP250	NA	NA	NA
OG0000026	41	anno2.g7432.t2	181119.XP_005533348.1	0	1644	28KVH@1|root,2QTBY@2759|Eukaryota,39SN3@33154|Opisthokonta,3BDC9@33208|Metazoa,3CYDR@33213|Bilateria,48A6G@7711|Chordata,490QE@7742|Vertebrata,4GS2G@8782|Aves	8782|Aves	S	Centrosome-associated protein	CEP250	NA	NA	NA	NA	ko00000,ko03036	NA	NA	NA	Rootletin	Q9BV73	CEP250	NA	NA	NA
OG0000026	41	anno2.g7432.t2	181119.XP_005533348.1	0	1644	28KVH@1|root,2QTBY@2759|Eukaryota,39SN3@33154|Opisthokonta,3BDC9@33208|Metazoa,3CYDR@33213|Bilateria,48A6G@7711|Chordata,490QE@7742|Vertebrata,4GS2G@8782|Aves	8782|Aves	S	Centrosome-associated protein	CEP250	NA	NA	NA	NA	ko00000,ko03036	NA	NA	NA	Rootletin	Q9BV73	CEP250	NA	NA	NA
OG0000026	41	anno2.g7432.t2	181119.XP_005533348.1	0	1644	28KVH@1|root,2QTBY@2759|Eukaryota,39SN3@33154|Opisthokonta,3BDC9@33208|Metazoa,3CYDR@33213|Bilateria,48A6G@7711|Chordata,490QE@7742|Vertebrata,4GS2G@8782|Aves	8782|Aves	S	Centrosome-associated protein	CEP250	NA	NA	NA	NA	ko00000,ko03036	NA	NA	NA	Rootletin	Q9BV73	CEP250	NA	NA	NA
OG0000026	41	anno2.g7432.t2	181119.XP_005533348.1	0	1644	28KVH@1|root,2QTBY@2759|Eukaryota,39SN3@33154|Opisthokonta,3BDC9@33208|Metazoa,3CYDR@33213|Bilateria,48A6G@7711|Chordata,490QE@7742|Vertebrata,4GS2G@8782|Aves	8782|Aves	S	Centrosome-associated protein	CEP250	NA	NA	NA	NA	ko00000,ko03036	NA	NA	NA	Rootletin	Q9BV73	CEP250	NA	NA	NA
OG0000026	41	anno2.g7432.t2	181119.XP_005533348.1	0	1644	28KVH@1|root,2QTBY@2759|Eukaryota,39SN3@33154|Opisthokonta,3BDC9@33208|Metazoa,3CYDR@33213|Bilateria,48A6G@7711|Chordata,490QE@7742|Vertebrata,4GS2G@8782|Aves	8782|Aves	S	Centrosome-associated protein	CEP250	NA	NA	NA	NA	ko00000,ko03036	NA	NA	NA	Rootletin	Q9BV73	CEP250	NA	NA	NA
OG0000026	41	anno2.g7480.t1	52644.XP_010582393.1	1.33e-152	457	28KVH@1|root,2QTBY@2759|Eukaryota,39SN3@33154|Opisthokonta,3BDC9@33208|Metazoa,3CYDR@33213|Bilateria,48A6G@7711|Chordata,490QE@7742|Vertebrata,4GS2G@8782|Aves	8782|Aves	S	Centrosome-associated protein	NA	NA	NA	NA	NA	NA	NA	NA	NA	NA	Q9BV73	CEP250	NA	NA	NA
OG0000026	41	anno2.g7480.t1	52644.XP_010582393.1	1.33e-152	457	28KVH@1|root,2QTBY@2759|Eukaryota,39SN3@33154|Opisthokonta,3BDC9@33208|Metazoa,3CYDR@33213|Bilateria,48A6G@7711|Chordata,490QE@7742|Vertebrata,4GS2G@8782|Aves	8782|Aves	S	Centrosome-associated protein	NA	NA	NA	NA	NA	NA	NA	NA	NA	NA	Q9BV73	CEP250	NA	NA	NA
OG0000026	41	anno2.g7480.t1	52644.XP_010582393.1	1.33e-152	457	28KVH@1|root,2QTBY@2759|Eukaryota,39SN3@33154|Opisthokonta,3BDC9@33208|Metazoa,3CYDR@33213|Bilateria,48A6G@7711|Chordata,490QE@7742|Vertebrata,4GS2G@8782|Aves	8782|Aves	S	Centrosome-associated protein	NA	NA	NA	NA	NA	NA	NA	NA	NA	NA	Q9BV73	CEP250	NA	NA	NA
OG0000026	41	anno2.g7480.t1	52644.XP_010582393.1	1.33e-152	457	28KVH@1|root,2QTBY@2759|Eukaryota,39SN3@33154|Opisthokonta,3BDC9@33208|Metazoa,3CYDR@33213|Bilateria,48A6G@7711|Chordata,490QE@7742|Vertebrata,4GS2G@8782|Aves	8782|Aves	S	Centrosome-associated protein	NA	NA	NA	NA	NA	NA	NA	NA	NA	NA	Q9BV73	CEP250	NA	NA	NA
OG0000026	41	anno2.g7480.t1	52644.XP_010582393.1	1.33e-152	457	28KVH@1|root,2QTBY@2759|Eukaryota,39SN3@33154|Opisthokonta,3BDC9@33208|Metazoa,3CYDR@33213|Bilateria,48A6G@7711|Chordata,490QE@7742|Vertebrata,4GS2G@8782|Aves	8782|Aves	S	Centrosome-associated protein	NA	NA	NA	NA	NA	NA	NA	NA	NA	NA	Q9BV73	CEP250	NA	NA	NA
OG0000026	41	anno2.g7480.t1	52644.XP_010582393.1	1.33e-152	457	28KVH@1|root,2QTBY@2759|Eukaryota,39SN3@33154|Opisthokonta,3BDC9@33208|Metazoa,3CYDR@33213|Bilateria,48A6G@7711|Chordata,490QE@7742|Vertebrata,4GS2G@8782|Aves	8782|Aves	S	Centrosome-associated protein	NA	NA	NA	NA	NA	NA	NA	NA	NA	NA	Q9BV73	CEP250	NA	NA	NA
OG0000026	41	anno2.g7480.t1	52644.XP_010582393.1	1.33e-152	457	28KVH@1|root,2QTBY@2759|Eukaryota,39SN3@33154|Opisthokonta,3BDC9@33208|Metazoa,3CYDR@33213|Bilateria,48A6G@7711|Chordata,490QE@7742|Vertebrata,4GS2G@8782|Aves	8782|Aves	S	Centrosome-associated protein	NA	NA	NA	NA	NA	NA	NA	NA	NA	NA	Q9BV73	CEP250	NA	NA	NA
OG0000026	41	anno2.g7480.t1	52644.XP_010582393.1	1.33e-152	457	28KVH@1|root,2QTBY@2759|Eukaryota,39SN3@33154|Opisthokonta,3BDC9@33208|Metazoa,3CYDR@33213|Bilateria,48A6G@7711|Chordata,490QE@7742|Vertebrata,4GS2G@8782|Aves	8782|Aves	S	Centrosome-associated protein	NA	NA	NA	NA	NA	NA	NA	NA	NA	NA	Q9BV73	CEP250	NA	NA	NA
OG0000026	41	anno2.g7480.t1	52644.XP_010582393.1	1.33e-152	457	28KVH@1|root,2QTBY@2759|Eukaryota,39SN3@33154|Opisthokonta,3BDC9@33208|Metazoa,3CYDR@33213|Bilateria,48A6G@7711|Chordata,490QE@7742|Vertebrata,4GS2G@8782|Aves	8782|Aves	S	Centrosome-associated protein	NA	NA	NA	NA	NA	NA	NA	NA	NA	NA	Q9BV73	CEP250	NA	NA	NA
OG0000026	41	anno2.g7480.t1	52644.XP_010582393.1	1.33e-152	457	28KVH@1|root,2QTBY@2759|Eukaryota,39SN3@33154|Opisthokonta,3BDC9@33208|Metazoa,3CYDR@33213|Bilateria,48A6G@7711|Chordata,490QE@7742|Vertebrata,4GS2G@8782|Aves	8782|Aves	S	Centrosome-associated protein	NA	NA	NA	NA	NA	NA	NA	NA	NA	NA	Q9BV73	CEP250	NA	NA	NA
OG0000026	41	anno2.g7480.t1	52644.XP_010582393.1	1.33e-152	457	28KVH@1|root,2QTBY@2759|Eukaryota,39SN3@33154|Opisthokonta,3BDC9@33208|Metazoa,3CYDR@33213|Bilateria,48A6G@7711|Chordata,490QE@7742|Vertebrata,4GS2G@8782|Aves	8782|Aves	S	Centrosome-associated protein	NA	NA	NA	NA	NA	NA	NA	NA	NA	NA	Q9BV73	CEP250	NA	NA	NA
OG0000026	41	anno2.g7480.t1	52644.XP_010582393.1	1.33e-152	457	28KVH@1|root,2QTBY@2759|Eukaryota,39SN3@33154|Opisthokonta,3BDC9@33208|Metazoa,3CYDR@33213|Bilateria,48A6G@7711|Chordata,490QE@7742|Vertebrata,4GS2G@8782|Aves	8782|Aves	S	Centrosome-associated protein	NA	NA	NA	NA	NA	NA	NA	NA	NA	NA	Q9BV73	CEP250	NA	NA	NA
OG0000026	41	anno2.g7480.t1	52644.XP_010582393.1	1.33e-152	457	28KVH@1|root,2QTBY@2759|Eukaryota,39SN3@33154|Opisthokonta,3BDC9@33208|Metazoa,3CYDR@33213|Bilateria,48A6G@7711|Chordata,490QE@7742|Vertebrata,4GS2G@8782|Aves	8782|Aves	S	Centrosome-associated protein	NA	NA	NA	NA	NA	NA	NA	NA	NA	NA	Q9BV73	CEP250	NA	NA	NA
OG0000026	41	anno2.g7480.t1	52644.XP_010582393.1	1.33e-152	457	28KVH@1|root,2QTBY@2759|Eukaryota,39SN3@33154|Opisthokonta,3BDC9@33208|Metazoa,3CYDR@33213|Bilateria,48A6G@7711|Chordata,490QE@7742|Vertebrata,4GS2G@8782|Aves	8782|Aves	S	Centrosome-associated protein	NA	NA	NA	NA	NA	NA	NA	NA	NA	NA	Q9BV73	CEP250	NA	NA	NA
OG0000026	41	anno2.g7480.t1	52644.XP_010582393.1	1.33e-152	457	28KVH@1|root,2QTBY@2759|Eukaryota,39SN3@33154|Opisthokonta,3BDC9@33208|Metazoa,3CYDR@33213|Bilateria,48A6G@7711|Chordata,490QE@7742|Vertebrata,4GS2G@8782|Aves	8782|Aves	S	Centrosome-associated protein	NA	NA	NA	NA	NA	NA	NA	NA	NA	NA	Q9BV73	CEP250	NA	NA	NA
OG0000026	41	anno2.g7480.t1	52644.XP_010582393.1	1.33e-152	457	28KVH@1|root,2QTBY@2759|Eukaryota,39SN3@33154|Opisthokonta,3BDC9@33208|Metazoa,3CYDR@33213|Bilateria,48A6G@7711|Chordata,490QE@7742|Vertebrata,4GS2G@8782|Aves	8782|Aves	S	Centrosome-associated protein	NA	NA	NA	NA	NA	NA	NA	NA	NA	NA	Q9BV73	CEP250	NA	NA	NA
OG0000026	41	anno2.g7480.t1	52644.XP_010582393.1	1.33e-152	457	28KVH@1|root,2QTBY@2759|Eukaryota,39SN3@33154|Opisthokonta,3BDC9@33208|Metazoa,3CYDR@33213|Bilateria,48A6G@7711|Chordata,490QE@7742|Vertebrata,4GS2G@8782|Aves	8782|Aves	S	Centrosome-associated protein	NA	NA	NA	NA	NA	NA	NA	NA	NA	NA	Q9BV73	CEP250	NA	NA	NA
OG0000026	41	anno2.g7480.t1	52644.XP_010582393.1	1.33e-152	457	28KVH@1|root,2QTBY@2759|Eukaryota,39SN3@33154|Opisthokonta,3BDC9@33208|Metazoa,3CYDR@33213|Bilateria,48A6G@7711|Chordata,490QE@7742|Vertebrata,4GS2G@8782|Aves	8782|Aves	S	Centrosome-associated protein	NA	NA	NA	NA	NA	NA	NA	NA	NA	NA	Q9BV73	CEP250	NA	NA	NA
OG0000026	41	anno2.g7480.t1	52644.XP_010582393.1	1.33e-152	457	28KVH@1|root,2QTBY@2759|Eukaryota,39SN3@33154|Opisthokonta,3BDC9@33208|Metazoa,3CYDR@33213|Bilateria,48A6G@7711|Chordata,490QE@7742|Vertebrata,4GS2G@8782|Aves	8782|Aves	S	Centrosome-associated protein	NA	NA	NA	NA	NA	NA	NA	NA	NA	NA	Q9BV73	CEP250	NA	NA	NA
OG0000026	41	anno2.g7480.t1	52644.XP_010582393.1	1.33e-152	457	28KVH@1|root,2QTBY@2759|Eukaryota,39SN3@33154|Opisthokonta,3BDC9@33208|Metazoa,3CYDR@33213|Bilateria,48A6G@7711|Chordata,490QE@7742|Vertebrata,4GS2G@8782|Aves	8782|Aves	S	Centrosome-associated protein	NA	NA	NA	NA	NA	NA	NA	NA	NA	NA	Q9BV73	CEP250	NA	NA	NA
OG0000026	41	anno2.g7480.t1	52644.XP_010582393.1	1.33e-152	457	28KVH@1|root,2QTBY@2759|Eukaryota,39SN3@33154|Opisthokonta,3BDC9@33208|Metazoa,3CYDR@33213|Bilateria,48A6G@7711|Chordata,490QE@7742|Vertebrata,4GS2G@8782|Aves	8782|Aves	S	Centrosome-associated protein	NA	NA	NA	NA	NA	NA	NA	NA	NA	NA	Q9BV73	CEP250	NA	NA	NA
OG0000026	41	anno2.g7480.t1	52644.XP_010582393.1	1.33e-152	457	28KVH@1|root,2QTBY@2759|Eukaryota,39SN3@33154|Opisthokonta,3BDC9@33208|Metazoa,3CYDR@33213|Bilateria,48A6G@7711|Chordata,490QE@7742|Vertebrata,4GS2G@8782|Aves	8782|Aves	S	Centrosome-associated protein	NA	NA	NA	NA	NA	NA	NA	NA	NA	NA	Q9BV73	CEP250	NA	NA	NA
OG0000026	41	anno2.g7480.t1	52644.XP_010582393.1	1.33e-152	457	28KVH@1|root,2QTBY@2759|Eukaryota,39SN3@33154|Opisthokonta,3BDC9@33208|Metazoa,3CYDR@33213|Bilateria,48A6G@7711|Chordata,490QE@7742|Vertebrata,4GS2G@8782|Aves	8782|Aves	S	Centrosome-associated protein	NA	NA	NA	NA	NA	NA	NA	NA	NA	NA	Q9BV73	CEP250	NA	NA	NA
OG0000026	41	anno2.g7480.t1	52644.XP_010582393.1	1.33e-152	457	28KVH@1|root,2QTBY@2759|Eukaryota,39SN3@33154|Opisthokonta,3BDC9@33208|Metazoa,3CYDR@33213|Bilateria,48A6G@7711|Chordata,490QE@7742|Vertebrata,4GS2G@8782|Aves	8782|Aves	S	Centrosome-associated protein	NA	NA	NA	NA	NA	NA	NA	NA	NA	NA	Q9BV73	CEP250	NA	NA	NA
OG0000026	41	anno2.g7480.t1	52644.XP_010582393.1	1.33e-152	457	28KVH@1|root,2QTBY@2759|Eukaryota,39SN3@33154|Opisthokonta,3BDC9@33208|Metazoa,3CYDR@33213|Bilateria,48A6G@7711|Chordata,490QE@7742|Vertebrata,4GS2G@8782|Aves	8782|Aves	S	Centrosome-associated protein	NA	NA	NA	NA	NA	NA	NA	NA	NA	NA	Q9BV73	CEP250	NA	NA	NA
OG0000026	41	anno2.g7480.t1	52644.XP_010582393.1	1.33e-152	457	28KVH@1|root,2QTBY@2759|Eukaryota,39SN3@33154|Opisthokonta,3BDC9@33208|Metazoa,3CYDR@33213|Bilateria,48A6G@7711|Chordata,490QE@7742|Vertebrata,4GS2G@8782|Aves	8782|Aves	S	Centrosome-associated protein	NA	NA	NA	NA	NA	NA	NA	NA	NA	NA	Q9BV73	CEP250	NA	NA	NA
OG0000026	41	anno2.g7480.t1	52644.XP_010582393.1	1.33e-152	457	28KVH@1|root,2QTBY@2759|Eukaryota,39SN3@33154|Opisthokonta,3BDC9@33208|Metazoa,3CYDR@33213|Bilateria,48A6G@7711|Chordata,490QE@7742|Vertebrata,4GS2G@8782|Aves	8782|Aves	S	Centrosome-associated protein	NA	NA	NA	NA	NA	NA	NA	NA	NA	NA	Q9BV73	CEP250	NA	NA	NA
OG0000026	41	anno2.g7480.t1	52644.XP_010582393.1	1.33e-152	457	28KVH@1|root,2QTBY@2759|Eukaryota,39SN3@33154|Opisthokonta,3BDC9@33208|Metazoa,3CYDR@33213|Bilateria,48A6G@7711|Chordata,490QE@7742|Vertebrata,4GS2G@8782|Aves	8782|Aves	S	Centrosome-associated protein	NA	NA	NA	NA	NA	NA	NA	NA	NA	NA	Q9BV73	CEP250	NA	NA	NA
OG0000026	41	anno2.g9551.t1	52644.XP_010582393.1	7.8e-143	433	28KVH@1|root,2QTBY@2759|Eukaryota,39SN3@33154|Opisthokonta,3BDC9@33208|Metazoa,3CYDR@33213|Bilateria,48A6G@7711|Chordata,490QE@7742|Vertebrata,4GS2G@8782|Aves	8782|Aves	S	Centrosome-associated protein	NA	NA	NA	NA	NA	NA	NA	NA	NA	NA	Q9BV73	CEP250	NA	NA	NA
OG0000026	41	anno2.g9551.t1	52644.XP_010582393.1	7.8e-143	433	28KVH@1|root,2QTBY@2759|Eukaryota,39SN3@33154|Opisthokonta,3BDC9@33208|Metazoa,3CYDR@33213|Bilateria,48A6G@7711|Chordata,490QE@7742|Vertebrata,4GS2G@8782|Aves	8782|Aves	S	Centrosome-associated protein	NA	NA	NA	NA	NA	NA	NA	NA	NA	NA	Q9BV73	CEP250	NA	NA	NA
OG0000026	41	anno2.g9551.t1	52644.XP_010582393.1	7.8e-143	433	28KVH@1|root,2QTBY@2759|Eukaryota,39SN3@33154|Opisthokonta,3BDC9@33208|Metazoa,3CYDR@33213|Bilateria,48A6G@7711|Chordata,490QE@7742|Vertebrata,4GS2G@8782|Aves	8782|Aves	S	Centrosome-associated protein	NA	NA	NA	NA	NA	NA	NA	NA	NA	NA	Q9BV73	CEP250	NA	NA	NA
OG0000026	41	anno2.g9551.t1	52644.XP_010582393.1	7.8e-143	433	28KVH@1|root,2QTBY@2759|Eukaryota,39SN3@33154|Opisthokonta,3BDC9@33208|Metazoa,3CYDR@33213|Bilateria,48A6G@7711|Chordata,490QE@7742|Vertebrata,4GS2G@8782|Aves	8782|Aves	S	Centrosome-associated protein	NA	NA	NA	NA	NA	NA	NA	NA	NA	NA	Q9BV73	CEP250	NA	NA	NA
OG0000026	41	anno2.g9551.t1	52644.XP_010582393.1	7.8e-143	433	28KVH@1|root,2QTBY@2759|Eukaryota,39SN3@33154|Opisthokonta,3BDC9@33208|Metazoa,3CYDR@33213|Bilateria,48A6G@7711|Chordata,490QE@7742|Vertebrata,4GS2G@8782|Aves	8782|Aves	S	Centrosome-associated protein	NA	NA	NA	NA	NA	NA	NA	NA	NA	NA	Q9BV73	CEP250	NA	NA	NA
OG0000026	41	anno2.g9551.t1	52644.XP_010582393.1	7.8e-143	433	28KVH@1|root,2QTBY@2759|Eukaryota,39SN3@33154|Opisthokonta,3BDC9@33208|Metazoa,3CYDR@33213|Bilateria,48A6G@7711|Chordata,490QE@7742|Vertebrata,4GS2G@8782|Aves	8782|Aves	S	Centrosome-associated protein	NA	NA	NA	NA	NA	NA	NA	NA	NA	NA	Q9BV73	CEP250	NA	NA	NA
OG0000026	41	anno2.g9551.t1	52644.XP_010582393.1	7.8e-143	433	28KVH@1|root,2QTBY@2759|Eukaryota,39SN3@33154|Opisthokonta,3BDC9@33208|Metazoa,3CYDR@33213|Bilateria,48A6G@7711|Chordata,490QE@7742|Vertebrata,4GS2G@8782|Aves	8782|Aves	S	Centrosome-associated protein	NA	NA	NA	NA	NA	NA	NA	NA	NA	NA	Q9BV73	CEP250	NA	NA	NA
OG0000026	41	anno2.g9551.t1	52644.XP_010582393.1	7.8e-143	433	28KVH@1|root,2QTBY@2759|Eukaryota,39SN3@33154|Opisthokonta,3BDC9@33208|Metazoa,3CYDR@33213|Bilateria,48A6G@7711|Chordata,490QE@7742|Vertebrata,4GS2G@8782|Aves	8782|Aves	S	Centrosome-associated protein	NA	NA	NA	NA	NA	NA	NA	NA	NA	NA	Q9BV73	CEP250	NA	NA	NA
OG0000026	41	anno2.g9551.t1	52644.XP_010582393.1	7.8e-143	433	28KVH@1|root,2QTBY@2759|Eukaryota,39SN3@33154|Opisthokonta,3BDC9@33208|Metazoa,3CYDR@33213|Bilateria,48A6G@7711|Chordata,490QE@7742|Vertebrata,4GS2G@8782|Aves	8782|Aves	S	Centrosome-associated protein	NA	NA	NA	NA	NA	NA	NA	NA	NA	NA	Q9BV73	CEP250	NA	NA	NA
OG0000026	41	anno2.g9551.t1	52644.XP_010582393.1	7.8e-143	433	28KVH@1|root,2QTBY@2759|Eukaryota,39SN3@33154|Opisthokonta,3BDC9@33208|Metazoa,3CYDR@33213|Bilateria,48A6G@7711|Chordata,490QE@7742|Vertebrata,4GS2G@8782|Aves	8782|Aves	S	Centrosome-associated protein	NA	NA	NA	NA	NA	NA	NA	NA	NA	NA	Q9BV73	CEP250	NA	NA	NA
OG0000026	41	anno2.g9551.t1	52644.XP_010582393.1	7.8e-143	433	28KVH@1|root,2QTBY@2759|Eukaryota,39SN3@33154|Opisthokonta,3BDC9@33208|Metazoa,3CYDR@33213|Bilateria,48A6G@7711|Chordata,490QE@7742|Vertebrata,4GS2G@8782|Aves	8782|Aves	S	Centrosome-associated protein	NA	NA	NA	NA	NA	NA	NA	NA	NA	NA	Q9BV73	CEP250	NA	NA	NA
OG0000026	41	anno2.g9551.t1	52644.XP_010582393.1	7.8e-143	433	28KVH@1|root,2QTBY@2759|Eukaryota,39SN3@33154|Opisthokonta,3BDC9@33208|Metazoa,3CYDR@33213|Bilateria,48A6G@7711|Chordata,490QE@7742|Vertebrata,4GS2G@8782|Aves	8782|Aves	S	Centrosome-associated protein	NA	NA	NA	NA	NA	NA	NA	NA	NA	NA	Q9BV73	CEP250	NA	NA	NA
OG0000026	41	anno2.g9551.t1	52644.XP_010582393.1	7.8e-143	433	28KVH@1|root,2QTBY@2759|Eukaryota,39SN3@33154|Opisthokonta,3BDC9@33208|Metazoa,3CYDR@33213|Bilateria,48A6G@7711|Chordata,490QE@7742|Vertebrata,4GS2G@8782|Aves	8782|Aves	S	Centrosome-associated protein	NA	NA	NA	NA	NA	NA	NA	NA	NA	NA	Q9BV73	CEP250	NA	NA	NA
OG0000026	41	anno2.g9551.t1	52644.XP_010582393.1	7.8e-143	433	28KVH@1|root,2QTBY@2759|Eukaryota,39SN3@33154|Opisthokonta,3BDC9@33208|Metazoa,3CYDR@33213|Bilateria,48A6G@7711|Chordata,490QE@7742|Vertebrata,4GS2G@8782|Aves	8782|Aves	S	Centrosome-associated protein	NA	NA	NA	NA	NA	NA	NA	NA	NA	NA	Q9BV73	CEP250	NA	NA	NA
OG0000026	41	anno2.g9551.t1	52644.XP_010582393.1	7.8e-143	433	28KVH@1|root,2QTBY@2759|Eukaryota,39SN3@33154|Opisthokonta,3BDC9@33208|Metazoa,3CYDR@33213|Bilateria,48A6G@7711|Chordata,490QE@7742|Vertebrata,4GS2G@8782|Aves	8782|Aves	S	Centrosome-associated protein	NA	NA	NA	NA	NA	NA	NA	NA	NA	NA	Q9BV73	CEP250	NA	NA	NA
OG0000026	41	anno2.g9551.t1	52644.XP_010582393.1	7.8e-143	433	28KVH@1|root,2QTBY@2759|Eukaryota,39SN3@33154|Opisthokonta,3BDC9@33208|Metazoa,3CYDR@33213|Bilateria,48A6G@7711|Chordata,490QE@7742|Vertebrata,4GS2G@8782|Aves	8782|Aves	S	Centrosome-associated protein	NA	NA	NA	NA	NA	NA	NA	NA	NA	NA	Q9BV73	CEP250	NA	NA	NA
OG0000026	41	anno2.g9551.t1	52644.XP_010582393.1	7.8e-143	433	28KVH@1|root,2QTBY@2759|Eukaryota,39SN3@33154|Opisthokonta,3BDC9@33208|Metazoa,3CYDR@33213|Bilateria,48A6G@7711|Chordata,490QE@7742|Vertebrata,4GS2G@8782|Aves	8782|Aves	S	Centrosome-associated protein	NA	NA	NA	NA	NA	NA	NA	NA	NA	NA	Q9BV73	CEP250	NA	NA	NA
OG0000026	41	anno2.g9551.t1	52644.XP_010582393.1	7.8e-143	433	28KVH@1|root,2QTBY@2759|Eukaryota,39SN3@33154|Opisthokonta,3BDC9@33208|Metazoa,3CYDR@33213|Bilateria,48A6G@7711|Chordata,490QE@7742|Vertebrata,4GS2G@8782|Aves	8782|Aves	S	Centrosome-associated protein	NA	NA	NA	NA	NA	NA	NA	NA	NA	NA	Q9BV73	CEP250	NA	NA	NA
OG0000026	41	anno2.g9551.t1	52644.XP_010582393.1	7.8e-143	433	28KVH@1|root,2QTBY@2759|Eukaryota,39SN3@33154|Opisthokonta,3BDC9@33208|Metazoa,3CYDR@33213|Bilateria,48A6G@7711|Chordata,490QE@7742|Vertebrata,4GS2G@8782|Aves	8782|Aves	S	Centrosome-associated protein	NA	NA	NA	NA	NA	NA	NA	NA	NA	NA	Q9BV73	CEP250	NA	NA	NA
OG0000026	41	anno2.g9551.t1	52644.XP_010582393.1	7.8e-143	433	28KVH@1|root,2QTBY@2759|Eukaryota,39SN3@33154|Opisthokonta,3BDC9@33208|Metazoa,3CYDR@33213|Bilateria,48A6G@7711|Chordata,490QE@7742|Vertebrata,4GS2G@8782|Aves	8782|Aves	S	Centrosome-associated protein	NA	NA	NA	NA	NA	NA	NA	NA	NA	NA	Q9BV73	CEP250	NA	NA	NA
OG0000026	41	anno2.g9551.t1	52644.XP_010582393.1	7.8e-143	433	28KVH@1|root,2QTBY@2759|Eukaryota,39SN3@33154|Opisthokonta,3BDC9@33208|Metazoa,3CYDR@33213|Bilateria,48A6G@7711|Chordata,490QE@7742|Vertebrata,4GS2G@8782|Aves	8782|Aves	S	Centrosome-associated protein	NA	NA	NA	NA	NA	NA	NA	NA	NA	NA	Q9BV73	CEP250	NA	NA	NA
OG0000026	41	anno2.g9551.t1	52644.XP_010582393.1	7.8e-143	433	28KVH@1|root,2QTBY@2759|Eukaryota,39SN3@33154|Opisthokonta,3BDC9@33208|Metazoa,3CYDR@33213|Bilateria,48A6G@7711|Chordata,490QE@7742|Vertebrata,4GS2G@8782|Aves	8782|Aves	S	Centrosome-associated protein	NA	NA	NA	NA	NA	NA	NA	NA	NA	NA	Q9BV73	CEP250	NA	NA	NA
OG0000026	41	anno2.g9551.t1	52644.XP_010582393.1	7.8e-143	433	28KVH@1|root,2QTBY@2759|Eukaryota,39SN3@33154|Opisthokonta,3BDC9@33208|Metazoa,3CYDR@33213|Bilateria,48A6G@7711|Chordata,490QE@7742|Vertebrata,4GS2G@8782|Aves	8782|Aves	S	Centrosome-associated protein	NA	NA	NA	NA	NA	NA	NA	NA	NA	NA	Q9BV73	CEP250	NA	NA	NA
OG0000026	41	anno2.g9551.t1	52644.XP_010582393.1	7.8e-143	433	28KVH@1|root,2QTBY@2759|Eukaryota,39SN3@33154|Opisthokonta,3BDC9@33208|Metazoa,3CYDR@33213|Bilateria,48A6G@7711|Chordata,490QE@7742|Vertebrata,4GS2G@8782|Aves	8782|Aves	S	Centrosome-associated protein	NA	NA	NA	NA	NA	NA	NA	NA	NA	NA	Q9BV73	CEP250	NA	NA	NA
OG0000026	41	anno2.g9551.t1	52644.XP_010582393.1	7.8e-143	433	28KVH@1|root,2QTBY@2759|Eukaryota,39SN3@33154|Opisthokonta,3BDC9@33208|Metazoa,3CYDR@33213|Bilateria,48A6G@7711|Chordata,490QE@7742|Vertebrata,4GS2G@8782|Aves	8782|Aves	S	Centrosome-associated protein	NA	NA	NA	NA	NA	NA	NA	NA	NA	NA	Q9BV73	CEP250	NA	NA	NA
OG0000026	41	anno2.g9551.t1	52644.XP_010582393.1	7.8e-143	433	28KVH@1|root,2QTBY@2759|Eukaryota,39SN3@33154|Opisthokonta,3BDC9@33208|Metazoa,3CYDR@33213|Bilateria,48A6G@7711|Chordata,490QE@7742|Vertebrata,4GS2G@8782|Aves	8782|Aves	S	Centrosome-associated protein	NA	NA	NA	NA	NA	NA	NA	NA	NA	NA	Q9BV73	CEP250	NA	NA	NA
OG0000026	41	anno2.g9551.t1	52644.XP_010582393.1	7.8e-143	433	28KVH@1|root,2QTBY@2759|Eukaryota,39SN3@33154|Opisthokonta,3BDC9@33208|Metazoa,3CYDR@33213|Bilateria,48A6G@7711|Chordata,490QE@7742|Vertebrata,4GS2G@8782|Aves	8782|Aves	S	Centrosome-associated protein	NA	NA	NA	NA	NA	NA	NA	NA	NA	NA	Q9BV73	CEP250	NA	NA	NA
OG0000026	41	anno2.g9551.t1	52644.XP_010582393.1	7.8e-143	433	28KVH@1|root,2QTBY@2759|Eukaryota,39SN3@33154|Opisthokonta,3BDC9@33208|Metazoa,3CYDR@33213|Bilateria,48A6G@7711|Chordata,490QE@7742|Vertebrata,4GS2G@8782|Aves	8782|Aves	S	Centrosome-associated protein	NA	NA	NA	NA	NA	NA	NA	NA	NA	NA	Q9BV73	CEP250	NA	NA	NA
OG0000026	41	anno2.g9572.t1	52644.XP_010582393.1	7.8e-143	433	28KVH@1|root,2QTBY@2759|Eukaryota,39SN3@33154|Opisthokonta,3BDC9@33208|Metazoa,3CYDR@33213|Bilateria,48A6G@7711|Chordata,490QE@7742|Vertebrata,4GS2G@8782|Aves	8782|Aves	S	Centrosome-associated protein	NA	NA	NA	NA	NA	NA	NA	NA	NA	NA	Q9BV73	CEP250	NA	NA	NA
OG0000026	41	anno2.g9572.t1	52644.XP_010582393.1	7.8e-143	433	28KVH@1|root,2QTBY@2759|Eukaryota,39SN3@33154|Opisthokonta,3BDC9@33208|Metazoa,3CYDR@33213|Bilateria,48A6G@7711|Chordata,490QE@7742|Vertebrata,4GS2G@8782|Aves	8782|Aves	S	Centrosome-associated protein	NA	NA	NA	NA	NA	NA	NA	NA	NA	NA	Q9BV73	CEP250	NA	NA	NA
OG0000026	41	anno2.g9572.t1	52644.XP_010582393.1	7.8e-143	433	28KVH@1|root,2QTBY@2759|Eukaryota,39SN3@33154|Opisthokonta,3BDC9@33208|Metazoa,3CYDR@33213|Bilateria,48A6G@7711|Chordata,490QE@7742|Vertebrata,4GS2G@8782|Aves	8782|Aves	S	Centrosome-associated protein	NA	NA	NA	NA	NA	NA	NA	NA	NA	NA	Q9BV73	CEP250	NA	NA	NA
OG0000026	41	anno2.g9572.t1	52644.XP_010582393.1	7.8e-143	433	28KVH@1|root,2QTBY@2759|Eukaryota,39SN3@33154|Opisthokonta,3BDC9@33208|Metazoa,3CYDR@33213|Bilateria,48A6G@7711|Chordata,490QE@7742|Vertebrata,4GS2G@8782|Aves	8782|Aves	S	Centrosome-associated protein	NA	NA	NA	NA	NA	NA	NA	NA	NA	NA	Q9BV73	CEP250	NA	NA	NA
OG0000026	41	anno2.g9572.t1	52644.XP_010582393.1	7.8e-143	433	28KVH@1|root,2QTBY@2759|Eukaryota,39SN3@33154|Opisthokonta,3BDC9@33208|Metazoa,3CYDR@33213|Bilateria,48A6G@7711|Chordata,490QE@7742|Vertebrata,4GS2G@8782|Aves	8782|Aves	S	Centrosome-associated protein	NA	NA	NA	NA	NA	NA	NA	NA	NA	NA	Q9BV73	CEP250	NA	NA	NA
OG0000026	41	anno2.g9572.t1	52644.XP_010582393.1	7.8e-143	433	28KVH@1|root,2QTBY@2759|Eukaryota,39SN3@33154|Opisthokonta,3BDC9@33208|Metazoa,3CYDR@33213|Bilateria,48A6G@7711|Chordata,490QE@7742|Vertebrata,4GS2G@8782|Aves	8782|Aves	S	Centrosome-associated protein	NA	NA	NA	NA	NA	NA	NA	NA	NA	NA	Q9BV73	CEP250	NA	NA	NA
OG0000026	41	anno2.g9572.t1	52644.XP_010582393.1	7.8e-143	433	28KVH@1|root,2QTBY@2759|Eukaryota,39SN3@33154|Opisthokonta,3BDC9@33208|Metazoa,3CYDR@33213|Bilateria,48A6G@7711|Chordata,490QE@7742|Vertebrata,4GS2G@8782|Aves	8782|Aves	S	Centrosome-associated protein	NA	NA	NA	NA	NA	NA	NA	NA	NA	NA	Q9BV73	CEP250	NA	NA	NA
OG0000026	41	anno2.g9572.t1	52644.XP_010582393.1	7.8e-143	433	28KVH@1|root,2QTBY@2759|Eukaryota,39SN3@33154|Opisthokonta,3BDC9@33208|Metazoa,3CYDR@33213|Bilateria,48A6G@7711|Chordata,490QE@7742|Vertebrata,4GS2G@8782|Aves	8782|Aves	S	Centrosome-associated protein	NA	NA	NA	NA	NA	NA	NA	NA	NA	NA	Q9BV73	CEP250	NA	NA	NA
OG0000026	41	anno2.g9572.t1	52644.XP_010582393.1	7.8e-143	433	28KVH@1|root,2QTBY@2759|Eukaryota,39SN3@33154|Opisthokonta,3BDC9@33208|Metazoa,3CYDR@33213|Bilateria,48A6G@7711|Chordata,490QE@7742|Vertebrata,4GS2G@8782|Aves	8782|Aves	S	Centrosome-associated protein	NA	NA	NA	NA	NA	NA	NA	NA	NA	NA	Q9BV73	CEP250	NA	NA	NA
OG0000026	41	anno2.g9572.t1	52644.XP_010582393.1	7.8e-143	433	28KVH@1|root,2QTBY@2759|Eukaryota,39SN3@33154|Opisthokonta,3BDC9@33208|Metazoa,3CYDR@33213|Bilateria,48A6G@7711|Chordata,490QE@7742|Vertebrata,4GS2G@8782|Aves	8782|Aves	S	Centrosome-associated protein	NA	NA	NA	NA	NA	NA	NA	NA	NA	NA	Q9BV73	CEP250	NA	NA	NA
OG0000026	41	anno2.g9572.t1	52644.XP_010582393.1	7.8e-143	433	28KVH@1|root,2QTBY@2759|Eukaryota,39SN3@33154|Opisthokonta,3BDC9@33208|Metazoa,3CYDR@33213|Bilateria,48A6G@7711|Chordata,490QE@7742|Vertebrata,4GS2G@8782|Aves	8782|Aves	S	Centrosome-associated protein	NA	NA	NA	NA	NA	NA	NA	NA	NA	NA	Q9BV73	CEP250	NA	NA	NA
OG0000026	41	anno2.g9572.t1	52644.XP_010582393.1	7.8e-143	433	28KVH@1|root,2QTBY@2759|Eukaryota,39SN3@33154|Opisthokonta,3BDC9@33208|Metazoa,3CYDR@33213|Bilateria,48A6G@7711|Chordata,490QE@7742|Vertebrata,4GS2G@8782|Aves	8782|Aves	S	Centrosome-associated protein	NA	NA	NA	NA	NA	NA	NA	NA	NA	NA	Q9BV73	CEP250	NA	NA	NA
OG0000026	41	anno2.g9572.t1	52644.XP_010582393.1	7.8e-143	433	28KVH@1|root,2QTBY@2759|Eukaryota,39SN3@33154|Opisthokonta,3BDC9@33208|Metazoa,3CYDR@33213|Bilateria,48A6G@7711|Chordata,490QE@7742|Vertebrata,4GS2G@8782|Aves	8782|Aves	S	Centrosome-associated protein	NA	NA	NA	NA	NA	NA	NA	NA	NA	NA	Q9BV73	CEP250	NA	NA	NA
OG0000026	41	anno2.g9572.t1	52644.XP_010582393.1	7.8e-143	433	28KVH@1|root,2QTBY@2759|Eukaryota,39SN3@33154|Opisthokonta,3BDC9@33208|Metazoa,3CYDR@33213|Bilateria,48A6G@7711|Chordata,490QE@7742|Vertebrata,4GS2G@8782|Aves	8782|Aves	S	Centrosome-associated protein	NA	NA	NA	NA	NA	NA	NA	NA	NA	NA	Q9BV73	CEP250	NA	NA	NA
OG0000026	41	anno2.g9572.t1	52644.XP_010582393.1	7.8e-143	433	28KVH@1|root,2QTBY@2759|Eukaryota,39SN3@33154|Opisthokonta,3BDC9@33208|Metazoa,3CYDR@33213|Bilateria,48A6G@7711|Chordata,490QE@7742|Vertebrata,4GS2G@8782|Aves	8782|Aves	S	Centrosome-associated protein	NA	NA	NA	NA	NA	NA	NA	NA	NA	NA	Q9BV73	CEP250	NA	NA	NA
OG0000026	41	anno2.g9572.t1	52644.XP_010582393.1	7.8e-143	433	28KVH@1|root,2QTBY@2759|Eukaryota,39SN3@33154|Opisthokonta,3BDC9@33208|Metazoa,3CYDR@33213|Bilateria,48A6G@7711|Chordata,490QE@7742|Vertebrata,4GS2G@8782|Aves	8782|Aves	S	Centrosome-associated protein	NA	NA	NA	NA	NA	NA	NA	NA	NA	NA	Q9BV73	CEP250	NA	NA	NA
OG0000026	41	anno2.g9572.t1	52644.XP_010582393.1	7.8e-143	433	28KVH@1|root,2QTBY@2759|Eukaryota,39SN3@33154|Opisthokonta,3BDC9@33208|Metazoa,3CYDR@33213|Bilateria,48A6G@7711|Chordata,490QE@7742|Vertebrata,4GS2G@8782|Aves	8782|Aves	S	Centrosome-associated protein	NA	NA	NA	NA	NA	NA	NA	NA	NA	NA	Q9BV73	CEP250	NA	NA	NA
OG0000026	41	anno2.g9572.t1	52644.XP_010582393.1	7.8e-143	433	28KVH@1|root,2QTBY@2759|Eukaryota,39SN3@33154|Opisthokonta,3BDC9@33208|Metazoa,3CYDR@33213|Bilateria,48A6G@7711|Chordata,490QE@7742|Vertebrata,4GS2G@8782|Aves	8782|Aves	S	Centrosome-associated protein	NA	NA	NA	NA	NA	NA	NA	NA	NA	NA	Q9BV73	CEP250	NA	NA	NA
OG0000026	41	anno2.g9572.t1	52644.XP_010582393.1	7.8e-143	433	28KVH@1|root,2QTBY@2759|Eukaryota,39SN3@33154|Opisthokonta,3BDC9@33208|Metazoa,3CYDR@33213|Bilateria,48A6G@7711|Chordata,490QE@7742|Vertebrata,4GS2G@8782|Aves	8782|Aves	S	Centrosome-associated protein	NA	NA	NA	NA	NA	NA	NA	NA	NA	NA	Q9BV73	CEP250	NA	NA	NA
OG0000026	41	anno2.g9572.t1	52644.XP_010582393.1	7.8e-143	433	28KVH@1|root,2QTBY@2759|Eukaryota,39SN3@33154|Opisthokonta,3BDC9@33208|Metazoa,3CYDR@33213|Bilateria,48A6G@7711|Chordata,490QE@7742|Vertebrata,4GS2G@8782|Aves	8782|Aves	S	Centrosome-associated protein	NA	NA	NA	NA	NA	NA	NA	NA	NA	NA	Q9BV73	CEP250	NA	NA	NA
OG0000026	41	anno2.g9572.t1	52644.XP_010582393.1	7.8e-143	433	28KVH@1|root,2QTBY@2759|Eukaryota,39SN3@33154|Opisthokonta,3BDC9@33208|Metazoa,3CYDR@33213|Bilateria,48A6G@7711|Chordata,490QE@7742|Vertebrata,4GS2G@8782|Aves	8782|Aves	S	Centrosome-associated protein	NA	NA	NA	NA	NA	NA	NA	NA	NA	NA	Q9BV73	CEP250	NA	NA	NA
OG0000026	41	anno2.g9572.t1	52644.XP_010582393.1	7.8e-143	433	28KVH@1|root,2QTBY@2759|Eukaryota,39SN3@33154|Opisthokonta,3BDC9@33208|Metazoa,3CYDR@33213|Bilateria,48A6G@7711|Chordata,490QE@7742|Vertebrata,4GS2G@8782|Aves	8782|Aves	S	Centrosome-associated protein	NA	NA	NA	NA	NA	NA	NA	NA	NA	NA	Q9BV73	CEP250	NA	NA	NA
OG0000026	41	anno2.g9572.t1	52644.XP_010582393.1	7.8e-143	433	28KVH@1|root,2QTBY@2759|Eukaryota,39SN3@33154|Opisthokonta,3BDC9@33208|Metazoa,3CYDR@33213|Bilateria,48A6G@7711|Chordata,490QE@7742|Vertebrata,4GS2G@8782|Aves	8782|Aves	S	Centrosome-associated protein	NA	NA	NA	NA	NA	NA	NA	NA	NA	NA	Q9BV73	CEP250	NA	NA	NA
OG0000026	41	anno2.g9572.t1	52644.XP_010582393.1	7.8e-143	433	28KVH@1|root,2QTBY@2759|Eukaryota,39SN3@33154|Opisthokonta,3BDC9@33208|Metazoa,3CYDR@33213|Bilateria,48A6G@7711|Chordata,490QE@7742|Vertebrata,4GS2G@8782|Aves	8782|Aves	S	Centrosome-associated protein	NA	NA	NA	NA	NA	NA	NA	NA	NA	NA	Q9BV73	CEP250	NA	NA	NA
OG0000026	41	anno2.g9572.t1	52644.XP_010582393.1	7.8e-143	433	28KVH@1|root,2QTBY@2759|Eukaryota,39SN3@33154|Opisthokonta,3BDC9@33208|Metazoa,3CYDR@33213|Bilateria,48A6G@7711|Chordata,490QE@7742|Vertebrata,4GS2G@8782|Aves	8782|Aves	S	Centrosome-associated protein	NA	NA	NA	NA	NA	NA	NA	NA	NA	NA	Q9BV73	CEP250	NA	NA	NA
OG0000026	41	anno2.g9572.t1	52644.XP_010582393.1	7.8e-143	433	28KVH@1|root,2QTBY@2759|Eukaryota,39SN3@33154|Opisthokonta,3BDC9@33208|Metazoa,3CYDR@33213|Bilateria,48A6G@7711|Chordata,490QE@7742|Vertebrata,4GS2G@8782|Aves	8782|Aves	S	Centrosome-associated protein	NA	NA	NA	NA	NA	NA	NA	NA	NA	NA	Q9BV73	CEP250	NA	NA	NA
OG0000026	41	anno2.g9572.t1	52644.XP_010582393.1	7.8e-143	433	28KVH@1|root,2QTBY@2759|Eukaryota,39SN3@33154|Opisthokonta,3BDC9@33208|Metazoa,3CYDR@33213|Bilateria,48A6G@7711|Chordata,490QE@7742|Vertebrata,4GS2G@8782|Aves	8782|Aves	S	Centrosome-associated protein	NA	NA	NA	NA	NA	NA	NA	NA	NA	NA	Q9BV73	CEP250	NA	NA	NA
OG0000026	41	anno2.g9572.t1	52644.XP_010582393.1	7.8e-143	433	28KVH@1|root,2QTBY@2759|Eukaryota,39SN3@33154|Opisthokonta,3BDC9@33208|Metazoa,3CYDR@33213|Bilateria,48A6G@7711|Chordata,490QE@7742|Vertebrata,4GS2G@8782|Aves	8782|Aves	S	Centrosome-associated protein	NA	NA	NA	NA	NA	NA	NA	NA	NA	NA	Q9BV73	CEP250	NA	NA	NA
OG0000005	30	anno1.g38949.t1	52644.XP_010571765.1	1.18e-47	154	2D98P@1|root,2TDEH@2759|Eukaryota,39915@33154|Opisthokonta,3CD7Q@33208|Metazoa,3DUIX@33213|Bilateria,48MRG@7711|Chordata,49IP8@7742|Vertebrata,4GVEP@8782|Aves	8782|Aves	S	feather keratin	NA	NA	NA	NA	NA	NA	NA	NA	NA	Keratin	Q9PSV3	NA		GO:0005200; GO:0005882	Feather keratin Cos2-3 (F-ker)
OG0000005	30	anno1.g38949.t1	52644.XP_010571765.1	1.18e-47	154	2D98P@1|root,2TDEH@2759|Eukaryota,39915@33154|Opisthokonta,3CD7Q@33208|Metazoa,3DUIX@33213|Bilateria,48MRG@7711|Chordata,49IP8@7742|Vertebrata,4GVEP@8782|Aves	8782|Aves	S	feather keratin	NA	NA	NA	NA	NA	NA	NA	NA	NA	Keratin	Q9PSV3	NA		GO:0005200; GO:0005882	Feather keratin Cos2-3 (F-ker)
OG0000005	30	anno1.g38949.t1	52644.XP_010571765.1	1.18e-47	154	2D98P@1|root,2TDEH@2759|Eukaryota,39915@33154|Opisthokonta,3CD7Q@33208|Metazoa,3DUIX@33213|Bilateria,48MRG@7711|Chordata,49IP8@7742|Vertebrata,4GVEP@8782|Aves	8782|Aves	S	feather keratin	NA	NA	NA	NA	NA	NA	NA	NA	NA	Keratin	Q9PSV3	NA		GO:0005200; GO:0005882	Feather keratin Cos2-3 (F-ker)
OG0000005	30	anno1.g38949.t1	52644.XP_010571765.1	1.18e-47	154	2D98P@1|root,2TDEH@2759|Eukaryota,39915@33154|Opisthokonta,3CD7Q@33208|Metazoa,3DUIX@33213|Bilateria,48MRG@7711|Chordata,49IP8@7742|Vertebrata,4GVEP@8782|Aves	8782|Aves	S	feather keratin	NA	NA	NA	NA	NA	NA	NA	NA	NA	Keratin	Q9PSV3	NA		GO:0005200; GO:0005882	Feather keratin Cos2-3 (F-ker)
OG0000005	30	anno1.g38949.t1	52644.XP_010571765.1	1.18e-47	154	2D98P@1|root,2TDEH@2759|Eukaryota,39915@33154|Opisthokonta,3CD7Q@33208|Metazoa,3DUIX@33213|Bilateria,48MRG@7711|Chordata,49IP8@7742|Vertebrata,4GVEP@8782|Aves	8782|Aves	S	feather keratin	NA	NA	NA	NA	NA	NA	NA	NA	NA	Keratin	Q9PSV3	NA		GO:0005200; GO:0005882	Feather keratin Cos2-3 (F-ker)
OG0000005	30	anno1.g38949.t1	52644.XP_010571765.1	1.18e-47	154	2D98P@1|root,2TDEH@2759|Eukaryota,39915@33154|Opisthokonta,3CD7Q@33208|Metazoa,3DUIX@33213|Bilateria,48MRG@7711|Chordata,49IP8@7742|Vertebrata,4GVEP@8782|Aves	8782|Aves	S	feather keratin	NA	NA	NA	NA	NA	NA	NA	NA	NA	Keratin	Q9PSV3	NA		GO:0005200; GO:0005882	Feather keratin Cos2-3 (F-ker)
OG0000005	30	anno1.g38949.t1	52644.XP_010571765.1	1.18e-47	154	2D98P@1|root,2TDEH@2759|Eukaryota,39915@33154|Opisthokonta,3CD7Q@33208|Metazoa,3DUIX@33213|Bilateria,48MRG@7711|Chordata,49IP8@7742|Vertebrata,4GVEP@8782|Aves	8782|Aves	S	feather keratin	NA	NA	NA	NA	NA	NA	NA	NA	NA	Keratin	Q9PSV3	NA		GO:0005200; GO:0005882	Feather keratin Cos2-3 (F-ker)
OG0000005	30	anno1.g38949.t1	52644.XP_010571765.1	1.18e-47	154	2D98P@1|root,2TDEH@2759|Eukaryota,39915@33154|Opisthokonta,3CD7Q@33208|Metazoa,3DUIX@33213|Bilateria,48MRG@7711|Chordata,49IP8@7742|Vertebrata,4GVEP@8782|Aves	8782|Aves	S	feather keratin	NA	NA	NA	NA	NA	NA	NA	NA	NA	Keratin	Q9PSV3	NA		GO:0005200; GO:0005882	Feather keratin Cos2-3 (F-ker)
OG0000005	30	anno1.g38949.t1	52644.XP_010571765.1	1.18e-47	154	2D98P@1|root,2TDEH@2759|Eukaryota,39915@33154|Opisthokonta,3CD7Q@33208|Metazoa,3DUIX@33213|Bilateria,48MRG@7711|Chordata,49IP8@7742|Vertebrata,4GVEP@8782|Aves	8782|Aves	S	feather keratin	NA	NA	NA	NA	NA	NA	NA	NA	NA	Keratin	Q9PSV3	NA		GO:0005200; GO:0005882	Feather keratin Cos2-3 (F-ker)
OG0000005	30	anno1.g38949.t1	52644.XP_010571765.1	1.18e-47	154	2D98P@1|root,2TDEH@2759|Eukaryota,39915@33154|Opisthokonta,3CD7Q@33208|Metazoa,3DUIX@33213|Bilateria,48MRG@7711|Chordata,49IP8@7742|Vertebrata,4GVEP@8782|Aves	8782|Aves	S	feather keratin	NA	NA	NA	NA	NA	NA	NA	NA	NA	Keratin	Q9PSV3	NA		GO:0005200; GO:0005882	Feather keratin Cos2-3 (F-ker)
OG0000005	30	anno1.g38949.t1	52644.XP_010571765.1	1.18e-47	154	2D98P@1|root,2TDEH@2759|Eukaryota,39915@33154|Opisthokonta,3CD7Q@33208|Metazoa,3DUIX@33213|Bilateria,48MRG@7711|Chordata,49IP8@7742|Vertebrata,4GVEP@8782|Aves	8782|Aves	S	feather keratin	NA	NA	NA	NA	NA	NA	NA	NA	NA	Keratin	Q9PSV3	NA		GO:0005200; GO:0005882	Feather keratin Cos2-3 (F-ker)
OG0000005	30	anno1.g38949.t1	52644.XP_010571765.1	1.18e-47	154	2D98P@1|root,2TDEH@2759|Eukaryota,39915@33154|Opisthokonta,3CD7Q@33208|Metazoa,3DUIX@33213|Bilateria,48MRG@7711|Chordata,49IP8@7742|Vertebrata,4GVEP@8782|Aves	8782|Aves	S	feather keratin	NA	NA	NA	NA	NA	NA	NA	NA	NA	Keratin	Q9PSV3	NA		GO:0005200; GO:0005882	Feather keratin Cos2-3 (F-ker)
OG0000005	30	anno1.g38949.t1	52644.XP_010571765.1	1.18e-47	154	2D98P@1|root,2TDEH@2759|Eukaryota,39915@33154|Opisthokonta,3CD7Q@33208|Metazoa,3DUIX@33213|Bilateria,48MRG@7711|Chordata,49IP8@7742|Vertebrata,4GVEP@8782|Aves	8782|Aves	S	feather keratin	NA	NA	NA	NA	NA	NA	NA	NA	NA	Keratin	Q9PSV3	NA		GO:0005200; GO:0005882	Feather keratin Cos2-3 (F-ker)
OG0000005	30	anno1.g38949.t1	52644.XP_010571765.1	1.18e-47	154	2D98P@1|root,2TDEH@2759|Eukaryota,39915@33154|Opisthokonta,3CD7Q@33208|Metazoa,3DUIX@33213|Bilateria,48MRG@7711|Chordata,49IP8@7742|Vertebrata,4GVEP@8782|Aves	8782|Aves	S	feather keratin	NA	NA	NA	NA	NA	NA	NA	NA	NA	Keratin	Q9PSV3	NA		GO:0005200; GO:0005882	Feather keratin Cos2-3 (F-ker)
OG0000005	30	anno1.g38949.t1	52644.XP_010571765.1	1.18e-47	154	2D98P@1|root,2TDEH@2759|Eukaryota,39915@33154|Opisthokonta,3CD7Q@33208|Metazoa,3DUIX@33213|Bilateria,48MRG@7711|Chordata,49IP8@7742|Vertebrata,4GVEP@8782|Aves	8782|Aves	S	feather keratin	NA	NA	NA	NA	NA	NA	NA	NA	NA	Keratin	Q9PSV3	NA		GO:0005200; GO:0005882	Feather keratin Cos2-3 (F-ker)
OG0000005	30	anno1.g38949.t1	52644.XP_010571765.1	1.18e-47	154	2D98P@1|root,2TDEH@2759|Eukaryota,39915@33154|Opisthokonta,3CD7Q@33208|Metazoa,3DUIX@33213|Bilateria,48MRG@7711|Chordata,49IP8@7742|Vertebrata,4GVEP@8782|Aves	8782|Aves	S	feather keratin	NA	NA	NA	NA	NA	NA	NA	NA	NA	Keratin	Q9PSV3	NA		GO:0005200; GO:0005882	Feather keratin Cos2-3 (F-ker)
OG0000005	30	anno1.g38949.t1	52644.XP_010571765.1	1.18e-47	154	2D98P@1|root,2TDEH@2759|Eukaryota,39915@33154|Opisthokonta,3CD7Q@33208|Metazoa,3DUIX@33213|Bilateria,48MRG@7711|Chordata,49IP8@7742|Vertebrata,4GVEP@8782|Aves	8782|Aves	S	feather keratin	NA	NA	NA	NA	NA	NA	NA	NA	NA	Keratin	Q9PSV3	NA		GO:0005200; GO:0005882	Feather keratin Cos2-3 (F-ker)
OG0000005	30	anno1.g38949.t1	52644.XP_010571765.1	1.18e-47	154	2D98P@1|root,2TDEH@2759|Eukaryota,39915@33154|Opisthokonta,3CD7Q@33208|Metazoa,3DUIX@33213|Bilateria,48MRG@7711|Chordata,49IP8@7742|Vertebrata,4GVEP@8782|Aves	8782|Aves	S	feather keratin	NA	NA	NA	NA	NA	NA	NA	NA	NA	Keratin	Q9PSV3	NA		GO:0005200; GO:0005882	Feather keratin Cos2-3 (F-ker)
OG0000005	30	anno1.g38949.t1	52644.XP_010571765.1	1.18e-47	154	2D98P@1|root,2TDEH@2759|Eukaryota,39915@33154|Opisthokonta,3CD7Q@33208|Metazoa,3DUIX@33213|Bilateria,48MRG@7711|Chordata,49IP8@7742|Vertebrata,4GVEP@8782|Aves	8782|Aves	S	feather keratin	NA	NA	NA	NA	NA	NA	NA	NA	NA	Keratin	Q9PSV3	NA		GO:0005200; GO:0005882	Feather keratin Cos2-3 (F-ker)
OG0000005	30	anno1.g38949.t1	52644.XP_010571765.1	1.18e-47	154	2D98P@1|root,2TDEH@2759|Eukaryota,39915@33154|Opisthokonta,3CD7Q@33208|Metazoa,3DUIX@33213|Bilateria,48MRG@7711|Chordata,49IP8@7742|Vertebrata,4GVEP@8782|Aves	8782|Aves	S	feather keratin	NA	NA	NA	NA	NA	NA	NA	NA	NA	Keratin	Q9PSV3	NA		GO:0005200; GO:0005882	Feather keratin Cos2-3 (F-ker)
OG0000005	30	anno1.g38949.t1	52644.XP_010571765.1	1.18e-47	154	2D98P@1|root,2TDEH@2759|Eukaryota,39915@33154|Opisthokonta,3CD7Q@33208|Metazoa,3DUIX@33213|Bilateria,48MRG@7711|Chordata,49IP8@7742|Vertebrata,4GVEP@8782|Aves	8782|Aves	S	feather keratin	NA	NA	NA	NA	NA	NA	NA	NA	NA	Keratin	Q9PSV3	NA		GO:0005200; GO:0005882	Feather keratin Cos2-3 (F-ker)
OG0000005	30	anno1.g38949.t1	52644.XP_010571765.1	1.18e-47	154	2D98P@1|root,2TDEH@2759|Eukaryota,39915@33154|Opisthokonta,3CD7Q@33208|Metazoa,3DUIX@33213|Bilateria,48MRG@7711|Chordata,49IP8@7742|Vertebrata,4GVEP@8782|Aves	8782|Aves	S	feather keratin	NA	NA	NA	NA	NA	NA	NA	NA	NA	Keratin	Q9PSV3	NA		GO:0005200; GO:0005882	Feather keratin Cos2-3 (F-ker)
OG0000005	30	anno1.g38949.t1	52644.XP_010571765.1	1.18e-47	154	2D98P@1|root,2TDEH@2759|Eukaryota,39915@33154|Opisthokonta,3CD7Q@33208|Metazoa,3DUIX@33213|Bilateria,48MRG@7711|Chordata,49IP8@7742|Vertebrata,4GVEP@8782|Aves	8782|Aves	S	feather keratin	NA	NA	NA	NA	NA	NA	NA	NA	NA	Keratin	Q9PSV3	NA		GO:0005200; GO:0005882	Feather keratin Cos2-3 (F-ker)
OG0000005	30	anno1.g38949.t1	52644.XP_010571765.1	1.18e-47	154	2D98P@1|root,2TDEH@2759|Eukaryota,39915@33154|Opisthokonta,3CD7Q@33208|Metazoa,3DUIX@33213|Bilateria,48MRG@7711|Chordata,49IP8@7742|Vertebrata,4GVEP@8782|Aves	8782|Aves	S	feather keratin	NA	NA	NA	NA	NA	NA	NA	NA	NA	Keratin	Q9PSV3	NA		GO:0005200; GO:0005882	Feather keratin Cos2-3 (F-ker)
OG0000005	30	anno1.g38949.t1	52644.XP_010571765.1	1.18e-47	154	2D98P@1|root,2TDEH@2759|Eukaryota,39915@33154|Opisthokonta,3CD7Q@33208|Metazoa,3DUIX@33213|Bilateria,48MRG@7711|Chordata,49IP8@7742|Vertebrata,4GVEP@8782|Aves	8782|Aves	S	feather keratin	NA	NA	NA	NA	NA	NA	NA	NA	NA	Keratin	Q9PSV3	NA		GO:0005200; GO:0005882	Feather keratin Cos2-3 (F-ker)
OG0000005	30	anno1.g38949.t1	52644.XP_010571765.1	1.18e-47	154	2D98P@1|root,2TDEH@2759|Eukaryota,39915@33154|Opisthokonta,3CD7Q@33208|Metazoa,3DUIX@33213|Bilateria,48MRG@7711|Chordata,49IP8@7742|Vertebrata,4GVEP@8782|Aves	8782|Aves	S	feather keratin	NA	NA	NA	NA	NA	NA	NA	NA	NA	Keratin	Q9PSV3	NA		GO:0005200; GO:0005882	Feather keratin Cos2-3 (F-ker)
OG0000005	30	anno1.g38949.t1	52644.XP_010571765.1	1.18e-47	154	2D98P@1|root,2TDEH@2759|Eukaryota,39915@33154|Opisthokonta,3CD7Q@33208|Metazoa,3DUIX@33213|Bilateria,48MRG@7711|Chordata,49IP8@7742|Vertebrata,4GVEP@8782|Aves	8782|Aves	S	feather keratin	NA	NA	NA	NA	NA	NA	NA	NA	NA	Keratin	Q9PSV3	NA		GO:0005200; GO:0005882	Feather keratin Cos2-3 (F-ker)
OG0000005	30	anno1.g38949.t1	52644.XP_010571765.1	1.18e-47	154	2D98P@1|root,2TDEH@2759|Eukaryota,39915@33154|Opisthokonta,3CD7Q@33208|Metazoa,3DUIX@33213|Bilateria,48MRG@7711|Chordata,49IP8@7742|Vertebrata,4GVEP@8782|Aves	8782|Aves	S	feather keratin	NA	NA	NA	NA	NA	NA	NA	NA	NA	Keratin	Q9PSV3	NA		GO:0005200; GO:0005882	Feather keratin Cos2-3 (F-ker)
OG0000005	30	anno1.g38949.t1	52644.XP_010571765.1	1.18e-47	154	2D98P@1|root,2TDEH@2759|Eukaryota,39915@33154|Opisthokonta,3CD7Q@33208|Metazoa,3DUIX@33213|Bilateria,48MRG@7711|Chordata,49IP8@7742|Vertebrata,4GVEP@8782|Aves	8782|Aves	S	feather keratin	NA	NA	NA	NA	NA	NA	NA	NA	NA	Keratin	Q9PSV3	NA		GO:0005200; GO:0005882	Feather keratin Cos2-3 (F-ker)
OG0000005	30	anno1.g38949.t1	52644.XP_010571765.1	1.18e-47	154	2D98P@1|root,2TDEH@2759|Eukaryota,39915@33154|Opisthokonta,3CD7Q@33208|Metazoa,3DUIX@33213|Bilateria,48MRG@7711|Chordata,49IP8@7742|Vertebrata,4GVEP@8782|Aves	8782|Aves	S	feather keratin	NA	NA	NA	NA	NA	NA	NA	NA	NA	Keratin	Q9PSV3	NA		GO:0005200; GO:0005882	Feather keratin Cos2-3 (F-ker)
OG0000005	30	anno1.g38953.t1	52644.XP_010571765.1	6.69e-55	172	2D98P@1|root,2TDEH@2759|Eukaryota,39915@33154|Opisthokonta,3CD7Q@33208|Metazoa,3DUIX@33213|Bilateria,48MRG@7711|Chordata,49IP8@7742|Vertebrata,4GVEP@8782|Aves	8782|Aves	S	feather keratin	NA	NA	NA	NA	NA	NA	NA	NA	NA	Keratin	Q9PSV3	NA		GO:0005200; GO:0005882	Feather keratin Cos2-3 (F-ker)
OG0000005	30	anno1.g38953.t1	52644.XP_010571765.1	6.69e-55	172	2D98P@1|root,2TDEH@2759|Eukaryota,39915@33154|Opisthokonta,3CD7Q@33208|Metazoa,3DUIX@33213|Bilateria,48MRG@7711|Chordata,49IP8@7742|Vertebrata,4GVEP@8782|Aves	8782|Aves	S	feather keratin	NA	NA	NA	NA	NA	NA	NA	NA	NA	Keratin	Q9PSV3	NA		GO:0005200; GO:0005882	Feather keratin Cos2-3 (F-ker)
OG0000005	30	anno1.g38953.t1	52644.XP_010571765.1	6.69e-55	172	2D98P@1|root,2TDEH@2759|Eukaryota,39915@33154|Opisthokonta,3CD7Q@33208|Metazoa,3DUIX@33213|Bilateria,48MRG@7711|Chordata,49IP8@7742|Vertebrata,4GVEP@8782|Aves	8782|Aves	S	feather keratin	NA	NA	NA	NA	NA	NA	NA	NA	NA	Keratin	Q9PSV3	NA		GO:0005200; GO:0005882	Feather keratin Cos2-3 (F-ker)
OG0000005	30	anno1.g38953.t1	52644.XP_010571765.1	6.69e-55	172	2D98P@1|root,2TDEH@2759|Eukaryota,39915@33154|Opisthokonta,3CD7Q@33208|Metazoa,3DUIX@33213|Bilateria,48MRG@7711|Chordata,49IP8@7742|Vertebrata,4GVEP@8782|Aves	8782|Aves	S	feather keratin	NA	NA	NA	NA	NA	NA	NA	NA	NA	Keratin	Q9PSV3	NA		GO:0005200; GO:0005882	Feather keratin Cos2-3 (F-ker)
OG0000005	30	anno1.g38953.t1	52644.XP_010571765.1	6.69e-55	172	2D98P@1|root,2TDEH@2759|Eukaryota,39915@33154|Opisthokonta,3CD7Q@33208|Metazoa,3DUIX@33213|Bilateria,48MRG@7711|Chordata,49IP8@7742|Vertebrata,4GVEP@8782|Aves	8782|Aves	S	feather keratin	NA	NA	NA	NA	NA	NA	NA	NA	NA	Keratin	Q9PSV3	NA		GO:0005200; GO:0005882	Feather keratin Cos2-3 (F-ker)
OG0000005	30	anno1.g38953.t1	52644.XP_010571765.1	6.69e-55	172	2D98P@1|root,2TDEH@2759|Eukaryota,39915@33154|Opisthokonta,3CD7Q@33208|Metazoa,3DUIX@33213|Bilateria,48MRG@7711|Chordata,49IP8@7742|Vertebrata,4GVEP@8782|Aves	8782|Aves	S	feather keratin	NA	NA	NA	NA	NA	NA	NA	NA	NA	Keratin	Q9PSV3	NA		GO:0005200; GO:0005882	Feather keratin Cos2-3 (F-ker)
OG0000005	30	anno1.g38953.t1	52644.XP_010571765.1	6.69e-55	172	2D98P@1|root,2TDEH@2759|Eukaryota,39915@33154|Opisthokonta,3CD7Q@33208|Metazoa,3DUIX@33213|Bilateria,48MRG@7711|Chordata,49IP8@7742|Vertebrata,4GVEP@8782|Aves	8782|Aves	S	feather keratin	NA	NA	NA	NA	NA	NA	NA	NA	NA	Keratin	Q9PSV3	NA		GO:0005200; GO:0005882	Feather keratin Cos2-3 (F-ker)
OG0000005	30	anno1.g38953.t1	52644.XP_010571765.1	6.69e-55	172	2D98P@1|root,2TDEH@2759|Eukaryota,39915@33154|Opisthokonta,3CD7Q@33208|Metazoa,3DUIX@33213|Bilateria,48MRG@7711|Chordata,49IP8@7742|Vertebrata,4GVEP@8782|Aves	8782|Aves	S	feather keratin	NA	NA	NA	NA	NA	NA	NA	NA	NA	Keratin	Q9PSV3	NA		GO:0005200; GO:0005882	Feather keratin Cos2-3 (F-ker)
OG0000005	30	anno1.g38953.t1	52644.XP_010571765.1	6.69e-55	172	2D98P@1|root,2TDEH@2759|Eukaryota,39915@33154|Opisthokonta,3CD7Q@33208|Metazoa,3DUIX@33213|Bilateria,48MRG@7711|Chordata,49IP8@7742|Vertebrata,4GVEP@8782|Aves	8782|Aves	S	feather keratin	NA	NA	NA	NA	NA	NA	NA	NA	NA	Keratin	Q9PSV3	NA		GO:0005200; GO:0005882	Feather keratin Cos2-3 (F-ker)
OG0000005	30	anno1.g38953.t1	52644.XP_010571765.1	6.69e-55	172	2D98P@1|root,2TDEH@2759|Eukaryota,39915@33154|Opisthokonta,3CD7Q@33208|Metazoa,3DUIX@33213|Bilateria,48MRG@7711|Chordata,49IP8@7742|Vertebrata,4GVEP@8782|Aves	8782|Aves	S	feather keratin	NA	NA	NA	NA	NA	NA	NA	NA	NA	Keratin	Q9PSV3	NA		GO:0005200; GO:0005882	Feather keratin Cos2-3 (F-ker)
OG0000005	30	anno1.g38953.t1	52644.XP_010571765.1	6.69e-55	172	2D98P@1|root,2TDEH@2759|Eukaryota,39915@33154|Opisthokonta,3CD7Q@33208|Metazoa,3DUIX@33213|Bilateria,48MRG@7711|Chordata,49IP8@7742|Vertebrata,4GVEP@8782|Aves	8782|Aves	S	feather keratin	NA	NA	NA	NA	NA	NA	NA	NA	NA	Keratin	Q9PSV3	NA		GO:0005200; GO:0005882	Feather keratin Cos2-3 (F-ker)
OG0000005	30	anno1.g38953.t1	52644.XP_010571765.1	6.69e-55	172	2D98P@1|root,2TDEH@2759|Eukaryota,39915@33154|Opisthokonta,3CD7Q@33208|Metazoa,3DUIX@33213|Bilateria,48MRG@7711|Chordata,49IP8@7742|Vertebrata,4GVEP@8782|Aves	8782|Aves	S	feather keratin	NA	NA	NA	NA	NA	NA	NA	NA	NA	Keratin	Q9PSV3	NA		GO:0005200; GO:0005882	Feather keratin Cos2-3 (F-ker)
OG0000005	30	anno1.g38953.t1	52644.XP_010571765.1	6.69e-55	172	2D98P@1|root,2TDEH@2759|Eukaryota,39915@33154|Opisthokonta,3CD7Q@33208|Metazoa,3DUIX@33213|Bilateria,48MRG@7711|Chordata,49IP8@7742|Vertebrata,4GVEP@8782|Aves	8782|Aves	S	feather keratin	NA	NA	NA	NA	NA	NA	NA	NA	NA	Keratin	Q9PSV3	NA		GO:0005200; GO:0005882	Feather keratin Cos2-3 (F-ker)
OG0000005	30	anno1.g38953.t1	52644.XP_010571765.1	6.69e-55	172	2D98P@1|root,2TDEH@2759|Eukaryota,39915@33154|Opisthokonta,3CD7Q@33208|Metazoa,3DUIX@33213|Bilateria,48MRG@7711|Chordata,49IP8@7742|Vertebrata,4GVEP@8782|Aves	8782|Aves	S	feather keratin	NA	NA	NA	NA	NA	NA	NA	NA	NA	Keratin	Q9PSV3	NA		GO:0005200; GO:0005882	Feather keratin Cos2-3 (F-ker)
OG0000005	30	anno1.g38953.t1	52644.XP_010571765.1	6.69e-55	172	2D98P@1|root,2TDEH@2759|Eukaryota,39915@33154|Opisthokonta,3CD7Q@33208|Metazoa,3DUIX@33213|Bilateria,48MRG@7711|Chordata,49IP8@7742|Vertebrata,4GVEP@8782|Aves	8782|Aves	S	feather keratin	NA	NA	NA	NA	NA	NA	NA	NA	NA	Keratin	Q9PSV3	NA		GO:0005200; GO:0005882	Feather keratin Cos2-3 (F-ker)
OG0000005	30	anno1.g38953.t1	52644.XP_010571765.1	6.69e-55	172	2D98P@1|root,2TDEH@2759|Eukaryota,39915@33154|Opisthokonta,3CD7Q@33208|Metazoa,3DUIX@33213|Bilateria,48MRG@7711|Chordata,49IP8@7742|Vertebrata,4GVEP@8782|Aves	8782|Aves	S	feather keratin	NA	NA	NA	NA	NA	NA	NA	NA	NA	Keratin	Q9PSV3	NA		GO:0005200; GO:0005882	Feather keratin Cos2-3 (F-ker)
OG0000005	30	anno1.g38953.t1	52644.XP_010571765.1	6.69e-55	172	2D98P@1|root,2TDEH@2759|Eukaryota,39915@33154|Opisthokonta,3CD7Q@33208|Metazoa,3DUIX@33213|Bilateria,48MRG@7711|Chordata,49IP8@7742|Vertebrata,4GVEP@8782|Aves	8782|Aves	S	feather keratin	NA	NA	NA	NA	NA	NA	NA	NA	NA	Keratin	Q9PSV3	NA		GO:0005200; GO:0005882	Feather keratin Cos2-3 (F-ker)
OG0000005	30	anno1.g38953.t1	52644.XP_010571765.1	6.69e-55	172	2D98P@1|root,2TDEH@2759|Eukaryota,39915@33154|Opisthokonta,3CD7Q@33208|Metazoa,3DUIX@33213|Bilateria,48MRG@7711|Chordata,49IP8@7742|Vertebrata,4GVEP@8782|Aves	8782|Aves	S	feather keratin	NA	NA	NA	NA	NA	NA	NA	NA	NA	Keratin	Q9PSV3	NA		GO:0005200; GO:0005882	Feather keratin Cos2-3 (F-ker)
OG0000005	30	anno1.g38953.t1	52644.XP_010571765.1	6.69e-55	172	2D98P@1|root,2TDEH@2759|Eukaryota,39915@33154|Opisthokonta,3CD7Q@33208|Metazoa,3DUIX@33213|Bilateria,48MRG@7711|Chordata,49IP8@7742|Vertebrata,4GVEP@8782|Aves	8782|Aves	S	feather keratin	NA	NA	NA	NA	NA	NA	NA	NA	NA	Keratin	Q9PSV3	NA		GO:0005200; GO:0005882	Feather keratin Cos2-3 (F-ker)
OG0000005	30	anno1.g38953.t1	52644.XP_010571765.1	6.69e-55	172	2D98P@1|root,2TDEH@2759|Eukaryota,39915@33154|Opisthokonta,3CD7Q@33208|Metazoa,3DUIX@33213|Bilateria,48MRG@7711|Chordata,49IP8@7742|Vertebrata,4GVEP@8782|Aves	8782|Aves	S	feather keratin	NA	NA	NA	NA	NA	NA	NA	NA	NA	Keratin	Q9PSV3	NA		GO:0005200; GO:0005882	Feather keratin Cos2-3 (F-ker)
OG0000005	30	anno1.g38953.t1	52644.XP_010571765.1	6.69e-55	172	2D98P@1|root,2TDEH@2759|Eukaryota,39915@33154|Opisthokonta,3CD7Q@33208|Metazoa,3DUIX@33213|Bilateria,48MRG@7711|Chordata,49IP8@7742|Vertebrata,4GVEP@8782|Aves	8782|Aves	S	feather keratin	NA	NA	NA	NA	NA	NA	NA	NA	NA	Keratin	Q9PSV3	NA		GO:0005200; GO:0005882	Feather keratin Cos2-3 (F-ker)
OG0000005	30	anno1.g38953.t1	52644.XP_010571765.1	6.69e-55	172	2D98P@1|root,2TDEH@2759|Eukaryota,39915@33154|Opisthokonta,3CD7Q@33208|Metazoa,3DUIX@33213|Bilateria,48MRG@7711|Chordata,49IP8@7742|Vertebrata,4GVEP@8782|Aves	8782|Aves	S	feather keratin	NA	NA	NA	NA	NA	NA	NA	NA	NA	Keratin	Q9PSV3	NA		GO:0005200; GO:0005882	Feather keratin Cos2-3 (F-ker)
OG0000005	30	anno1.g38953.t1	52644.XP_010571765.1	6.69e-55	172	2D98P@1|root,2TDEH@2759|Eukaryota,39915@33154|Opisthokonta,3CD7Q@33208|Metazoa,3DUIX@33213|Bilateria,48MRG@7711|Chordata,49IP8@7742|Vertebrata,4GVEP@8782|Aves	8782|Aves	S	feather keratin	NA	NA	NA	NA	NA	NA	NA	NA	NA	Keratin	Q9PSV3	NA		GO:0005200; GO:0005882	Feather keratin Cos2-3 (F-ker)
OG0000005	30	anno1.g38953.t1	52644.XP_010571765.1	6.69e-55	172	2D98P@1|root,2TDEH@2759|Eukaryota,39915@33154|Opisthokonta,3CD7Q@33208|Metazoa,3DUIX@33213|Bilateria,48MRG@7711|Chordata,49IP8@7742|Vertebrata,4GVEP@8782|Aves	8782|Aves	S	feather keratin	NA	NA	NA	NA	NA	NA	NA	NA	NA	Keratin	Q9PSV3	NA		GO:0005200; GO:0005882	Feather keratin Cos2-3 (F-ker)
OG0000005	30	anno1.g38953.t1	52644.XP_010571765.1	6.69e-55	172	2D98P@1|root,2TDEH@2759|Eukaryota,39915@33154|Opisthokonta,3CD7Q@33208|Metazoa,3DUIX@33213|Bilateria,48MRG@7711|Chordata,49IP8@7742|Vertebrata,4GVEP@8782|Aves	8782|Aves	S	feather keratin	NA	NA	NA	NA	NA	NA	NA	NA	NA	Keratin	Q9PSV3	NA		GO:0005200; GO:0005882	Feather keratin Cos2-3 (F-ker)
OG0000005	30	anno1.g38953.t1	52644.XP_010571765.1	6.69e-55	172	2D98P@1|root,2TDEH@2759|Eukaryota,39915@33154|Opisthokonta,3CD7Q@33208|Metazoa,3DUIX@33213|Bilateria,48MRG@7711|Chordata,49IP8@7742|Vertebrata,4GVEP@8782|Aves	8782|Aves	S	feather keratin	NA	NA	NA	NA	NA	NA	NA	NA	NA	Keratin	Q9PSV3	NA		GO:0005200; GO:0005882	Feather keratin Cos2-3 (F-ker)
OG0000005	30	anno1.g38953.t1	52644.XP_010571765.1	6.69e-55	172	2D98P@1|root,2TDEH@2759|Eukaryota,39915@33154|Opisthokonta,3CD7Q@33208|Metazoa,3DUIX@33213|Bilateria,48MRG@7711|Chordata,49IP8@7742|Vertebrata,4GVEP@8782|Aves	8782|Aves	S	feather keratin	NA	NA	NA	NA	NA	NA	NA	NA	NA	Keratin	Q9PSV3	NA		GO:0005200; GO:0005882	Feather keratin Cos2-3 (F-ker)
OG0000005	30	anno1.g38953.t1	52644.XP_010571765.1	6.69e-55	172	2D98P@1|root,2TDEH@2759|Eukaryota,39915@33154|Opisthokonta,3CD7Q@33208|Metazoa,3DUIX@33213|Bilateria,48MRG@7711|Chordata,49IP8@7742|Vertebrata,4GVEP@8782|Aves	8782|Aves	S	feather keratin	NA	NA	NA	NA	NA	NA	NA	NA	NA	Keratin	Q9PSV3	NA		GO:0005200; GO:0005882	Feather keratin Cos2-3 (F-ker)
OG0000005	30	anno1.g38953.t1	52644.XP_010571765.1	6.69e-55	172	2D98P@1|root,2TDEH@2759|Eukaryota,39915@33154|Opisthokonta,3CD7Q@33208|Metazoa,3DUIX@33213|Bilateria,48MRG@7711|Chordata,49IP8@7742|Vertebrata,4GVEP@8782|Aves	8782|Aves	S	feather keratin	NA	NA	NA	NA	NA	NA	NA	NA	NA	Keratin	Q9PSV3	NA		GO:0005200; GO:0005882	Feather keratin Cos2-3 (F-ker)
OG0000005	30	anno1.g38953.t1	52644.XP_010571765.1	6.69e-55	172	2D98P@1|root,2TDEH@2759|Eukaryota,39915@33154|Opisthokonta,3CD7Q@33208|Metazoa,3DUIX@33213|Bilateria,48MRG@7711|Chordata,49IP8@7742|Vertebrata,4GVEP@8782|Aves	8782|Aves	S	feather keratin	NA	NA	NA	NA	NA	NA	NA	NA	NA	Keratin	Q9PSV3	NA		GO:0005200; GO:0005882	Feather keratin Cos2-3 (F-ker)
OG0000005	30	anno1.g38966.t1	52644.XP_010571765.1	1.29e-51	164	2D98P@1|root,2TDEH@2759|Eukaryota,39915@33154|Opisthokonta,3CD7Q@33208|Metazoa,3DUIX@33213|Bilateria,48MRG@7711|Chordata,49IP8@7742|Vertebrata,4GVEP@8782|Aves	8782|Aves	S	feather keratin	NA	NA	NA	NA	NA	NA	NA	NA	NA	Keratin	Q9PSV3	NA		GO:0005200; GO:0005882	Feather keratin Cos2-3 (F-ker)
OG0000005	30	anno1.g38966.t1	52644.XP_010571765.1	1.29e-51	164	2D98P@1|root,2TDEH@2759|Eukaryota,39915@33154|Opisthokonta,3CD7Q@33208|Metazoa,3DUIX@33213|Bilateria,48MRG@7711|Chordata,49IP8@7742|Vertebrata,4GVEP@8782|Aves	8782|Aves	S	feather keratin	NA	NA	NA	NA	NA	NA	NA	NA	NA	Keratin	Q9PSV3	NA		GO:0005200; GO:0005882	Feather keratin Cos2-3 (F-ker)
OG0000005	30	anno1.g38966.t1	52644.XP_010571765.1	1.29e-51	164	2D98P@1|root,2TDEH@2759|Eukaryota,39915@33154|Opisthokonta,3CD7Q@33208|Metazoa,3DUIX@33213|Bilateria,48MRG@7711|Chordata,49IP8@7742|Vertebrata,4GVEP@8782|Aves	8782|Aves	S	feather keratin	NA	NA	NA	NA	NA	NA	NA	NA	NA	Keratin	Q9PSV3	NA		GO:0005200; GO:0005882	Feather keratin Cos2-3 (F-ker)
OG0000005	30	anno1.g38966.t1	52644.XP_010571765.1	1.29e-51	164	2D98P@1|root,2TDEH@2759|Eukaryota,39915@33154|Opisthokonta,3CD7Q@33208|Metazoa,3DUIX@33213|Bilateria,48MRG@7711|Chordata,49IP8@7742|Vertebrata,4GVEP@8782|Aves	8782|Aves	S	feather keratin	NA	NA	NA	NA	NA	NA	NA	NA	NA	Keratin	Q9PSV3	NA		GO:0005200; GO:0005882	Feather keratin Cos2-3 (F-ker)
OG0000005	30	anno1.g38966.t1	52644.XP_010571765.1	1.29e-51	164	2D98P@1|root,2TDEH@2759|Eukaryota,39915@33154|Opisthokonta,3CD7Q@33208|Metazoa,3DUIX@33213|Bilateria,48MRG@7711|Chordata,49IP8@7742|Vertebrata,4GVEP@8782|Aves	8782|Aves	S	feather keratin	NA	NA	NA	NA	NA	NA	NA	NA	NA	Keratin	Q9PSV3	NA		GO:0005200; GO:0005882	Feather keratin Cos2-3 (F-ker)
OG0000005	30	anno1.g38966.t1	52644.XP_010571765.1	1.29e-51	164	2D98P@1|root,2TDEH@2759|Eukaryota,39915@33154|Opisthokonta,3CD7Q@33208|Metazoa,3DUIX@33213|Bilateria,48MRG@7711|Chordata,49IP8@7742|Vertebrata,4GVEP@8782|Aves	8782|Aves	S	feather keratin	NA	NA	NA	NA	NA	NA	NA	NA	NA	Keratin	Q9PSV3	NA		GO:0005200; GO:0005882	Feather keratin Cos2-3 (F-ker)
OG0000005	30	anno1.g38966.t1	52644.XP_010571765.1	1.29e-51	164	2D98P@1|root,2TDEH@2759|Eukaryota,39915@33154|Opisthokonta,3CD7Q@33208|Metazoa,3DUIX@33213|Bilateria,48MRG@7711|Chordata,49IP8@7742|Vertebrata,4GVEP@8782|Aves	8782|Aves	S	feather keratin	NA	NA	NA	NA	NA	NA	NA	NA	NA	Keratin	Q9PSV3	NA		GO:0005200; GO:0005882	Feather keratin Cos2-3 (F-ker)
OG0000005	30	anno1.g38966.t1	52644.XP_010571765.1	1.29e-51	164	2D98P@1|root,2TDEH@2759|Eukaryota,39915@33154|Opisthokonta,3CD7Q@33208|Metazoa,3DUIX@33213|Bilateria,48MRG@7711|Chordata,49IP8@7742|Vertebrata,4GVEP@8782|Aves	8782|Aves	S	feather keratin	NA	NA	NA	NA	NA	NA	NA	NA	NA	Keratin	Q9PSV3	NA		GO:0005200; GO:0005882	Feather keratin Cos2-3 (F-ker)
OG0000005	30	anno1.g38966.t1	52644.XP_010571765.1	1.29e-51	164	2D98P@1|root,2TDEH@2759|Eukaryota,39915@33154|Opisthokonta,3CD7Q@33208|Metazoa,3DUIX@33213|Bilateria,48MRG@7711|Chordata,49IP8@7742|Vertebrata,4GVEP@8782|Aves	8782|Aves	S	feather keratin	NA	NA	NA	NA	NA	NA	NA	NA	NA	Keratin	Q9PSV3	NA		GO:0005200; GO:0005882	Feather keratin Cos2-3 (F-ker)
OG0000005	30	anno1.g38966.t1	52644.XP_010571765.1	1.29e-51	164	2D98P@1|root,2TDEH@2759|Eukaryota,39915@33154|Opisthokonta,3CD7Q@33208|Metazoa,3DUIX@33213|Bilateria,48MRG@7711|Chordata,49IP8@7742|Vertebrata,4GVEP@8782|Aves	8782|Aves	S	feather keratin	NA	NA	NA	NA	NA	NA	NA	NA	NA	Keratin	Q9PSV3	NA		GO:0005200; GO:0005882	Feather keratin Cos2-3 (F-ker)
OG0000005	30	anno1.g38966.t1	52644.XP_010571765.1	1.29e-51	164	2D98P@1|root,2TDEH@2759|Eukaryota,39915@33154|Opisthokonta,3CD7Q@33208|Metazoa,3DUIX@33213|Bilateria,48MRG@7711|Chordata,49IP8@7742|Vertebrata,4GVEP@8782|Aves	8782|Aves	S	feather keratin	NA	NA	NA	NA	NA	NA	NA	NA	NA	Keratin	Q9PSV3	NA		GO:0005200; GO:0005882	Feather keratin Cos2-3 (F-ker)
OG0000005	30	anno1.g38966.t1	52644.XP_010571765.1	1.29e-51	164	2D98P@1|root,2TDEH@2759|Eukaryota,39915@33154|Opisthokonta,3CD7Q@33208|Metazoa,3DUIX@33213|Bilateria,48MRG@7711|Chordata,49IP8@7742|Vertebrata,4GVEP@8782|Aves	8782|Aves	S	feather keratin	NA	NA	NA	NA	NA	NA	NA	NA	NA	Keratin	Q9PSV3	NA		GO:0005200; GO:0005882	Feather keratin Cos2-3 (F-ker)
OG0000005	30	anno1.g38966.t1	52644.XP_010571765.1	1.29e-51	164	2D98P@1|root,2TDEH@2759|Eukaryota,39915@33154|Opisthokonta,3CD7Q@33208|Metazoa,3DUIX@33213|Bilateria,48MRG@7711|Chordata,49IP8@7742|Vertebrata,4GVEP@8782|Aves	8782|Aves	S	feather keratin	NA	NA	NA	NA	NA	NA	NA	NA	NA	Keratin	Q9PSV3	NA		GO:0005200; GO:0005882	Feather keratin Cos2-3 (F-ker)
OG0000005	30	anno1.g38966.t1	52644.XP_010571765.1	1.29e-51	164	2D98P@1|root,2TDEH@2759|Eukaryota,39915@33154|Opisthokonta,3CD7Q@33208|Metazoa,3DUIX@33213|Bilateria,48MRG@7711|Chordata,49IP8@7742|Vertebrata,4GVEP@8782|Aves	8782|Aves	S	feather keratin	NA	NA	NA	NA	NA	NA	NA	NA	NA	Keratin	Q9PSV3	NA		GO:0005200; GO:0005882	Feather keratin Cos2-3 (F-ker)
OG0000005	30	anno1.g38966.t1	52644.XP_010571765.1	1.29e-51	164	2D98P@1|root,2TDEH@2759|Eukaryota,39915@33154|Opisthokonta,3CD7Q@33208|Metazoa,3DUIX@33213|Bilateria,48MRG@7711|Chordata,49IP8@7742|Vertebrata,4GVEP@8782|Aves	8782|Aves	S	feather keratin	NA	NA	NA	NA	NA	NA	NA	NA	NA	Keratin	Q9PSV3	NA		GO:0005200; GO:0005882	Feather keratin Cos2-3 (F-ker)
OG0000005	30	anno1.g38966.t1	52644.XP_010571765.1	1.29e-51	164	2D98P@1|root,2TDEH@2759|Eukaryota,39915@33154|Opisthokonta,3CD7Q@33208|Metazoa,3DUIX@33213|Bilateria,48MRG@7711|Chordata,49IP8@7742|Vertebrata,4GVEP@8782|Aves	8782|Aves	S	feather keratin	NA	NA	NA	NA	NA	NA	NA	NA	NA	Keratin	Q9PSV3	NA		GO:0005200; GO:0005882	Feather keratin Cos2-3 (F-ker)
OG0000005	30	anno1.g38966.t1	52644.XP_010571765.1	1.29e-51	164	2D98P@1|root,2TDEH@2759|Eukaryota,39915@33154|Opisthokonta,3CD7Q@33208|Metazoa,3DUIX@33213|Bilateria,48MRG@7711|Chordata,49IP8@7742|Vertebrata,4GVEP@8782|Aves	8782|Aves	S	feather keratin	NA	NA	NA	NA	NA	NA	NA	NA	NA	Keratin	Q9PSV3	NA		GO:0005200; GO:0005882	Feather keratin Cos2-3 (F-ker)
OG0000005	30	anno1.g38966.t1	52644.XP_010571765.1	1.29e-51	164	2D98P@1|root,2TDEH@2759|Eukaryota,39915@33154|Opisthokonta,3CD7Q@33208|Metazoa,3DUIX@33213|Bilateria,48MRG@7711|Chordata,49IP8@7742|Vertebrata,4GVEP@8782|Aves	8782|Aves	S	feather keratin	NA	NA	NA	NA	NA	NA	NA	NA	NA	Keratin	Q9PSV3	NA		GO:0005200; GO:0005882	Feather keratin Cos2-3 (F-ker)
OG0000005	30	anno1.g38966.t1	52644.XP_010571765.1	1.29e-51	164	2D98P@1|root,2TDEH@2759|Eukaryota,39915@33154|Opisthokonta,3CD7Q@33208|Metazoa,3DUIX@33213|Bilateria,48MRG@7711|Chordata,49IP8@7742|Vertebrata,4GVEP@8782|Aves	8782|Aves	S	feather keratin	NA	NA	NA	NA	NA	NA	NA	NA	NA	Keratin	Q9PSV3	NA		GO:0005200; GO:0005882	Feather keratin Cos2-3 (F-ker)
OG0000005	30	anno1.g38966.t1	52644.XP_010571765.1	1.29e-51	164	2D98P@1|root,2TDEH@2759|Eukaryota,39915@33154|Opisthokonta,3CD7Q@33208|Metazoa,3DUIX@33213|Bilateria,48MRG@7711|Chordata,49IP8@7742|Vertebrata,4GVEP@8782|Aves	8782|Aves	S	feather keratin	NA	NA	NA	NA	NA	NA	NA	NA	NA	Keratin	Q9PSV3	NA		GO:0005200; GO:0005882	Feather keratin Cos2-3 (F-ker)
OG0000005	30	anno1.g38966.t1	52644.XP_010571765.1	1.29e-51	164	2D98P@1|root,2TDEH@2759|Eukaryota,39915@33154|Opisthokonta,3CD7Q@33208|Metazoa,3DUIX@33213|Bilateria,48MRG@7711|Chordata,49IP8@7742|Vertebrata,4GVEP@8782|Aves	8782|Aves	S	feather keratin	NA	NA	NA	NA	NA	NA	NA	NA	NA	Keratin	Q9PSV3	NA		GO:0005200; GO:0005882	Feather keratin Cos2-3 (F-ker)
OG0000005	30	anno1.g38966.t1	52644.XP_010571765.1	1.29e-51	164	2D98P@1|root,2TDEH@2759|Eukaryota,39915@33154|Opisthokonta,3CD7Q@33208|Metazoa,3DUIX@33213|Bilateria,48MRG@7711|Chordata,49IP8@7742|Vertebrata,4GVEP@8782|Aves	8782|Aves	S	feather keratin	NA	NA	NA	NA	NA	NA	NA	NA	NA	Keratin	Q9PSV3	NA		GO:0005200; GO:0005882	Feather keratin Cos2-3 (F-ker)
OG0000005	30	anno1.g38966.t1	52644.XP_010571765.1	1.29e-51	164	2D98P@1|root,2TDEH@2759|Eukaryota,39915@33154|Opisthokonta,3CD7Q@33208|Metazoa,3DUIX@33213|Bilateria,48MRG@7711|Chordata,49IP8@7742|Vertebrata,4GVEP@8782|Aves	8782|Aves	S	feather keratin	NA	NA	NA	NA	NA	NA	NA	NA	NA	Keratin	Q9PSV3	NA		GO:0005200; GO:0005882	Feather keratin Cos2-3 (F-ker)
OG0000005	30	anno1.g38966.t1	52644.XP_010571765.1	1.29e-51	164	2D98P@1|root,2TDEH@2759|Eukaryota,39915@33154|Opisthokonta,3CD7Q@33208|Metazoa,3DUIX@33213|Bilateria,48MRG@7711|Chordata,49IP8@7742|Vertebrata,4GVEP@8782|Aves	8782|Aves	S	feather keratin	NA	NA	NA	NA	NA	NA	NA	NA	NA	Keratin	Q9PSV3	NA		GO:0005200; GO:0005882	Feather keratin Cos2-3 (F-ker)
OG0000005	30	anno1.g38966.t1	52644.XP_010571765.1	1.29e-51	164	2D98P@1|root,2TDEH@2759|Eukaryota,39915@33154|Opisthokonta,3CD7Q@33208|Metazoa,3DUIX@33213|Bilateria,48MRG@7711|Chordata,49IP8@7742|Vertebrata,4GVEP@8782|Aves	8782|Aves	S	feather keratin	NA	NA	NA	NA	NA	NA	NA	NA	NA	Keratin	Q9PSV3	NA		GO:0005200; GO:0005882	Feather keratin Cos2-3 (F-ker)
OG0000005	30	anno1.g38966.t1	52644.XP_010571765.1	1.29e-51	164	2D98P@1|root,2TDEH@2759|Eukaryota,39915@33154|Opisthokonta,3CD7Q@33208|Metazoa,3DUIX@33213|Bilateria,48MRG@7711|Chordata,49IP8@7742|Vertebrata,4GVEP@8782|Aves	8782|Aves	S	feather keratin	NA	NA	NA	NA	NA	NA	NA	NA	NA	Keratin	Q9PSV3	NA		GO:0005200; GO:0005882	Feather keratin Cos2-3 (F-ker)
OG0000005	30	anno1.g38966.t1	52644.XP_010571765.1	1.29e-51	164	2D98P@1|root,2TDEH@2759|Eukaryota,39915@33154|Opisthokonta,3CD7Q@33208|Metazoa,3DUIX@33213|Bilateria,48MRG@7711|Chordata,49IP8@7742|Vertebrata,4GVEP@8782|Aves	8782|Aves	S	feather keratin	NA	NA	NA	NA	NA	NA	NA	NA	NA	Keratin	Q9PSV3	NA		GO:0005200; GO:0005882	Feather keratin Cos2-3 (F-ker)
OG0000005	30	anno1.g38966.t1	52644.XP_010571765.1	1.29e-51	164	2D98P@1|root,2TDEH@2759|Eukaryota,39915@33154|Opisthokonta,3CD7Q@33208|Metazoa,3DUIX@33213|Bilateria,48MRG@7711|Chordata,49IP8@7742|Vertebrata,4GVEP@8782|Aves	8782|Aves	S	feather keratin	NA	NA	NA	NA	NA	NA	NA	NA	NA	Keratin	Q9PSV3	NA		GO:0005200; GO:0005882	Feather keratin Cos2-3 (F-ker)
OG0000005	30	anno1.g38966.t1	52644.XP_010571765.1	1.29e-51	164	2D98P@1|root,2TDEH@2759|Eukaryota,39915@33154|Opisthokonta,3CD7Q@33208|Metazoa,3DUIX@33213|Bilateria,48MRG@7711|Chordata,49IP8@7742|Vertebrata,4GVEP@8782|Aves	8782|Aves	S	feather keratin	NA	NA	NA	NA	NA	NA	NA	NA	NA	Keratin	Q9PSV3	NA		GO:0005200; GO:0005882	Feather keratin Cos2-3 (F-ker)
OG0000005	30	anno1.g38966.t1	52644.XP_010571765.1	1.29e-51	164	2D98P@1|root,2TDEH@2759|Eukaryota,39915@33154|Opisthokonta,3CD7Q@33208|Metazoa,3DUIX@33213|Bilateria,48MRG@7711|Chordata,49IP8@7742|Vertebrata,4GVEP@8782|Aves	8782|Aves	S	feather keratin	NA	NA	NA	NA	NA	NA	NA	NA	NA	Keratin	Q9PSV3	NA		GO:0005200; GO:0005882	Feather keratin Cos2-3 (F-ker)
OG0000005	30	anno1.g38972.t1	8932.XP_005504214.1	2.05e-92	279	2D98P@1|root,2TDEH@2759|Eukaryota,39915@33154|Opisthokonta,3CD7Q@33208|Metazoa,3DUIX@33213|Bilateria,48MRG@7711|Chordata,49IP8@7742|Vertebrata,4GVEP@8782|Aves	8782|Aves	S	feather keratin	NA	NA	NA	NA	NA	NA	NA	NA	NA	Keratin	Q9PSV3	NA		GO:0005200; GO:0005882	Feather keratin Cos2-3 (F-ker)
OG0000005	30	anno1.g38972.t1	8932.XP_005504214.1	2.05e-92	279	2D98P@1|root,2TDEH@2759|Eukaryota,39915@33154|Opisthokonta,3CD7Q@33208|Metazoa,3DUIX@33213|Bilateria,48MRG@7711|Chordata,49IP8@7742|Vertebrata,4GVEP@8782|Aves	8782|Aves	S	feather keratin	NA	NA	NA	NA	NA	NA	NA	NA	NA	Keratin	Q9PSV3	NA		GO:0005200; GO:0005882	Feather keratin Cos2-3 (F-ker)
OG0000005	30	anno1.g38972.t1	8932.XP_005504214.1	2.05e-92	279	2D98P@1|root,2TDEH@2759|Eukaryota,39915@33154|Opisthokonta,3CD7Q@33208|Metazoa,3DUIX@33213|Bilateria,48MRG@7711|Chordata,49IP8@7742|Vertebrata,4GVEP@8782|Aves	8782|Aves	S	feather keratin	NA	NA	NA	NA	NA	NA	NA	NA	NA	Keratin	Q9PSV3	NA		GO:0005200; GO:0005882	Feather keratin Cos2-3 (F-ker)
OG0000005	30	anno1.g38972.t1	8932.XP_005504214.1	2.05e-92	279	2D98P@1|root,2TDEH@2759|Eukaryota,39915@33154|Opisthokonta,3CD7Q@33208|Metazoa,3DUIX@33213|Bilateria,48MRG@7711|Chordata,49IP8@7742|Vertebrata,4GVEP@8782|Aves	8782|Aves	S	feather keratin	NA	NA	NA	NA	NA	NA	NA	NA	NA	Keratin	Q9PSV3	NA		GO:0005200; GO:0005882	Feather keratin Cos2-3 (F-ker)
OG0000005	30	anno1.g38972.t1	8932.XP_005504214.1	2.05e-92	279	2D98P@1|root,2TDEH@2759|Eukaryota,39915@33154|Opisthokonta,3CD7Q@33208|Metazoa,3DUIX@33213|Bilateria,48MRG@7711|Chordata,49IP8@7742|Vertebrata,4GVEP@8782|Aves	8782|Aves	S	feather keratin	NA	NA	NA	NA	NA	NA	NA	NA	NA	Keratin	Q9PSV3	NA		GO:0005200; GO:0005882	Feather keratin Cos2-3 (F-ker)
OG0000005	30	anno1.g38972.t1	8932.XP_005504214.1	2.05e-92	279	2D98P@1|root,2TDEH@2759|Eukaryota,39915@33154|Opisthokonta,3CD7Q@33208|Metazoa,3DUIX@33213|Bilateria,48MRG@7711|Chordata,49IP8@7742|Vertebrata,4GVEP@8782|Aves	8782|Aves	S	feather keratin	NA	NA	NA	NA	NA	NA	NA	NA	NA	Keratin	Q9PSV3	NA		GO:0005200; GO:0005882	Feather keratin Cos2-3 (F-ker)
OG0000005	30	anno1.g38972.t1	8932.XP_005504214.1	2.05e-92	279	2D98P@1|root,2TDEH@2759|Eukaryota,39915@33154|Opisthokonta,3CD7Q@33208|Metazoa,3DUIX@33213|Bilateria,48MRG@7711|Chordata,49IP8@7742|Vertebrata,4GVEP@8782|Aves	8782|Aves	S	feather keratin	NA	NA	NA	NA	NA	NA	NA	NA	NA	Keratin	Q9PSV3	NA		GO:0005200; GO:0005882	Feather keratin Cos2-3 (F-ker)
OG0000005	30	anno1.g38972.t1	8932.XP_005504214.1	2.05e-92	279	2D98P@1|root,2TDEH@2759|Eukaryota,39915@33154|Opisthokonta,3CD7Q@33208|Metazoa,3DUIX@33213|Bilateria,48MRG@7711|Chordata,49IP8@7742|Vertebrata,4GVEP@8782|Aves	8782|Aves	S	feather keratin	NA	NA	NA	NA	NA	NA	NA	NA	NA	Keratin	Q9PSV3	NA		GO:0005200; GO:0005882	Feather keratin Cos2-3 (F-ker)
OG0000005	30	anno1.g38972.t1	8932.XP_005504214.1	2.05e-92	279	2D98P@1|root,2TDEH@2759|Eukaryota,39915@33154|Opisthokonta,3CD7Q@33208|Metazoa,3DUIX@33213|Bilateria,48MRG@7711|Chordata,49IP8@7742|Vertebrata,4GVEP@8782|Aves	8782|Aves	S	feather keratin	NA	NA	NA	NA	NA	NA	NA	NA	NA	Keratin	Q9PSV3	NA		GO:0005200; GO:0005882	Feather keratin Cos2-3 (F-ker)
OG0000005	30	anno1.g38972.t1	8932.XP_005504214.1	2.05e-92	279	2D98P@1|root,2TDEH@2759|Eukaryota,39915@33154|Opisthokonta,3CD7Q@33208|Metazoa,3DUIX@33213|Bilateria,48MRG@7711|Chordata,49IP8@7742|Vertebrata,4GVEP@8782|Aves	8782|Aves	S	feather keratin	NA	NA	NA	NA	NA	NA	NA	NA	NA	Keratin	Q9PSV3	NA		GO:0005200; GO:0005882	Feather keratin Cos2-3 (F-ker)
OG0000005	30	anno1.g38972.t1	8932.XP_005504214.1	2.05e-92	279	2D98P@1|root,2TDEH@2759|Eukaryota,39915@33154|Opisthokonta,3CD7Q@33208|Metazoa,3DUIX@33213|Bilateria,48MRG@7711|Chordata,49IP8@7742|Vertebrata,4GVEP@8782|Aves	8782|Aves	S	feather keratin	NA	NA	NA	NA	NA	NA	NA	NA	NA	Keratin	Q9PSV3	NA		GO:0005200; GO:0005882	Feather keratin Cos2-3 (F-ker)
OG0000005	30	anno1.g38972.t1	8932.XP_005504214.1	2.05e-92	279	2D98P@1|root,2TDEH@2759|Eukaryota,39915@33154|Opisthokonta,3CD7Q@33208|Metazoa,3DUIX@33213|Bilateria,48MRG@7711|Chordata,49IP8@7742|Vertebrata,4GVEP@8782|Aves	8782|Aves	S	feather keratin	NA	NA	NA	NA	NA	NA	NA	NA	NA	Keratin	Q9PSV3	NA		GO:0005200; GO:0005882	Feather keratin Cos2-3 (F-ker)
OG0000005	30	anno1.g38972.t1	8932.XP_005504214.1	2.05e-92	279	2D98P@1|root,2TDEH@2759|Eukaryota,39915@33154|Opisthokonta,3CD7Q@33208|Metazoa,3DUIX@33213|Bilateria,48MRG@7711|Chordata,49IP8@7742|Vertebrata,4GVEP@8782|Aves	8782|Aves	S	feather keratin	NA	NA	NA	NA	NA	NA	NA	NA	NA	Keratin	Q9PSV3	NA		GO:0005200; GO:0005882	Feather keratin Cos2-3 (F-ker)
OG0000005	30	anno1.g38972.t1	8932.XP_005504214.1	2.05e-92	279	2D98P@1|root,2TDEH@2759|Eukaryota,39915@33154|Opisthokonta,3CD7Q@33208|Metazoa,3DUIX@33213|Bilateria,48MRG@7711|Chordata,49IP8@7742|Vertebrata,4GVEP@8782|Aves	8782|Aves	S	feather keratin	NA	NA	NA	NA	NA	NA	NA	NA	NA	Keratin	Q9PSV3	NA		GO:0005200; GO:0005882	Feather keratin Cos2-3 (F-ker)
OG0000005	30	anno1.g38972.t1	8932.XP_005504214.1	2.05e-92	279	2D98P@1|root,2TDEH@2759|Eukaryota,39915@33154|Opisthokonta,3CD7Q@33208|Metazoa,3DUIX@33213|Bilateria,48MRG@7711|Chordata,49IP8@7742|Vertebrata,4GVEP@8782|Aves	8782|Aves	S	feather keratin	NA	NA	NA	NA	NA	NA	NA	NA	NA	Keratin	Q9PSV3	NA		GO:0005200; GO:0005882	Feather keratin Cos2-3 (F-ker)
OG0000005	30	anno1.g38972.t1	8932.XP_005504214.1	2.05e-92	279	2D98P@1|root,2TDEH@2759|Eukaryota,39915@33154|Opisthokonta,3CD7Q@33208|Metazoa,3DUIX@33213|Bilateria,48MRG@7711|Chordata,49IP8@7742|Vertebrata,4GVEP@8782|Aves	8782|Aves	S	feather keratin	NA	NA	NA	NA	NA	NA	NA	NA	NA	Keratin	Q9PSV3	NA		GO:0005200; GO:0005882	Feather keratin Cos2-3 (F-ker)
OG0000005	30	anno1.g38972.t1	8932.XP_005504214.1	2.05e-92	279	2D98P@1|root,2TDEH@2759|Eukaryota,39915@33154|Opisthokonta,3CD7Q@33208|Metazoa,3DUIX@33213|Bilateria,48MRG@7711|Chordata,49IP8@7742|Vertebrata,4GVEP@8782|Aves	8782|Aves	S	feather keratin	NA	NA	NA	NA	NA	NA	NA	NA	NA	Keratin	Q9PSV3	NA		GO:0005200; GO:0005882	Feather keratin Cos2-3 (F-ker)
OG0000005	30	anno1.g38972.t1	8932.XP_005504214.1	2.05e-92	279	2D98P@1|root,2TDEH@2759|Eukaryota,39915@33154|Opisthokonta,3CD7Q@33208|Metazoa,3DUIX@33213|Bilateria,48MRG@7711|Chordata,49IP8@7742|Vertebrata,4GVEP@8782|Aves	8782|Aves	S	feather keratin	NA	NA	NA	NA	NA	NA	NA	NA	NA	Keratin	Q9PSV3	NA		GO:0005200; GO:0005882	Feather keratin Cos2-3 (F-ker)
OG0000005	30	anno1.g38972.t1	8932.XP_005504214.1	2.05e-92	279	2D98P@1|root,2TDEH@2759|Eukaryota,39915@33154|Opisthokonta,3CD7Q@33208|Metazoa,3DUIX@33213|Bilateria,48MRG@7711|Chordata,49IP8@7742|Vertebrata,4GVEP@8782|Aves	8782|Aves	S	feather keratin	NA	NA	NA	NA	NA	NA	NA	NA	NA	Keratin	Q9PSV3	NA		GO:0005200; GO:0005882	Feather keratin Cos2-3 (F-ker)
OG0000005	30	anno1.g38972.t1	8932.XP_005504214.1	2.05e-92	279	2D98P@1|root,2TDEH@2759|Eukaryota,39915@33154|Opisthokonta,3CD7Q@33208|Metazoa,3DUIX@33213|Bilateria,48MRG@7711|Chordata,49IP8@7742|Vertebrata,4GVEP@8782|Aves	8782|Aves	S	feather keratin	NA	NA	NA	NA	NA	NA	NA	NA	NA	Keratin	Q9PSV3	NA		GO:0005200; GO:0005882	Feather keratin Cos2-3 (F-ker)
OG0000005	30	anno1.g38972.t1	8932.XP_005504214.1	2.05e-92	279	2D98P@1|root,2TDEH@2759|Eukaryota,39915@33154|Opisthokonta,3CD7Q@33208|Metazoa,3DUIX@33213|Bilateria,48MRG@7711|Chordata,49IP8@7742|Vertebrata,4GVEP@8782|Aves	8782|Aves	S	feather keratin	NA	NA	NA	NA	NA	NA	NA	NA	NA	Keratin	Q9PSV3	NA		GO:0005200; GO:0005882	Feather keratin Cos2-3 (F-ker)
OG0000005	30	anno1.g38972.t1	8932.XP_005504214.1	2.05e-92	279	2D98P@1|root,2TDEH@2759|Eukaryota,39915@33154|Opisthokonta,3CD7Q@33208|Metazoa,3DUIX@33213|Bilateria,48MRG@7711|Chordata,49IP8@7742|Vertebrata,4GVEP@8782|Aves	8782|Aves	S	feather keratin	NA	NA	NA	NA	NA	NA	NA	NA	NA	Keratin	Q9PSV3	NA		GO:0005200; GO:0005882	Feather keratin Cos2-3 (F-ker)
OG0000005	30	anno1.g38972.t1	8932.XP_005504214.1	2.05e-92	279	2D98P@1|root,2TDEH@2759|Eukaryota,39915@33154|Opisthokonta,3CD7Q@33208|Metazoa,3DUIX@33213|Bilateria,48MRG@7711|Chordata,49IP8@7742|Vertebrata,4GVEP@8782|Aves	8782|Aves	S	feather keratin	NA	NA	NA	NA	NA	NA	NA	NA	NA	Keratin	Q9PSV3	NA		GO:0005200; GO:0005882	Feather keratin Cos2-3 (F-ker)
OG0000005	30	anno1.g38972.t1	8932.XP_005504214.1	2.05e-92	279	2D98P@1|root,2TDEH@2759|Eukaryota,39915@33154|Opisthokonta,3CD7Q@33208|Metazoa,3DUIX@33213|Bilateria,48MRG@7711|Chordata,49IP8@7742|Vertebrata,4GVEP@8782|Aves	8782|Aves	S	feather keratin	NA	NA	NA	NA	NA	NA	NA	NA	NA	Keratin	Q9PSV3	NA		GO:0005200; GO:0005882	Feather keratin Cos2-3 (F-ker)
OG0000005	30	anno1.g38972.t1	8932.XP_005504214.1	2.05e-92	279	2D98P@1|root,2TDEH@2759|Eukaryota,39915@33154|Opisthokonta,3CD7Q@33208|Metazoa,3DUIX@33213|Bilateria,48MRG@7711|Chordata,49IP8@7742|Vertebrata,4GVEP@8782|Aves	8782|Aves	S	feather keratin	NA	NA	NA	NA	NA	NA	NA	NA	NA	Keratin	Q9PSV3	NA		GO:0005200; GO:0005882	Feather keratin Cos2-3 (F-ker)
OG0000005	30	anno1.g38972.t1	8932.XP_005504214.1	2.05e-92	279	2D98P@1|root,2TDEH@2759|Eukaryota,39915@33154|Opisthokonta,3CD7Q@33208|Metazoa,3DUIX@33213|Bilateria,48MRG@7711|Chordata,49IP8@7742|Vertebrata,4GVEP@8782|Aves	8782|Aves	S	feather keratin	NA	NA	NA	NA	NA	NA	NA	NA	NA	Keratin	Q9PSV3	NA		GO:0005200; GO:0005882	Feather keratin Cos2-3 (F-ker)
OG0000005	30	anno1.g38972.t1	8932.XP_005504214.1	2.05e-92	279	2D98P@1|root,2TDEH@2759|Eukaryota,39915@33154|Opisthokonta,3CD7Q@33208|Metazoa,3DUIX@33213|Bilateria,48MRG@7711|Chordata,49IP8@7742|Vertebrata,4GVEP@8782|Aves	8782|Aves	S	feather keratin	NA	NA	NA	NA	NA	NA	NA	NA	NA	Keratin	Q9PSV3	NA		GO:0005200; GO:0005882	Feather keratin Cos2-3 (F-ker)
OG0000005	30	anno1.g38972.t1	8932.XP_005504214.1	2.05e-92	279	2D98P@1|root,2TDEH@2759|Eukaryota,39915@33154|Opisthokonta,3CD7Q@33208|Metazoa,3DUIX@33213|Bilateria,48MRG@7711|Chordata,49IP8@7742|Vertebrata,4GVEP@8782|Aves	8782|Aves	S	feather keratin	NA	NA	NA	NA	NA	NA	NA	NA	NA	Keratin	Q9PSV3	NA		GO:0005200; GO:0005882	Feather keratin Cos2-3 (F-ker)
OG0000005	30	anno1.g38972.t1	8932.XP_005504214.1	2.05e-92	279	2D98P@1|root,2TDEH@2759|Eukaryota,39915@33154|Opisthokonta,3CD7Q@33208|Metazoa,3DUIX@33213|Bilateria,48MRG@7711|Chordata,49IP8@7742|Vertebrata,4GVEP@8782|Aves	8782|Aves	S	feather keratin	NA	NA	NA	NA	NA	NA	NA	NA	NA	Keratin	Q9PSV3	NA		GO:0005200; GO:0005882	Feather keratin Cos2-3 (F-ker)
OG0000005	30	anno1.g38972.t1	8932.XP_005504214.1	2.05e-92	279	2D98P@1|root,2TDEH@2759|Eukaryota,39915@33154|Opisthokonta,3CD7Q@33208|Metazoa,3DUIX@33213|Bilateria,48MRG@7711|Chordata,49IP8@7742|Vertebrata,4GVEP@8782|Aves	8782|Aves	S	feather keratin	NA	NA	NA	NA	NA	NA	NA	NA	NA	Keratin	Q9PSV3	NA		GO:0005200; GO:0005882	Feather keratin Cos2-3 (F-ker)
OG0000005	30	anno1.g38979.t1	52644.XP_010571765.1	6.37e-52	165	2D98P@1|root,2TDEH@2759|Eukaryota,39915@33154|Opisthokonta,3CD7Q@33208|Metazoa,3DUIX@33213|Bilateria,48MRG@7711|Chordata,49IP8@7742|Vertebrata,4GVEP@8782|Aves	8782|Aves	S	feather keratin	NA	NA	NA	NA	NA	NA	NA	NA	NA	Keratin	Q9PSV3	NA		GO:0005200; GO:0005882	Feather keratin Cos2-3 (F-ker)
OG0000005	30	anno1.g38979.t1	52644.XP_010571765.1	6.37e-52	165	2D98P@1|root,2TDEH@2759|Eukaryota,39915@33154|Opisthokonta,3CD7Q@33208|Metazoa,3DUIX@33213|Bilateria,48MRG@7711|Chordata,49IP8@7742|Vertebrata,4GVEP@8782|Aves	8782|Aves	S	feather keratin	NA	NA	NA	NA	NA	NA	NA	NA	NA	Keratin	Q9PSV3	NA		GO:0005200; GO:0005882	Feather keratin Cos2-3 (F-ker)
OG0000005	30	anno1.g38979.t1	52644.XP_010571765.1	6.37e-52	165	2D98P@1|root,2TDEH@2759|Eukaryota,39915@33154|Opisthokonta,3CD7Q@33208|Metazoa,3DUIX@33213|Bilateria,48MRG@7711|Chordata,49IP8@7742|Vertebrata,4GVEP@8782|Aves	8782|Aves	S	feather keratin	NA	NA	NA	NA	NA	NA	NA	NA	NA	Keratin	Q9PSV3	NA		GO:0005200; GO:0005882	Feather keratin Cos2-3 (F-ker)
OG0000005	30	anno1.g38979.t1	52644.XP_010571765.1	6.37e-52	165	2D98P@1|root,2TDEH@2759|Eukaryota,39915@33154|Opisthokonta,3CD7Q@33208|Metazoa,3DUIX@33213|Bilateria,48MRG@7711|Chordata,49IP8@7742|Vertebrata,4GVEP@8782|Aves	8782|Aves	S	feather keratin	NA	NA	NA	NA	NA	NA	NA	NA	NA	Keratin	Q9PSV3	NA		GO:0005200; GO:0005882	Feather keratin Cos2-3 (F-ker)
OG0000005	30	anno1.g38979.t1	52644.XP_010571765.1	6.37e-52	165	2D98P@1|root,2TDEH@2759|Eukaryota,39915@33154|Opisthokonta,3CD7Q@33208|Metazoa,3DUIX@33213|Bilateria,48MRG@7711|Chordata,49IP8@7742|Vertebrata,4GVEP@8782|Aves	8782|Aves	S	feather keratin	NA	NA	NA	NA	NA	NA	NA	NA	NA	Keratin	Q9PSV3	NA		GO:0005200; GO:0005882	Feather keratin Cos2-3 (F-ker)
OG0000005	30	anno1.g38979.t1	52644.XP_010571765.1	6.37e-52	165	2D98P@1|root,2TDEH@2759|Eukaryota,39915@33154|Opisthokonta,3CD7Q@33208|Metazoa,3DUIX@33213|Bilateria,48MRG@7711|Chordata,49IP8@7742|Vertebrata,4GVEP@8782|Aves	8782|Aves	S	feather keratin	NA	NA	NA	NA	NA	NA	NA	NA	NA	Keratin	Q9PSV3	NA		GO:0005200; GO:0005882	Feather keratin Cos2-3 (F-ker)
OG0000005	30	anno1.g38979.t1	52644.XP_010571765.1	6.37e-52	165	2D98P@1|root,2TDEH@2759|Eukaryota,39915@33154|Opisthokonta,3CD7Q@33208|Metazoa,3DUIX@33213|Bilateria,48MRG@7711|Chordata,49IP8@7742|Vertebrata,4GVEP@8782|Aves	8782|Aves	S	feather keratin	NA	NA	NA	NA	NA	NA	NA	NA	NA	Keratin	Q9PSV3	NA		GO:0005200; GO:0005882	Feather keratin Cos2-3 (F-ker)
OG0000005	30	anno1.g38979.t1	52644.XP_010571765.1	6.37e-52	165	2D98P@1|root,2TDEH@2759|Eukaryota,39915@33154|Opisthokonta,3CD7Q@33208|Metazoa,3DUIX@33213|Bilateria,48MRG@7711|Chordata,49IP8@7742|Vertebrata,4GVEP@8782|Aves	8782|Aves	S	feather keratin	NA	NA	NA	NA	NA	NA	NA	NA	NA	Keratin	Q9PSV3	NA		GO:0005200; GO:0005882	Feather keratin Cos2-3 (F-ker)
OG0000005	30	anno1.g38979.t1	52644.XP_010571765.1	6.37e-52	165	2D98P@1|root,2TDEH@2759|Eukaryota,39915@33154|Opisthokonta,3CD7Q@33208|Metazoa,3DUIX@33213|Bilateria,48MRG@7711|Chordata,49IP8@7742|Vertebrata,4GVEP@8782|Aves	8782|Aves	S	feather keratin	NA	NA	NA	NA	NA	NA	NA	NA	NA	Keratin	Q9PSV3	NA		GO:0005200; GO:0005882	Feather keratin Cos2-3 (F-ker)
OG0000005	30	anno1.g38979.t1	52644.XP_010571765.1	6.37e-52	165	2D98P@1|root,2TDEH@2759|Eukaryota,39915@33154|Opisthokonta,3CD7Q@33208|Metazoa,3DUIX@33213|Bilateria,48MRG@7711|Chordata,49IP8@7742|Vertebrata,4GVEP@8782|Aves	8782|Aves	S	feather keratin	NA	NA	NA	NA	NA	NA	NA	NA	NA	Keratin	Q9PSV3	NA		GO:0005200; GO:0005882	Feather keratin Cos2-3 (F-ker)
OG0000005	30	anno1.g38979.t1	52644.XP_010571765.1	6.37e-52	165	2D98P@1|root,2TDEH@2759|Eukaryota,39915@33154|Opisthokonta,3CD7Q@33208|Metazoa,3DUIX@33213|Bilateria,48MRG@7711|Chordata,49IP8@7742|Vertebrata,4GVEP@8782|Aves	8782|Aves	S	feather keratin	NA	NA	NA	NA	NA	NA	NA	NA	NA	Keratin	Q9PSV3	NA		GO:0005200; GO:0005882	Feather keratin Cos2-3 (F-ker)
OG0000005	30	anno1.g38979.t1	52644.XP_010571765.1	6.37e-52	165	2D98P@1|root,2TDEH@2759|Eukaryota,39915@33154|Opisthokonta,3CD7Q@33208|Metazoa,3DUIX@33213|Bilateria,48MRG@7711|Chordata,49IP8@7742|Vertebrata,4GVEP@8782|Aves	8782|Aves	S	feather keratin	NA	NA	NA	NA	NA	NA	NA	NA	NA	Keratin	Q9PSV3	NA		GO:0005200; GO:0005882	Feather keratin Cos2-3 (F-ker)
OG0000005	30	anno1.g38979.t1	52644.XP_010571765.1	6.37e-52	165	2D98P@1|root,2TDEH@2759|Eukaryota,39915@33154|Opisthokonta,3CD7Q@33208|Metazoa,3DUIX@33213|Bilateria,48MRG@7711|Chordata,49IP8@7742|Vertebrata,4GVEP@8782|Aves	8782|Aves	S	feather keratin	NA	NA	NA	NA	NA	NA	NA	NA	NA	Keratin	Q9PSV3	NA		GO:0005200; GO:0005882	Feather keratin Cos2-3 (F-ker)
OG0000005	30	anno1.g38979.t1	52644.XP_010571765.1	6.37e-52	165	2D98P@1|root,2TDEH@2759|Eukaryota,39915@33154|Opisthokonta,3CD7Q@33208|Metazoa,3DUIX@33213|Bilateria,48MRG@7711|Chordata,49IP8@7742|Vertebrata,4GVEP@8782|Aves	8782|Aves	S	feather keratin	NA	NA	NA	NA	NA	NA	NA	NA	NA	Keratin	Q9PSV3	NA		GO:0005200; GO:0005882	Feather keratin Cos2-3 (F-ker)
OG0000005	30	anno1.g38979.t1	52644.XP_010571765.1	6.37e-52	165	2D98P@1|root,2TDEH@2759|Eukaryota,39915@33154|Opisthokonta,3CD7Q@33208|Metazoa,3DUIX@33213|Bilateria,48MRG@7711|Chordata,49IP8@7742|Vertebrata,4GVEP@8782|Aves	8782|Aves	S	feather keratin	NA	NA	NA	NA	NA	NA	NA	NA	NA	Keratin	Q9PSV3	NA		GO:0005200; GO:0005882	Feather keratin Cos2-3 (F-ker)
OG0000005	30	anno1.g38979.t1	52644.XP_010571765.1	6.37e-52	165	2D98P@1|root,2TDEH@2759|Eukaryota,39915@33154|Opisthokonta,3CD7Q@33208|Metazoa,3DUIX@33213|Bilateria,48MRG@7711|Chordata,49IP8@7742|Vertebrata,4GVEP@8782|Aves	8782|Aves	S	feather keratin	NA	NA	NA	NA	NA	NA	NA	NA	NA	Keratin	Q9PSV3	NA		GO:0005200; GO:0005882	Feather keratin Cos2-3 (F-ker)
OG0000005	30	anno1.g38979.t1	52644.XP_010571765.1	6.37e-52	165	2D98P@1|root,2TDEH@2759|Eukaryota,39915@33154|Opisthokonta,3CD7Q@33208|Metazoa,3DUIX@33213|Bilateria,48MRG@7711|Chordata,49IP8@7742|Vertebrata,4GVEP@8782|Aves	8782|Aves	S	feather keratin	NA	NA	NA	NA	NA	NA	NA	NA	NA	Keratin	Q9PSV3	NA		GO:0005200; GO:0005882	Feather keratin Cos2-3 (F-ker)
OG0000005	30	anno1.g38979.t1	52644.XP_010571765.1	6.37e-52	165	2D98P@1|root,2TDEH@2759|Eukaryota,39915@33154|Opisthokonta,3CD7Q@33208|Metazoa,3DUIX@33213|Bilateria,48MRG@7711|Chordata,49IP8@7742|Vertebrata,4GVEP@8782|Aves	8782|Aves	S	feather keratin	NA	NA	NA	NA	NA	NA	NA	NA	NA	Keratin	Q9PSV3	NA		GO:0005200; GO:0005882	Feather keratin Cos2-3 (F-ker)
OG0000005	30	anno1.g38979.t1	52644.XP_010571765.1	6.37e-52	165	2D98P@1|root,2TDEH@2759|Eukaryota,39915@33154|Opisthokonta,3CD7Q@33208|Metazoa,3DUIX@33213|Bilateria,48MRG@7711|Chordata,49IP8@7742|Vertebrata,4GVEP@8782|Aves	8782|Aves	S	feather keratin	NA	NA	NA	NA	NA	NA	NA	NA	NA	Keratin	Q9PSV3	NA		GO:0005200; GO:0005882	Feather keratin Cos2-3 (F-ker)
OG0000005	30	anno1.g38979.t1	52644.XP_010571765.1	6.37e-52	165	2D98P@1|root,2TDEH@2759|Eukaryota,39915@33154|Opisthokonta,3CD7Q@33208|Metazoa,3DUIX@33213|Bilateria,48MRG@7711|Chordata,49IP8@7742|Vertebrata,4GVEP@8782|Aves	8782|Aves	S	feather keratin	NA	NA	NA	NA	NA	NA	NA	NA	NA	Keratin	Q9PSV3	NA		GO:0005200; GO:0005882	Feather keratin Cos2-3 (F-ker)
OG0000005	30	anno1.g38979.t1	52644.XP_010571765.1	6.37e-52	165	2D98P@1|root,2TDEH@2759|Eukaryota,39915@33154|Opisthokonta,3CD7Q@33208|Metazoa,3DUIX@33213|Bilateria,48MRG@7711|Chordata,49IP8@7742|Vertebrata,4GVEP@8782|Aves	8782|Aves	S	feather keratin	NA	NA	NA	NA	NA	NA	NA	NA	NA	Keratin	Q9PSV3	NA		GO:0005200; GO:0005882	Feather keratin Cos2-3 (F-ker)
OG0000005	30	anno1.g38979.t1	52644.XP_010571765.1	6.37e-52	165	2D98P@1|root,2TDEH@2759|Eukaryota,39915@33154|Opisthokonta,3CD7Q@33208|Metazoa,3DUIX@33213|Bilateria,48MRG@7711|Chordata,49IP8@7742|Vertebrata,4GVEP@8782|Aves	8782|Aves	S	feather keratin	NA	NA	NA	NA	NA	NA	NA	NA	NA	Keratin	Q9PSV3	NA		GO:0005200; GO:0005882	Feather keratin Cos2-3 (F-ker)
OG0000005	30	anno1.g38979.t1	52644.XP_010571765.1	6.37e-52	165	2D98P@1|root,2TDEH@2759|Eukaryota,39915@33154|Opisthokonta,3CD7Q@33208|Metazoa,3DUIX@33213|Bilateria,48MRG@7711|Chordata,49IP8@7742|Vertebrata,4GVEP@8782|Aves	8782|Aves	S	feather keratin	NA	NA	NA	NA	NA	NA	NA	NA	NA	Keratin	Q9PSV3	NA		GO:0005200; GO:0005882	Feather keratin Cos2-3 (F-ker)
OG0000005	30	anno1.g38979.t1	52644.XP_010571765.1	6.37e-52	165	2D98P@1|root,2TDEH@2759|Eukaryota,39915@33154|Opisthokonta,3CD7Q@33208|Metazoa,3DUIX@33213|Bilateria,48MRG@7711|Chordata,49IP8@7742|Vertebrata,4GVEP@8782|Aves	8782|Aves	S	feather keratin	NA	NA	NA	NA	NA	NA	NA	NA	NA	Keratin	Q9PSV3	NA		GO:0005200; GO:0005882	Feather keratin Cos2-3 (F-ker)
OG0000005	30	anno1.g38979.t1	52644.XP_010571765.1	6.37e-52	165	2D98P@1|root,2TDEH@2759|Eukaryota,39915@33154|Opisthokonta,3CD7Q@33208|Metazoa,3DUIX@33213|Bilateria,48MRG@7711|Chordata,49IP8@7742|Vertebrata,4GVEP@8782|Aves	8782|Aves	S	feather keratin	NA	NA	NA	NA	NA	NA	NA	NA	NA	Keratin	Q9PSV3	NA		GO:0005200; GO:0005882	Feather keratin Cos2-3 (F-ker)
OG0000005	30	anno1.g38979.t1	52644.XP_010571765.1	6.37e-52	165	2D98P@1|root,2TDEH@2759|Eukaryota,39915@33154|Opisthokonta,3CD7Q@33208|Metazoa,3DUIX@33213|Bilateria,48MRG@7711|Chordata,49IP8@7742|Vertebrata,4GVEP@8782|Aves	8782|Aves	S	feather keratin	NA	NA	NA	NA	NA	NA	NA	NA	NA	Keratin	Q9PSV3	NA		GO:0005200; GO:0005882	Feather keratin Cos2-3 (F-ker)
OG0000005	30	anno1.g38979.t1	52644.XP_010571765.1	6.37e-52	165	2D98P@1|root,2TDEH@2759|Eukaryota,39915@33154|Opisthokonta,3CD7Q@33208|Metazoa,3DUIX@33213|Bilateria,48MRG@7711|Chordata,49IP8@7742|Vertebrata,4GVEP@8782|Aves	8782|Aves	S	feather keratin	NA	NA	NA	NA	NA	NA	NA	NA	NA	Keratin	Q9PSV3	NA		GO:0005200; GO:0005882	Feather keratin Cos2-3 (F-ker)
OG0000005	30	anno1.g38979.t1	52644.XP_010571765.1	6.37e-52	165	2D98P@1|root,2TDEH@2759|Eukaryota,39915@33154|Opisthokonta,3CD7Q@33208|Metazoa,3DUIX@33213|Bilateria,48MRG@7711|Chordata,49IP8@7742|Vertebrata,4GVEP@8782|Aves	8782|Aves	S	feather keratin	NA	NA	NA	NA	NA	NA	NA	NA	NA	Keratin	Q9PSV3	NA		GO:0005200; GO:0005882	Feather keratin Cos2-3 (F-ker)
OG0000005	30	anno1.g38979.t1	52644.XP_010571765.1	6.37e-52	165	2D98P@1|root,2TDEH@2759|Eukaryota,39915@33154|Opisthokonta,3CD7Q@33208|Metazoa,3DUIX@33213|Bilateria,48MRG@7711|Chordata,49IP8@7742|Vertebrata,4GVEP@8782|Aves	8782|Aves	S	feather keratin	NA	NA	NA	NA	NA	NA	NA	NA	NA	Keratin	Q9PSV3	NA		GO:0005200; GO:0005882	Feather keratin Cos2-3 (F-ker)
OG0000005	30	anno1.g38979.t1	52644.XP_010571765.1	6.37e-52	165	2D98P@1|root,2TDEH@2759|Eukaryota,39915@33154|Opisthokonta,3CD7Q@33208|Metazoa,3DUIX@33213|Bilateria,48MRG@7711|Chordata,49IP8@7742|Vertebrata,4GVEP@8782|Aves	8782|Aves	S	feather keratin	NA	NA	NA	NA	NA	NA	NA	NA	NA	Keratin	Q9PSV3	NA		GO:0005200; GO:0005882	Feather keratin Cos2-3 (F-ker)
OG0000005	30	anno1.g38981.t1	52644.XP_010571765.1	2.6e-51	163	2D98P@1|root,2TDEH@2759|Eukaryota,39915@33154|Opisthokonta,3CD7Q@33208|Metazoa,3DUIX@33213|Bilateria,48MRG@7711|Chordata,49IP8@7742|Vertebrata,4GVEP@8782|Aves	8782|Aves	S	feather keratin	NA	NA	NA	NA	NA	NA	NA	NA	NA	Keratin	Q9PSV3	NA		GO:0005200; GO:0005882	Feather keratin Cos2-3 (F-ker)
OG0000005	30	anno1.g38981.t1	52644.XP_010571765.1	2.6e-51	163	2D98P@1|root,2TDEH@2759|Eukaryota,39915@33154|Opisthokonta,3CD7Q@33208|Metazoa,3DUIX@33213|Bilateria,48MRG@7711|Chordata,49IP8@7742|Vertebrata,4GVEP@8782|Aves	8782|Aves	S	feather keratin	NA	NA	NA	NA	NA	NA	NA	NA	NA	Keratin	Q9PSV3	NA		GO:0005200; GO:0005882	Feather keratin Cos2-3 (F-ker)
OG0000005	30	anno1.g38981.t1	52644.XP_010571765.1	2.6e-51	163	2D98P@1|root,2TDEH@2759|Eukaryota,39915@33154|Opisthokonta,3CD7Q@33208|Metazoa,3DUIX@33213|Bilateria,48MRG@7711|Chordata,49IP8@7742|Vertebrata,4GVEP@8782|Aves	8782|Aves	S	feather keratin	NA	NA	NA	NA	NA	NA	NA	NA	NA	Keratin	Q9PSV3	NA		GO:0005200; GO:0005882	Feather keratin Cos2-3 (F-ker)
OG0000005	30	anno1.g38981.t1	52644.XP_010571765.1	2.6e-51	163	2D98P@1|root,2TDEH@2759|Eukaryota,39915@33154|Opisthokonta,3CD7Q@33208|Metazoa,3DUIX@33213|Bilateria,48MRG@7711|Chordata,49IP8@7742|Vertebrata,4GVEP@8782|Aves	8782|Aves	S	feather keratin	NA	NA	NA	NA	NA	NA	NA	NA	NA	Keratin	Q9PSV3	NA		GO:0005200; GO:0005882	Feather keratin Cos2-3 (F-ker)
OG0000005	30	anno1.g38981.t1	52644.XP_010571765.1	2.6e-51	163	2D98P@1|root,2TDEH@2759|Eukaryota,39915@33154|Opisthokonta,3CD7Q@33208|Metazoa,3DUIX@33213|Bilateria,48MRG@7711|Chordata,49IP8@7742|Vertebrata,4GVEP@8782|Aves	8782|Aves	S	feather keratin	NA	NA	NA	NA	NA	NA	NA	NA	NA	Keratin	Q9PSV3	NA		GO:0005200; GO:0005882	Feather keratin Cos2-3 (F-ker)
OG0000005	30	anno1.g38981.t1	52644.XP_010571765.1	2.6e-51	163	2D98P@1|root,2TDEH@2759|Eukaryota,39915@33154|Opisthokonta,3CD7Q@33208|Metazoa,3DUIX@33213|Bilateria,48MRG@7711|Chordata,49IP8@7742|Vertebrata,4GVEP@8782|Aves	8782|Aves	S	feather keratin	NA	NA	NA	NA	NA	NA	NA	NA	NA	Keratin	Q9PSV3	NA		GO:0005200; GO:0005882	Feather keratin Cos2-3 (F-ker)
OG0000005	30	anno1.g38981.t1	52644.XP_010571765.1	2.6e-51	163	2D98P@1|root,2TDEH@2759|Eukaryota,39915@33154|Opisthokonta,3CD7Q@33208|Metazoa,3DUIX@33213|Bilateria,48MRG@7711|Chordata,49IP8@7742|Vertebrata,4GVEP@8782|Aves	8782|Aves	S	feather keratin	NA	NA	NA	NA	NA	NA	NA	NA	NA	Keratin	Q9PSV3	NA		GO:0005200; GO:0005882	Feather keratin Cos2-3 (F-ker)
OG0000005	30	anno1.g38981.t1	52644.XP_010571765.1	2.6e-51	163	2D98P@1|root,2TDEH@2759|Eukaryota,39915@33154|Opisthokonta,3CD7Q@33208|Metazoa,3DUIX@33213|Bilateria,48MRG@7711|Chordata,49IP8@7742|Vertebrata,4GVEP@8782|Aves	8782|Aves	S	feather keratin	NA	NA	NA	NA	NA	NA	NA	NA	NA	Keratin	Q9PSV3	NA		GO:0005200; GO:0005882	Feather keratin Cos2-3 (F-ker)
OG0000005	30	anno1.g38981.t1	52644.XP_010571765.1	2.6e-51	163	2D98P@1|root,2TDEH@2759|Eukaryota,39915@33154|Opisthokonta,3CD7Q@33208|Metazoa,3DUIX@33213|Bilateria,48MRG@7711|Chordata,49IP8@7742|Vertebrata,4GVEP@8782|Aves	8782|Aves	S	feather keratin	NA	NA	NA	NA	NA	NA	NA	NA	NA	Keratin	Q9PSV3	NA		GO:0005200; GO:0005882	Feather keratin Cos2-3 (F-ker)
OG0000005	30	anno1.g38981.t1	52644.XP_010571765.1	2.6e-51	163	2D98P@1|root,2TDEH@2759|Eukaryota,39915@33154|Opisthokonta,3CD7Q@33208|Metazoa,3DUIX@33213|Bilateria,48MRG@7711|Chordata,49IP8@7742|Vertebrata,4GVEP@8782|Aves	8782|Aves	S	feather keratin	NA	NA	NA	NA	NA	NA	NA	NA	NA	Keratin	Q9PSV3	NA		GO:0005200; GO:0005882	Feather keratin Cos2-3 (F-ker)
OG0000005	30	anno1.g38981.t1	52644.XP_010571765.1	2.6e-51	163	2D98P@1|root,2TDEH@2759|Eukaryota,39915@33154|Opisthokonta,3CD7Q@33208|Metazoa,3DUIX@33213|Bilateria,48MRG@7711|Chordata,49IP8@7742|Vertebrata,4GVEP@8782|Aves	8782|Aves	S	feather keratin	NA	NA	NA	NA	NA	NA	NA	NA	NA	Keratin	Q9PSV3	NA		GO:0005200; GO:0005882	Feather keratin Cos2-3 (F-ker)
OG0000005	30	anno1.g38981.t1	52644.XP_010571765.1	2.6e-51	163	2D98P@1|root,2TDEH@2759|Eukaryota,39915@33154|Opisthokonta,3CD7Q@33208|Metazoa,3DUIX@33213|Bilateria,48MRG@7711|Chordata,49IP8@7742|Vertebrata,4GVEP@8782|Aves	8782|Aves	S	feather keratin	NA	NA	NA	NA	NA	NA	NA	NA	NA	Keratin	Q9PSV3	NA		GO:0005200; GO:0005882	Feather keratin Cos2-3 (F-ker)
OG0000005	30	anno1.g38981.t1	52644.XP_010571765.1	2.6e-51	163	2D98P@1|root,2TDEH@2759|Eukaryota,39915@33154|Opisthokonta,3CD7Q@33208|Metazoa,3DUIX@33213|Bilateria,48MRG@7711|Chordata,49IP8@7742|Vertebrata,4GVEP@8782|Aves	8782|Aves	S	feather keratin	NA	NA	NA	NA	NA	NA	NA	NA	NA	Keratin	Q9PSV3	NA		GO:0005200; GO:0005882	Feather keratin Cos2-3 (F-ker)
OG0000005	30	anno1.g38981.t1	52644.XP_010571765.1	2.6e-51	163	2D98P@1|root,2TDEH@2759|Eukaryota,39915@33154|Opisthokonta,3CD7Q@33208|Metazoa,3DUIX@33213|Bilateria,48MRG@7711|Chordata,49IP8@7742|Vertebrata,4GVEP@8782|Aves	8782|Aves	S	feather keratin	NA	NA	NA	NA	NA	NA	NA	NA	NA	Keratin	Q9PSV3	NA		GO:0005200; GO:0005882	Feather keratin Cos2-3 (F-ker)
OG0000005	30	anno1.g38981.t1	52644.XP_010571765.1	2.6e-51	163	2D98P@1|root,2TDEH@2759|Eukaryota,39915@33154|Opisthokonta,3CD7Q@33208|Metazoa,3DUIX@33213|Bilateria,48MRG@7711|Chordata,49IP8@7742|Vertebrata,4GVEP@8782|Aves	8782|Aves	S	feather keratin	NA	NA	NA	NA	NA	NA	NA	NA	NA	Keratin	Q9PSV3	NA		GO:0005200; GO:0005882	Feather keratin Cos2-3 (F-ker)
OG0000005	30	anno1.g38981.t1	52644.XP_010571765.1	2.6e-51	163	2D98P@1|root,2TDEH@2759|Eukaryota,39915@33154|Opisthokonta,3CD7Q@33208|Metazoa,3DUIX@33213|Bilateria,48MRG@7711|Chordata,49IP8@7742|Vertebrata,4GVEP@8782|Aves	8782|Aves	S	feather keratin	NA	NA	NA	NA	NA	NA	NA	NA	NA	Keratin	Q9PSV3	NA		GO:0005200; GO:0005882	Feather keratin Cos2-3 (F-ker)
OG0000005	30	anno1.g38981.t1	52644.XP_010571765.1	2.6e-51	163	2D98P@1|root,2TDEH@2759|Eukaryota,39915@33154|Opisthokonta,3CD7Q@33208|Metazoa,3DUIX@33213|Bilateria,48MRG@7711|Chordata,49IP8@7742|Vertebrata,4GVEP@8782|Aves	8782|Aves	S	feather keratin	NA	NA	NA	NA	NA	NA	NA	NA	NA	Keratin	Q9PSV3	NA		GO:0005200; GO:0005882	Feather keratin Cos2-3 (F-ker)
OG0000005	30	anno1.g38981.t1	52644.XP_010571765.1	2.6e-51	163	2D98P@1|root,2TDEH@2759|Eukaryota,39915@33154|Opisthokonta,3CD7Q@33208|Metazoa,3DUIX@33213|Bilateria,48MRG@7711|Chordata,49IP8@7742|Vertebrata,4GVEP@8782|Aves	8782|Aves	S	feather keratin	NA	NA	NA	NA	NA	NA	NA	NA	NA	Keratin	Q9PSV3	NA		GO:0005200; GO:0005882	Feather keratin Cos2-3 (F-ker)
OG0000005	30	anno1.g38981.t1	52644.XP_010571765.1	2.6e-51	163	2D98P@1|root,2TDEH@2759|Eukaryota,39915@33154|Opisthokonta,3CD7Q@33208|Metazoa,3DUIX@33213|Bilateria,48MRG@7711|Chordata,49IP8@7742|Vertebrata,4GVEP@8782|Aves	8782|Aves	S	feather keratin	NA	NA	NA	NA	NA	NA	NA	NA	NA	Keratin	Q9PSV3	NA		GO:0005200; GO:0005882	Feather keratin Cos2-3 (F-ker)
OG0000005	30	anno1.g38981.t1	52644.XP_010571765.1	2.6e-51	163	2D98P@1|root,2TDEH@2759|Eukaryota,39915@33154|Opisthokonta,3CD7Q@33208|Metazoa,3DUIX@33213|Bilateria,48MRG@7711|Chordata,49IP8@7742|Vertebrata,4GVEP@8782|Aves	8782|Aves	S	feather keratin	NA	NA	NA	NA	NA	NA	NA	NA	NA	Keratin	Q9PSV3	NA		GO:0005200; GO:0005882	Feather keratin Cos2-3 (F-ker)
OG0000005	30	anno1.g38981.t1	52644.XP_010571765.1	2.6e-51	163	2D98P@1|root,2TDEH@2759|Eukaryota,39915@33154|Opisthokonta,3CD7Q@33208|Metazoa,3DUIX@33213|Bilateria,48MRG@7711|Chordata,49IP8@7742|Vertebrata,4GVEP@8782|Aves	8782|Aves	S	feather keratin	NA	NA	NA	NA	NA	NA	NA	NA	NA	Keratin	Q9PSV3	NA		GO:0005200; GO:0005882	Feather keratin Cos2-3 (F-ker)
OG0000005	30	anno1.g38981.t1	52644.XP_010571765.1	2.6e-51	163	2D98P@1|root,2TDEH@2759|Eukaryota,39915@33154|Opisthokonta,3CD7Q@33208|Metazoa,3DUIX@33213|Bilateria,48MRG@7711|Chordata,49IP8@7742|Vertebrata,4GVEP@8782|Aves	8782|Aves	S	feather keratin	NA	NA	NA	NA	NA	NA	NA	NA	NA	Keratin	Q9PSV3	NA		GO:0005200; GO:0005882	Feather keratin Cos2-3 (F-ker)
OG0000005	30	anno1.g38981.t1	52644.XP_010571765.1	2.6e-51	163	2D98P@1|root,2TDEH@2759|Eukaryota,39915@33154|Opisthokonta,3CD7Q@33208|Metazoa,3DUIX@33213|Bilateria,48MRG@7711|Chordata,49IP8@7742|Vertebrata,4GVEP@8782|Aves	8782|Aves	S	feather keratin	NA	NA	NA	NA	NA	NA	NA	NA	NA	Keratin	Q9PSV3	NA		GO:0005200; GO:0005882	Feather keratin Cos2-3 (F-ker)
OG0000005	30	anno1.g38981.t1	52644.XP_010571765.1	2.6e-51	163	2D98P@1|root,2TDEH@2759|Eukaryota,39915@33154|Opisthokonta,3CD7Q@33208|Metazoa,3DUIX@33213|Bilateria,48MRG@7711|Chordata,49IP8@7742|Vertebrata,4GVEP@8782|Aves	8782|Aves	S	feather keratin	NA	NA	NA	NA	NA	NA	NA	NA	NA	Keratin	Q9PSV3	NA		GO:0005200; GO:0005882	Feather keratin Cos2-3 (F-ker)
OG0000005	30	anno1.g38981.t1	52644.XP_010571765.1	2.6e-51	163	2D98P@1|root,2TDEH@2759|Eukaryota,39915@33154|Opisthokonta,3CD7Q@33208|Metazoa,3DUIX@33213|Bilateria,48MRG@7711|Chordata,49IP8@7742|Vertebrata,4GVEP@8782|Aves	8782|Aves	S	feather keratin	NA	NA	NA	NA	NA	NA	NA	NA	NA	Keratin	Q9PSV3	NA		GO:0005200; GO:0005882	Feather keratin Cos2-3 (F-ker)
OG0000005	30	anno1.g38981.t1	52644.XP_010571765.1	2.6e-51	163	2D98P@1|root,2TDEH@2759|Eukaryota,39915@33154|Opisthokonta,3CD7Q@33208|Metazoa,3DUIX@33213|Bilateria,48MRG@7711|Chordata,49IP8@7742|Vertebrata,4GVEP@8782|Aves	8782|Aves	S	feather keratin	NA	NA	NA	NA	NA	NA	NA	NA	NA	Keratin	Q9PSV3	NA		GO:0005200; GO:0005882	Feather keratin Cos2-3 (F-ker)
OG0000005	30	anno1.g38981.t1	52644.XP_010571765.1	2.6e-51	163	2D98P@1|root,2TDEH@2759|Eukaryota,39915@33154|Opisthokonta,3CD7Q@33208|Metazoa,3DUIX@33213|Bilateria,48MRG@7711|Chordata,49IP8@7742|Vertebrata,4GVEP@8782|Aves	8782|Aves	S	feather keratin	NA	NA	NA	NA	NA	NA	NA	NA	NA	Keratin	Q9PSV3	NA		GO:0005200; GO:0005882	Feather keratin Cos2-3 (F-ker)
OG0000005	30	anno1.g38981.t1	52644.XP_010571765.1	2.6e-51	163	2D98P@1|root,2TDEH@2759|Eukaryota,39915@33154|Opisthokonta,3CD7Q@33208|Metazoa,3DUIX@33213|Bilateria,48MRG@7711|Chordata,49IP8@7742|Vertebrata,4GVEP@8782|Aves	8782|Aves	S	feather keratin	NA	NA	NA	NA	NA	NA	NA	NA	NA	Keratin	Q9PSV3	NA		GO:0005200; GO:0005882	Feather keratin Cos2-3 (F-ker)
OG0000005	30	anno1.g38981.t1	52644.XP_010571765.1	2.6e-51	163	2D98P@1|root,2TDEH@2759|Eukaryota,39915@33154|Opisthokonta,3CD7Q@33208|Metazoa,3DUIX@33213|Bilateria,48MRG@7711|Chordata,49IP8@7742|Vertebrata,4GVEP@8782|Aves	8782|Aves	S	feather keratin	NA	NA	NA	NA	NA	NA	NA	NA	NA	Keratin	Q9PSV3	NA		GO:0005200; GO:0005882	Feather keratin Cos2-3 (F-ker)
OG0000005	30	anno1.g38981.t1	52644.XP_010571765.1	2.6e-51	163	2D98P@1|root,2TDEH@2759|Eukaryota,39915@33154|Opisthokonta,3CD7Q@33208|Metazoa,3DUIX@33213|Bilateria,48MRG@7711|Chordata,49IP8@7742|Vertebrata,4GVEP@8782|Aves	8782|Aves	S	feather keratin	NA	NA	NA	NA	NA	NA	NA	NA	NA	Keratin	Q9PSV3	NA		GO:0005200; GO:0005882	Feather keratin Cos2-3 (F-ker)
OG0000005	30	anno1.g38993.t1	52644.XP_010571765.1	2.6e-51	163	2D98P@1|root,2TDEH@2759|Eukaryota,39915@33154|Opisthokonta,3CD7Q@33208|Metazoa,3DUIX@33213|Bilateria,48MRG@7711|Chordata,49IP8@7742|Vertebrata,4GVEP@8782|Aves	8782|Aves	S	feather keratin	NA	NA	NA	NA	NA	NA	NA	NA	NA	Keratin	Q9PSV3	NA		GO:0005200; GO:0005882	Feather keratin Cos2-3 (F-ker)
OG0000005	30	anno1.g38993.t1	52644.XP_010571765.1	2.6e-51	163	2D98P@1|root,2TDEH@2759|Eukaryota,39915@33154|Opisthokonta,3CD7Q@33208|Metazoa,3DUIX@33213|Bilateria,48MRG@7711|Chordata,49IP8@7742|Vertebrata,4GVEP@8782|Aves	8782|Aves	S	feather keratin	NA	NA	NA	NA	NA	NA	NA	NA	NA	Keratin	Q9PSV3	NA		GO:0005200; GO:0005882	Feather keratin Cos2-3 (F-ker)
OG0000005	30	anno1.g38993.t1	52644.XP_010571765.1	2.6e-51	163	2D98P@1|root,2TDEH@2759|Eukaryota,39915@33154|Opisthokonta,3CD7Q@33208|Metazoa,3DUIX@33213|Bilateria,48MRG@7711|Chordata,49IP8@7742|Vertebrata,4GVEP@8782|Aves	8782|Aves	S	feather keratin	NA	NA	NA	NA	NA	NA	NA	NA	NA	Keratin	Q9PSV3	NA		GO:0005200; GO:0005882	Feather keratin Cos2-3 (F-ker)
OG0000005	30	anno1.g38993.t1	52644.XP_010571765.1	2.6e-51	163	2D98P@1|root,2TDEH@2759|Eukaryota,39915@33154|Opisthokonta,3CD7Q@33208|Metazoa,3DUIX@33213|Bilateria,48MRG@7711|Chordata,49IP8@7742|Vertebrata,4GVEP@8782|Aves	8782|Aves	S	feather keratin	NA	NA	NA	NA	NA	NA	NA	NA	NA	Keratin	Q9PSV3	NA		GO:0005200; GO:0005882	Feather keratin Cos2-3 (F-ker)
OG0000005	30	anno1.g38993.t1	52644.XP_010571765.1	2.6e-51	163	2D98P@1|root,2TDEH@2759|Eukaryota,39915@33154|Opisthokonta,3CD7Q@33208|Metazoa,3DUIX@33213|Bilateria,48MRG@7711|Chordata,49IP8@7742|Vertebrata,4GVEP@8782|Aves	8782|Aves	S	feather keratin	NA	NA	NA	NA	NA	NA	NA	NA	NA	Keratin	Q9PSV3	NA		GO:0005200; GO:0005882	Feather keratin Cos2-3 (F-ker)
OG0000005	30	anno1.g38993.t1	52644.XP_010571765.1	2.6e-51	163	2D98P@1|root,2TDEH@2759|Eukaryota,39915@33154|Opisthokonta,3CD7Q@33208|Metazoa,3DUIX@33213|Bilateria,48MRG@7711|Chordata,49IP8@7742|Vertebrata,4GVEP@8782|Aves	8782|Aves	S	feather keratin	NA	NA	NA	NA	NA	NA	NA	NA	NA	Keratin	Q9PSV3	NA		GO:0005200; GO:0005882	Feather keratin Cos2-3 (F-ker)
OG0000005	30	anno1.g38993.t1	52644.XP_010571765.1	2.6e-51	163	2D98P@1|root,2TDEH@2759|Eukaryota,39915@33154|Opisthokonta,3CD7Q@33208|Metazoa,3DUIX@33213|Bilateria,48MRG@7711|Chordata,49IP8@7742|Vertebrata,4GVEP@8782|Aves	8782|Aves	S	feather keratin	NA	NA	NA	NA	NA	NA	NA	NA	NA	Keratin	Q9PSV3	NA		GO:0005200; GO:0005882	Feather keratin Cos2-3 (F-ker)
OG0000005	30	anno1.g38993.t1	52644.XP_010571765.1	2.6e-51	163	2D98P@1|root,2TDEH@2759|Eukaryota,39915@33154|Opisthokonta,3CD7Q@33208|Metazoa,3DUIX@33213|Bilateria,48MRG@7711|Chordata,49IP8@7742|Vertebrata,4GVEP@8782|Aves	8782|Aves	S	feather keratin	NA	NA	NA	NA	NA	NA	NA	NA	NA	Keratin	Q9PSV3	NA		GO:0005200; GO:0005882	Feather keratin Cos2-3 (F-ker)
OG0000005	30	anno1.g38993.t1	52644.XP_010571765.1	2.6e-51	163	2D98P@1|root,2TDEH@2759|Eukaryota,39915@33154|Opisthokonta,3CD7Q@33208|Metazoa,3DUIX@33213|Bilateria,48MRG@7711|Chordata,49IP8@7742|Vertebrata,4GVEP@8782|Aves	8782|Aves	S	feather keratin	NA	NA	NA	NA	NA	NA	NA	NA	NA	Keratin	Q9PSV3	NA		GO:0005200; GO:0005882	Feather keratin Cos2-3 (F-ker)
OG0000005	30	anno1.g38993.t1	52644.XP_010571765.1	2.6e-51	163	2D98P@1|root,2TDEH@2759|Eukaryota,39915@33154|Opisthokonta,3CD7Q@33208|Metazoa,3DUIX@33213|Bilateria,48MRG@7711|Chordata,49IP8@7742|Vertebrata,4GVEP@8782|Aves	8782|Aves	S	feather keratin	NA	NA	NA	NA	NA	NA	NA	NA	NA	Keratin	Q9PSV3	NA		GO:0005200; GO:0005882	Feather keratin Cos2-3 (F-ker)
OG0000005	30	anno1.g38993.t1	52644.XP_010571765.1	2.6e-51	163	2D98P@1|root,2TDEH@2759|Eukaryota,39915@33154|Opisthokonta,3CD7Q@33208|Metazoa,3DUIX@33213|Bilateria,48MRG@7711|Chordata,49IP8@7742|Vertebrata,4GVEP@8782|Aves	8782|Aves	S	feather keratin	NA	NA	NA	NA	NA	NA	NA	NA	NA	Keratin	Q9PSV3	NA		GO:0005200; GO:0005882	Feather keratin Cos2-3 (F-ker)
OG0000005	30	anno1.g38993.t1	52644.XP_010571765.1	2.6e-51	163	2D98P@1|root,2TDEH@2759|Eukaryota,39915@33154|Opisthokonta,3CD7Q@33208|Metazoa,3DUIX@33213|Bilateria,48MRG@7711|Chordata,49IP8@7742|Vertebrata,4GVEP@8782|Aves	8782|Aves	S	feather keratin	NA	NA	NA	NA	NA	NA	NA	NA	NA	Keratin	Q9PSV3	NA		GO:0005200; GO:0005882	Feather keratin Cos2-3 (F-ker)
OG0000005	30	anno1.g38993.t1	52644.XP_010571765.1	2.6e-51	163	2D98P@1|root,2TDEH@2759|Eukaryota,39915@33154|Opisthokonta,3CD7Q@33208|Metazoa,3DUIX@33213|Bilateria,48MRG@7711|Chordata,49IP8@7742|Vertebrata,4GVEP@8782|Aves	8782|Aves	S	feather keratin	NA	NA	NA	NA	NA	NA	NA	NA	NA	Keratin	Q9PSV3	NA		GO:0005200; GO:0005882	Feather keratin Cos2-3 (F-ker)
OG0000005	30	anno1.g38993.t1	52644.XP_010571765.1	2.6e-51	163	2D98P@1|root,2TDEH@2759|Eukaryota,39915@33154|Opisthokonta,3CD7Q@33208|Metazoa,3DUIX@33213|Bilateria,48MRG@7711|Chordata,49IP8@7742|Vertebrata,4GVEP@8782|Aves	8782|Aves	S	feather keratin	NA	NA	NA	NA	NA	NA	NA	NA	NA	Keratin	Q9PSV3	NA		GO:0005200; GO:0005882	Feather keratin Cos2-3 (F-ker)
OG0000005	30	anno1.g38993.t1	52644.XP_010571765.1	2.6e-51	163	2D98P@1|root,2TDEH@2759|Eukaryota,39915@33154|Opisthokonta,3CD7Q@33208|Metazoa,3DUIX@33213|Bilateria,48MRG@7711|Chordata,49IP8@7742|Vertebrata,4GVEP@8782|Aves	8782|Aves	S	feather keratin	NA	NA	NA	NA	NA	NA	NA	NA	NA	Keratin	Q9PSV3	NA		GO:0005200; GO:0005882	Feather keratin Cos2-3 (F-ker)
OG0000005	30	anno1.g38993.t1	52644.XP_010571765.1	2.6e-51	163	2D98P@1|root,2TDEH@2759|Eukaryota,39915@33154|Opisthokonta,3CD7Q@33208|Metazoa,3DUIX@33213|Bilateria,48MRG@7711|Chordata,49IP8@7742|Vertebrata,4GVEP@8782|Aves	8782|Aves	S	feather keratin	NA	NA	NA	NA	NA	NA	NA	NA	NA	Keratin	Q9PSV3	NA		GO:0005200; GO:0005882	Feather keratin Cos2-3 (F-ker)
OG0000005	30	anno1.g38993.t1	52644.XP_010571765.1	2.6e-51	163	2D98P@1|root,2TDEH@2759|Eukaryota,39915@33154|Opisthokonta,3CD7Q@33208|Metazoa,3DUIX@33213|Bilateria,48MRG@7711|Chordata,49IP8@7742|Vertebrata,4GVEP@8782|Aves	8782|Aves	S	feather keratin	NA	NA	NA	NA	NA	NA	NA	NA	NA	Keratin	Q9PSV3	NA		GO:0005200; GO:0005882	Feather keratin Cos2-3 (F-ker)
OG0000005	30	anno1.g38993.t1	52644.XP_010571765.1	2.6e-51	163	2D98P@1|root,2TDEH@2759|Eukaryota,39915@33154|Opisthokonta,3CD7Q@33208|Metazoa,3DUIX@33213|Bilateria,48MRG@7711|Chordata,49IP8@7742|Vertebrata,4GVEP@8782|Aves	8782|Aves	S	feather keratin	NA	NA	NA	NA	NA	NA	NA	NA	NA	Keratin	Q9PSV3	NA		GO:0005200; GO:0005882	Feather keratin Cos2-3 (F-ker)
OG0000005	30	anno1.g38993.t1	52644.XP_010571765.1	2.6e-51	163	2D98P@1|root,2TDEH@2759|Eukaryota,39915@33154|Opisthokonta,3CD7Q@33208|Metazoa,3DUIX@33213|Bilateria,48MRG@7711|Chordata,49IP8@7742|Vertebrata,4GVEP@8782|Aves	8782|Aves	S	feather keratin	NA	NA	NA	NA	NA	NA	NA	NA	NA	Keratin	Q9PSV3	NA		GO:0005200; GO:0005882	Feather keratin Cos2-3 (F-ker)
OG0000005	30	anno1.g38993.t1	52644.XP_010571765.1	2.6e-51	163	2D98P@1|root,2TDEH@2759|Eukaryota,39915@33154|Opisthokonta,3CD7Q@33208|Metazoa,3DUIX@33213|Bilateria,48MRG@7711|Chordata,49IP8@7742|Vertebrata,4GVEP@8782|Aves	8782|Aves	S	feather keratin	NA	NA	NA	NA	NA	NA	NA	NA	NA	Keratin	Q9PSV3	NA		GO:0005200; GO:0005882	Feather keratin Cos2-3 (F-ker)
OG0000005	30	anno1.g38993.t1	52644.XP_010571765.1	2.6e-51	163	2D98P@1|root,2TDEH@2759|Eukaryota,39915@33154|Opisthokonta,3CD7Q@33208|Metazoa,3DUIX@33213|Bilateria,48MRG@7711|Chordata,49IP8@7742|Vertebrata,4GVEP@8782|Aves	8782|Aves	S	feather keratin	NA	NA	NA	NA	NA	NA	NA	NA	NA	Keratin	Q9PSV3	NA		GO:0005200; GO:0005882	Feather keratin Cos2-3 (F-ker)
OG0000005	30	anno1.g38993.t1	52644.XP_010571765.1	2.6e-51	163	2D98P@1|root,2TDEH@2759|Eukaryota,39915@33154|Opisthokonta,3CD7Q@33208|Metazoa,3DUIX@33213|Bilateria,48MRG@7711|Chordata,49IP8@7742|Vertebrata,4GVEP@8782|Aves	8782|Aves	S	feather keratin	NA	NA	NA	NA	NA	NA	NA	NA	NA	Keratin	Q9PSV3	NA		GO:0005200; GO:0005882	Feather keratin Cos2-3 (F-ker)
OG0000005	30	anno1.g38993.t1	52644.XP_010571765.1	2.6e-51	163	2D98P@1|root,2TDEH@2759|Eukaryota,39915@33154|Opisthokonta,3CD7Q@33208|Metazoa,3DUIX@33213|Bilateria,48MRG@7711|Chordata,49IP8@7742|Vertebrata,4GVEP@8782|Aves	8782|Aves	S	feather keratin	NA	NA	NA	NA	NA	NA	NA	NA	NA	Keratin	Q9PSV3	NA		GO:0005200; GO:0005882	Feather keratin Cos2-3 (F-ker)
OG0000005	30	anno1.g38993.t1	52644.XP_010571765.1	2.6e-51	163	2D98P@1|root,2TDEH@2759|Eukaryota,39915@33154|Opisthokonta,3CD7Q@33208|Metazoa,3DUIX@33213|Bilateria,48MRG@7711|Chordata,49IP8@7742|Vertebrata,4GVEP@8782|Aves	8782|Aves	S	feather keratin	NA	NA	NA	NA	NA	NA	NA	NA	NA	Keratin	Q9PSV3	NA		GO:0005200; GO:0005882	Feather keratin Cos2-3 (F-ker)
OG0000005	30	anno1.g38993.t1	52644.XP_010571765.1	2.6e-51	163	2D98P@1|root,2TDEH@2759|Eukaryota,39915@33154|Opisthokonta,3CD7Q@33208|Metazoa,3DUIX@33213|Bilateria,48MRG@7711|Chordata,49IP8@7742|Vertebrata,4GVEP@8782|Aves	8782|Aves	S	feather keratin	NA	NA	NA	NA	NA	NA	NA	NA	NA	Keratin	Q9PSV3	NA		GO:0005200; GO:0005882	Feather keratin Cos2-3 (F-ker)
OG0000005	30	anno1.g38993.t1	52644.XP_010571765.1	2.6e-51	163	2D98P@1|root,2TDEH@2759|Eukaryota,39915@33154|Opisthokonta,3CD7Q@33208|Metazoa,3DUIX@33213|Bilateria,48MRG@7711|Chordata,49IP8@7742|Vertebrata,4GVEP@8782|Aves	8782|Aves	S	feather keratin	NA	NA	NA	NA	NA	NA	NA	NA	NA	Keratin	Q9PSV3	NA		GO:0005200; GO:0005882	Feather keratin Cos2-3 (F-ker)
OG0000005	30	anno1.g38993.t1	52644.XP_010571765.1	2.6e-51	163	2D98P@1|root,2TDEH@2759|Eukaryota,39915@33154|Opisthokonta,3CD7Q@33208|Metazoa,3DUIX@33213|Bilateria,48MRG@7711|Chordata,49IP8@7742|Vertebrata,4GVEP@8782|Aves	8782|Aves	S	feather keratin	NA	NA	NA	NA	NA	NA	NA	NA	NA	Keratin	Q9PSV3	NA		GO:0005200; GO:0005882	Feather keratin Cos2-3 (F-ker)
OG0000005	30	anno1.g38993.t1	52644.XP_010571765.1	2.6e-51	163	2D98P@1|root,2TDEH@2759|Eukaryota,39915@33154|Opisthokonta,3CD7Q@33208|Metazoa,3DUIX@33213|Bilateria,48MRG@7711|Chordata,49IP8@7742|Vertebrata,4GVEP@8782|Aves	8782|Aves	S	feather keratin	NA	NA	NA	NA	NA	NA	NA	NA	NA	Keratin	Q9PSV3	NA		GO:0005200; GO:0005882	Feather keratin Cos2-3 (F-ker)
OG0000005	30	anno1.g38993.t1	52644.XP_010571765.1	2.6e-51	163	2D98P@1|root,2TDEH@2759|Eukaryota,39915@33154|Opisthokonta,3CD7Q@33208|Metazoa,3DUIX@33213|Bilateria,48MRG@7711|Chordata,49IP8@7742|Vertebrata,4GVEP@8782|Aves	8782|Aves	S	feather keratin	NA	NA	NA	NA	NA	NA	NA	NA	NA	Keratin	Q9PSV3	NA		GO:0005200; GO:0005882	Feather keratin Cos2-3 (F-ker)
OG0000005	30	anno1.g38993.t1	52644.XP_010571765.1	2.6e-51	163	2D98P@1|root,2TDEH@2759|Eukaryota,39915@33154|Opisthokonta,3CD7Q@33208|Metazoa,3DUIX@33213|Bilateria,48MRG@7711|Chordata,49IP8@7742|Vertebrata,4GVEP@8782|Aves	8782|Aves	S	feather keratin	NA	NA	NA	NA	NA	NA	NA	NA	NA	Keratin	Q9PSV3	NA		GO:0005200; GO:0005882	Feather keratin Cos2-3 (F-ker)
OG0000005	30	anno1.g38995.t1	52644.XP_010571765.1	2.33e-55	174	2D98P@1|root,2TDEH@2759|Eukaryota,39915@33154|Opisthokonta,3CD7Q@33208|Metazoa,3DUIX@33213|Bilateria,48MRG@7711|Chordata,49IP8@7742|Vertebrata,4GVEP@8782|Aves	8782|Aves	S	feather keratin	NA	NA	NA	NA	NA	NA	NA	NA	NA	Keratin	Q9PSV3	NA		GO:0005200; GO:0005882	Feather keratin Cos2-3 (F-ker)
OG0000005	30	anno1.g38995.t1	52644.XP_010571765.1	2.33e-55	174	2D98P@1|root,2TDEH@2759|Eukaryota,39915@33154|Opisthokonta,3CD7Q@33208|Metazoa,3DUIX@33213|Bilateria,48MRG@7711|Chordata,49IP8@7742|Vertebrata,4GVEP@8782|Aves	8782|Aves	S	feather keratin	NA	NA	NA	NA	NA	NA	NA	NA	NA	Keratin	Q9PSV3	NA		GO:0005200; GO:0005882	Feather keratin Cos2-3 (F-ker)
OG0000005	30	anno1.g38995.t1	52644.XP_010571765.1	2.33e-55	174	2D98P@1|root,2TDEH@2759|Eukaryota,39915@33154|Opisthokonta,3CD7Q@33208|Metazoa,3DUIX@33213|Bilateria,48MRG@7711|Chordata,49IP8@7742|Vertebrata,4GVEP@8782|Aves	8782|Aves	S	feather keratin	NA	NA	NA	NA	NA	NA	NA	NA	NA	Keratin	Q9PSV3	NA		GO:0005200; GO:0005882	Feather keratin Cos2-3 (F-ker)
OG0000005	30	anno1.g38995.t1	52644.XP_010571765.1	2.33e-55	174	2D98P@1|root,2TDEH@2759|Eukaryota,39915@33154|Opisthokonta,3CD7Q@33208|Metazoa,3DUIX@33213|Bilateria,48MRG@7711|Chordata,49IP8@7742|Vertebrata,4GVEP@8782|Aves	8782|Aves	S	feather keratin	NA	NA	NA	NA	NA	NA	NA	NA	NA	Keratin	Q9PSV3	NA		GO:0005200; GO:0005882	Feather keratin Cos2-3 (F-ker)
OG0000005	30	anno1.g38995.t1	52644.XP_010571765.1	2.33e-55	174	2D98P@1|root,2TDEH@2759|Eukaryota,39915@33154|Opisthokonta,3CD7Q@33208|Metazoa,3DUIX@33213|Bilateria,48MRG@7711|Chordata,49IP8@7742|Vertebrata,4GVEP@8782|Aves	8782|Aves	S	feather keratin	NA	NA	NA	NA	NA	NA	NA	NA	NA	Keratin	Q9PSV3	NA		GO:0005200; GO:0005882	Feather keratin Cos2-3 (F-ker)
OG0000005	30	anno1.g38995.t1	52644.XP_010571765.1	2.33e-55	174	2D98P@1|root,2TDEH@2759|Eukaryota,39915@33154|Opisthokonta,3CD7Q@33208|Metazoa,3DUIX@33213|Bilateria,48MRG@7711|Chordata,49IP8@7742|Vertebrata,4GVEP@8782|Aves	8782|Aves	S	feather keratin	NA	NA	NA	NA	NA	NA	NA	NA	NA	Keratin	Q9PSV3	NA		GO:0005200; GO:0005882	Feather keratin Cos2-3 (F-ker)
OG0000005	30	anno1.g38995.t1	52644.XP_010571765.1	2.33e-55	174	2D98P@1|root,2TDEH@2759|Eukaryota,39915@33154|Opisthokonta,3CD7Q@33208|Metazoa,3DUIX@33213|Bilateria,48MRG@7711|Chordata,49IP8@7742|Vertebrata,4GVEP@8782|Aves	8782|Aves	S	feather keratin	NA	NA	NA	NA	NA	NA	NA	NA	NA	Keratin	Q9PSV3	NA		GO:0005200; GO:0005882	Feather keratin Cos2-3 (F-ker)
OG0000005	30	anno1.g38995.t1	52644.XP_010571765.1	2.33e-55	174	2D98P@1|root,2TDEH@2759|Eukaryota,39915@33154|Opisthokonta,3CD7Q@33208|Metazoa,3DUIX@33213|Bilateria,48MRG@7711|Chordata,49IP8@7742|Vertebrata,4GVEP@8782|Aves	8782|Aves	S	feather keratin	NA	NA	NA	NA	NA	NA	NA	NA	NA	Keratin	Q9PSV3	NA		GO:0005200; GO:0005882	Feather keratin Cos2-3 (F-ker)
OG0000005	30	anno1.g38995.t1	52644.XP_010571765.1	2.33e-55	174	2D98P@1|root,2TDEH@2759|Eukaryota,39915@33154|Opisthokonta,3CD7Q@33208|Metazoa,3DUIX@33213|Bilateria,48MRG@7711|Chordata,49IP8@7742|Vertebrata,4GVEP@8782|Aves	8782|Aves	S	feather keratin	NA	NA	NA	NA	NA	NA	NA	NA	NA	Keratin	Q9PSV3	NA		GO:0005200; GO:0005882	Feather keratin Cos2-3 (F-ker)
OG0000005	30	anno1.g38995.t1	52644.XP_010571765.1	2.33e-55	174	2D98P@1|root,2TDEH@2759|Eukaryota,39915@33154|Opisthokonta,3CD7Q@33208|Metazoa,3DUIX@33213|Bilateria,48MRG@7711|Chordata,49IP8@7742|Vertebrata,4GVEP@8782|Aves	8782|Aves	S	feather keratin	NA	NA	NA	NA	NA	NA	NA	NA	NA	Keratin	Q9PSV3	NA		GO:0005200; GO:0005882	Feather keratin Cos2-3 (F-ker)
OG0000005	30	anno1.g38995.t1	52644.XP_010571765.1	2.33e-55	174	2D98P@1|root,2TDEH@2759|Eukaryota,39915@33154|Opisthokonta,3CD7Q@33208|Metazoa,3DUIX@33213|Bilateria,48MRG@7711|Chordata,49IP8@7742|Vertebrata,4GVEP@8782|Aves	8782|Aves	S	feather keratin	NA	NA	NA	NA	NA	NA	NA	NA	NA	Keratin	Q9PSV3	NA		GO:0005200; GO:0005882	Feather keratin Cos2-3 (F-ker)
OG0000005	30	anno1.g38995.t1	52644.XP_010571765.1	2.33e-55	174	2D98P@1|root,2TDEH@2759|Eukaryota,39915@33154|Opisthokonta,3CD7Q@33208|Metazoa,3DUIX@33213|Bilateria,48MRG@7711|Chordata,49IP8@7742|Vertebrata,4GVEP@8782|Aves	8782|Aves	S	feather keratin	NA	NA	NA	NA	NA	NA	NA	NA	NA	Keratin	Q9PSV3	NA		GO:0005200; GO:0005882	Feather keratin Cos2-3 (F-ker)
OG0000005	30	anno1.g38995.t1	52644.XP_010571765.1	2.33e-55	174	2D98P@1|root,2TDEH@2759|Eukaryota,39915@33154|Opisthokonta,3CD7Q@33208|Metazoa,3DUIX@33213|Bilateria,48MRG@7711|Chordata,49IP8@7742|Vertebrata,4GVEP@8782|Aves	8782|Aves	S	feather keratin	NA	NA	NA	NA	NA	NA	NA	NA	NA	Keratin	Q9PSV3	NA		GO:0005200; GO:0005882	Feather keratin Cos2-3 (F-ker)
OG0000005	30	anno1.g38995.t1	52644.XP_010571765.1	2.33e-55	174	2D98P@1|root,2TDEH@2759|Eukaryota,39915@33154|Opisthokonta,3CD7Q@33208|Metazoa,3DUIX@33213|Bilateria,48MRG@7711|Chordata,49IP8@7742|Vertebrata,4GVEP@8782|Aves	8782|Aves	S	feather keratin	NA	NA	NA	NA	NA	NA	NA	NA	NA	Keratin	Q9PSV3	NA		GO:0005200; GO:0005882	Feather keratin Cos2-3 (F-ker)
OG0000005	30	anno1.g38995.t1	52644.XP_010571765.1	2.33e-55	174	2D98P@1|root,2TDEH@2759|Eukaryota,39915@33154|Opisthokonta,3CD7Q@33208|Metazoa,3DUIX@33213|Bilateria,48MRG@7711|Chordata,49IP8@7742|Vertebrata,4GVEP@8782|Aves	8782|Aves	S	feather keratin	NA	NA	NA	NA	NA	NA	NA	NA	NA	Keratin	Q9PSV3	NA		GO:0005200; GO:0005882	Feather keratin Cos2-3 (F-ker)
OG0000005	30	anno1.g38995.t1	52644.XP_010571765.1	2.33e-55	174	2D98P@1|root,2TDEH@2759|Eukaryota,39915@33154|Opisthokonta,3CD7Q@33208|Metazoa,3DUIX@33213|Bilateria,48MRG@7711|Chordata,49IP8@7742|Vertebrata,4GVEP@8782|Aves	8782|Aves	S	feather keratin	NA	NA	NA	NA	NA	NA	NA	NA	NA	Keratin	Q9PSV3	NA		GO:0005200; GO:0005882	Feather keratin Cos2-3 (F-ker)
OG0000005	30	anno1.g38995.t1	52644.XP_010571765.1	2.33e-55	174	2D98P@1|root,2TDEH@2759|Eukaryota,39915@33154|Opisthokonta,3CD7Q@33208|Metazoa,3DUIX@33213|Bilateria,48MRG@7711|Chordata,49IP8@7742|Vertebrata,4GVEP@8782|Aves	8782|Aves	S	feather keratin	NA	NA	NA	NA	NA	NA	NA	NA	NA	Keratin	Q9PSV3	NA		GO:0005200; GO:0005882	Feather keratin Cos2-3 (F-ker)
OG0000005	30	anno1.g38995.t1	52644.XP_010571765.1	2.33e-55	174	2D98P@1|root,2TDEH@2759|Eukaryota,39915@33154|Opisthokonta,3CD7Q@33208|Metazoa,3DUIX@33213|Bilateria,48MRG@7711|Chordata,49IP8@7742|Vertebrata,4GVEP@8782|Aves	8782|Aves	S	feather keratin	NA	NA	NA	NA	NA	NA	NA	NA	NA	Keratin	Q9PSV3	NA		GO:0005200; GO:0005882	Feather keratin Cos2-3 (F-ker)
OG0000005	30	anno1.g38995.t1	52644.XP_010571765.1	2.33e-55	174	2D98P@1|root,2TDEH@2759|Eukaryota,39915@33154|Opisthokonta,3CD7Q@33208|Metazoa,3DUIX@33213|Bilateria,48MRG@7711|Chordata,49IP8@7742|Vertebrata,4GVEP@8782|Aves	8782|Aves	S	feather keratin	NA	NA	NA	NA	NA	NA	NA	NA	NA	Keratin	Q9PSV3	NA		GO:0005200; GO:0005882	Feather keratin Cos2-3 (F-ker)
OG0000005	30	anno1.g38995.t1	52644.XP_010571765.1	2.33e-55	174	2D98P@1|root,2TDEH@2759|Eukaryota,39915@33154|Opisthokonta,3CD7Q@33208|Metazoa,3DUIX@33213|Bilateria,48MRG@7711|Chordata,49IP8@7742|Vertebrata,4GVEP@8782|Aves	8782|Aves	S	feather keratin	NA	NA	NA	NA	NA	NA	NA	NA	NA	Keratin	Q9PSV3	NA		GO:0005200; GO:0005882	Feather keratin Cos2-3 (F-ker)
OG0000005	30	anno1.g38995.t1	52644.XP_010571765.1	2.33e-55	174	2D98P@1|root,2TDEH@2759|Eukaryota,39915@33154|Opisthokonta,3CD7Q@33208|Metazoa,3DUIX@33213|Bilateria,48MRG@7711|Chordata,49IP8@7742|Vertebrata,4GVEP@8782|Aves	8782|Aves	S	feather keratin	NA	NA	NA	NA	NA	NA	NA	NA	NA	Keratin	Q9PSV3	NA		GO:0005200; GO:0005882	Feather keratin Cos2-3 (F-ker)
OG0000005	30	anno1.g38995.t1	52644.XP_010571765.1	2.33e-55	174	2D98P@1|root,2TDEH@2759|Eukaryota,39915@33154|Opisthokonta,3CD7Q@33208|Metazoa,3DUIX@33213|Bilateria,48MRG@7711|Chordata,49IP8@7742|Vertebrata,4GVEP@8782|Aves	8782|Aves	S	feather keratin	NA	NA	NA	NA	NA	NA	NA	NA	NA	Keratin	Q9PSV3	NA		GO:0005200; GO:0005882	Feather keratin Cos2-3 (F-ker)
OG0000005	30	anno1.g38995.t1	52644.XP_010571765.1	2.33e-55	174	2D98P@1|root,2TDEH@2759|Eukaryota,39915@33154|Opisthokonta,3CD7Q@33208|Metazoa,3DUIX@33213|Bilateria,48MRG@7711|Chordata,49IP8@7742|Vertebrata,4GVEP@8782|Aves	8782|Aves	S	feather keratin	NA	NA	NA	NA	NA	NA	NA	NA	NA	Keratin	Q9PSV3	NA		GO:0005200; GO:0005882	Feather keratin Cos2-3 (F-ker)
OG0000005	30	anno1.g38995.t1	52644.XP_010571765.1	2.33e-55	174	2D98P@1|root,2TDEH@2759|Eukaryota,39915@33154|Opisthokonta,3CD7Q@33208|Metazoa,3DUIX@33213|Bilateria,48MRG@7711|Chordata,49IP8@7742|Vertebrata,4GVEP@8782|Aves	8782|Aves	S	feather keratin	NA	NA	NA	NA	NA	NA	NA	NA	NA	Keratin	Q9PSV3	NA		GO:0005200; GO:0005882	Feather keratin Cos2-3 (F-ker)
OG0000005	30	anno1.g38995.t1	52644.XP_010571765.1	2.33e-55	174	2D98P@1|root,2TDEH@2759|Eukaryota,39915@33154|Opisthokonta,3CD7Q@33208|Metazoa,3DUIX@33213|Bilateria,48MRG@7711|Chordata,49IP8@7742|Vertebrata,4GVEP@8782|Aves	8782|Aves	S	feather keratin	NA	NA	NA	NA	NA	NA	NA	NA	NA	Keratin	Q9PSV3	NA		GO:0005200; GO:0005882	Feather keratin Cos2-3 (F-ker)
OG0000005	30	anno1.g38995.t1	52644.XP_010571765.1	2.33e-55	174	2D98P@1|root,2TDEH@2759|Eukaryota,39915@33154|Opisthokonta,3CD7Q@33208|Metazoa,3DUIX@33213|Bilateria,48MRG@7711|Chordata,49IP8@7742|Vertebrata,4GVEP@8782|Aves	8782|Aves	S	feather keratin	NA	NA	NA	NA	NA	NA	NA	NA	NA	Keratin	Q9PSV3	NA		GO:0005200; GO:0005882	Feather keratin Cos2-3 (F-ker)
OG0000005	30	anno1.g38995.t1	52644.XP_010571765.1	2.33e-55	174	2D98P@1|root,2TDEH@2759|Eukaryota,39915@33154|Opisthokonta,3CD7Q@33208|Metazoa,3DUIX@33213|Bilateria,48MRG@7711|Chordata,49IP8@7742|Vertebrata,4GVEP@8782|Aves	8782|Aves	S	feather keratin	NA	NA	NA	NA	NA	NA	NA	NA	NA	Keratin	Q9PSV3	NA		GO:0005200; GO:0005882	Feather keratin Cos2-3 (F-ker)
OG0000005	30	anno1.g38995.t1	52644.XP_010571765.1	2.33e-55	174	2D98P@1|root,2TDEH@2759|Eukaryota,39915@33154|Opisthokonta,3CD7Q@33208|Metazoa,3DUIX@33213|Bilateria,48MRG@7711|Chordata,49IP8@7742|Vertebrata,4GVEP@8782|Aves	8782|Aves	S	feather keratin	NA	NA	NA	NA	NA	NA	NA	NA	NA	Keratin	Q9PSV3	NA		GO:0005200; GO:0005882	Feather keratin Cos2-3 (F-ker)
OG0000005	30	anno1.g38995.t1	52644.XP_010571765.1	2.33e-55	174	2D98P@1|root,2TDEH@2759|Eukaryota,39915@33154|Opisthokonta,3CD7Q@33208|Metazoa,3DUIX@33213|Bilateria,48MRG@7711|Chordata,49IP8@7742|Vertebrata,4GVEP@8782|Aves	8782|Aves	S	feather keratin	NA	NA	NA	NA	NA	NA	NA	NA	NA	Keratin	Q9PSV3	NA		GO:0005200; GO:0005882	Feather keratin Cos2-3 (F-ker)
OG0000005	30	anno1.g38995.t1	52644.XP_010571765.1	2.33e-55	174	2D98P@1|root,2TDEH@2759|Eukaryota,39915@33154|Opisthokonta,3CD7Q@33208|Metazoa,3DUIX@33213|Bilateria,48MRG@7711|Chordata,49IP8@7742|Vertebrata,4GVEP@8782|Aves	8782|Aves	S	feather keratin	NA	NA	NA	NA	NA	NA	NA	NA	NA	Keratin	Q9PSV3	NA		GO:0005200; GO:0005882	Feather keratin Cos2-3 (F-ker)
OG0000005	30	anno1.g38999.t1	52644.XP_010571765.1	2.6e-51	163	2D98P@1|root,2TDEH@2759|Eukaryota,39915@33154|Opisthokonta,3CD7Q@33208|Metazoa,3DUIX@33213|Bilateria,48MRG@7711|Chordata,49IP8@7742|Vertebrata,4GVEP@8782|Aves	8782|Aves	S	feather keratin	NA	NA	NA	NA	NA	NA	NA	NA	NA	Keratin	Q9PSV3	NA		GO:0005200; GO:0005882	Feather keratin Cos2-3 (F-ker)
OG0000005	30	anno1.g38999.t1	52644.XP_010571765.1	2.6e-51	163	2D98P@1|root,2TDEH@2759|Eukaryota,39915@33154|Opisthokonta,3CD7Q@33208|Metazoa,3DUIX@33213|Bilateria,48MRG@7711|Chordata,49IP8@7742|Vertebrata,4GVEP@8782|Aves	8782|Aves	S	feather keratin	NA	NA	NA	NA	NA	NA	NA	NA	NA	Keratin	Q9PSV3	NA		GO:0005200; GO:0005882	Feather keratin Cos2-3 (F-ker)
OG0000005	30	anno1.g38999.t1	52644.XP_010571765.1	2.6e-51	163	2D98P@1|root,2TDEH@2759|Eukaryota,39915@33154|Opisthokonta,3CD7Q@33208|Metazoa,3DUIX@33213|Bilateria,48MRG@7711|Chordata,49IP8@7742|Vertebrata,4GVEP@8782|Aves	8782|Aves	S	feather keratin	NA	NA	NA	NA	NA	NA	NA	NA	NA	Keratin	Q9PSV3	NA		GO:0005200; GO:0005882	Feather keratin Cos2-3 (F-ker)
OG0000005	30	anno1.g38999.t1	52644.XP_010571765.1	2.6e-51	163	2D98P@1|root,2TDEH@2759|Eukaryota,39915@33154|Opisthokonta,3CD7Q@33208|Metazoa,3DUIX@33213|Bilateria,48MRG@7711|Chordata,49IP8@7742|Vertebrata,4GVEP@8782|Aves	8782|Aves	S	feather keratin	NA	NA	NA	NA	NA	NA	NA	NA	NA	Keratin	Q9PSV3	NA		GO:0005200; GO:0005882	Feather keratin Cos2-3 (F-ker)
OG0000005	30	anno1.g38999.t1	52644.XP_010571765.1	2.6e-51	163	2D98P@1|root,2TDEH@2759|Eukaryota,39915@33154|Opisthokonta,3CD7Q@33208|Metazoa,3DUIX@33213|Bilateria,48MRG@7711|Chordata,49IP8@7742|Vertebrata,4GVEP@8782|Aves	8782|Aves	S	feather keratin	NA	NA	NA	NA	NA	NA	NA	NA	NA	Keratin	Q9PSV3	NA		GO:0005200; GO:0005882	Feather keratin Cos2-3 (F-ker)
OG0000005	30	anno1.g38999.t1	52644.XP_010571765.1	2.6e-51	163	2D98P@1|root,2TDEH@2759|Eukaryota,39915@33154|Opisthokonta,3CD7Q@33208|Metazoa,3DUIX@33213|Bilateria,48MRG@7711|Chordata,49IP8@7742|Vertebrata,4GVEP@8782|Aves	8782|Aves	S	feather keratin	NA	NA	NA	NA	NA	NA	NA	NA	NA	Keratin	Q9PSV3	NA		GO:0005200; GO:0005882	Feather keratin Cos2-3 (F-ker)
OG0000005	30	anno1.g38999.t1	52644.XP_010571765.1	2.6e-51	163	2D98P@1|root,2TDEH@2759|Eukaryota,39915@33154|Opisthokonta,3CD7Q@33208|Metazoa,3DUIX@33213|Bilateria,48MRG@7711|Chordata,49IP8@7742|Vertebrata,4GVEP@8782|Aves	8782|Aves	S	feather keratin	NA	NA	NA	NA	NA	NA	NA	NA	NA	Keratin	Q9PSV3	NA		GO:0005200; GO:0005882	Feather keratin Cos2-3 (F-ker)
OG0000005	30	anno1.g38999.t1	52644.XP_010571765.1	2.6e-51	163	2D98P@1|root,2TDEH@2759|Eukaryota,39915@33154|Opisthokonta,3CD7Q@33208|Metazoa,3DUIX@33213|Bilateria,48MRG@7711|Chordata,49IP8@7742|Vertebrata,4GVEP@8782|Aves	8782|Aves	S	feather keratin	NA	NA	NA	NA	NA	NA	NA	NA	NA	Keratin	Q9PSV3	NA		GO:0005200; GO:0005882	Feather keratin Cos2-3 (F-ker)
OG0000005	30	anno1.g38999.t1	52644.XP_010571765.1	2.6e-51	163	2D98P@1|root,2TDEH@2759|Eukaryota,39915@33154|Opisthokonta,3CD7Q@33208|Metazoa,3DUIX@33213|Bilateria,48MRG@7711|Chordata,49IP8@7742|Vertebrata,4GVEP@8782|Aves	8782|Aves	S	feather keratin	NA	NA	NA	NA	NA	NA	NA	NA	NA	Keratin	Q9PSV3	NA		GO:0005200; GO:0005882	Feather keratin Cos2-3 (F-ker)
OG0000005	30	anno1.g38999.t1	52644.XP_010571765.1	2.6e-51	163	2D98P@1|root,2TDEH@2759|Eukaryota,39915@33154|Opisthokonta,3CD7Q@33208|Metazoa,3DUIX@33213|Bilateria,48MRG@7711|Chordata,49IP8@7742|Vertebrata,4GVEP@8782|Aves	8782|Aves	S	feather keratin	NA	NA	NA	NA	NA	NA	NA	NA	NA	Keratin	Q9PSV3	NA		GO:0005200; GO:0005882	Feather keratin Cos2-3 (F-ker)
OG0000005	30	anno1.g38999.t1	52644.XP_010571765.1	2.6e-51	163	2D98P@1|root,2TDEH@2759|Eukaryota,39915@33154|Opisthokonta,3CD7Q@33208|Metazoa,3DUIX@33213|Bilateria,48MRG@7711|Chordata,49IP8@7742|Vertebrata,4GVEP@8782|Aves	8782|Aves	S	feather keratin	NA	NA	NA	NA	NA	NA	NA	NA	NA	Keratin	Q9PSV3	NA		GO:0005200; GO:0005882	Feather keratin Cos2-3 (F-ker)
OG0000005	30	anno1.g38999.t1	52644.XP_010571765.1	2.6e-51	163	2D98P@1|root,2TDEH@2759|Eukaryota,39915@33154|Opisthokonta,3CD7Q@33208|Metazoa,3DUIX@33213|Bilateria,48MRG@7711|Chordata,49IP8@7742|Vertebrata,4GVEP@8782|Aves	8782|Aves	S	feather keratin	NA	NA	NA	NA	NA	NA	NA	NA	NA	Keratin	Q9PSV3	NA		GO:0005200; GO:0005882	Feather keratin Cos2-3 (F-ker)
OG0000005	30	anno1.g38999.t1	52644.XP_010571765.1	2.6e-51	163	2D98P@1|root,2TDEH@2759|Eukaryota,39915@33154|Opisthokonta,3CD7Q@33208|Metazoa,3DUIX@33213|Bilateria,48MRG@7711|Chordata,49IP8@7742|Vertebrata,4GVEP@8782|Aves	8782|Aves	S	feather keratin	NA	NA	NA	NA	NA	NA	NA	NA	NA	Keratin	Q9PSV3	NA		GO:0005200; GO:0005882	Feather keratin Cos2-3 (F-ker)
OG0000005	30	anno1.g38999.t1	52644.XP_010571765.1	2.6e-51	163	2D98P@1|root,2TDEH@2759|Eukaryota,39915@33154|Opisthokonta,3CD7Q@33208|Metazoa,3DUIX@33213|Bilateria,48MRG@7711|Chordata,49IP8@7742|Vertebrata,4GVEP@8782|Aves	8782|Aves	S	feather keratin	NA	NA	NA	NA	NA	NA	NA	NA	NA	Keratin	Q9PSV3	NA		GO:0005200; GO:0005882	Feather keratin Cos2-3 (F-ker)
OG0000005	30	anno1.g38999.t1	52644.XP_010571765.1	2.6e-51	163	2D98P@1|root,2TDEH@2759|Eukaryota,39915@33154|Opisthokonta,3CD7Q@33208|Metazoa,3DUIX@33213|Bilateria,48MRG@7711|Chordata,49IP8@7742|Vertebrata,4GVEP@8782|Aves	8782|Aves	S	feather keratin	NA	NA	NA	NA	NA	NA	NA	NA	NA	Keratin	Q9PSV3	NA		GO:0005200; GO:0005882	Feather keratin Cos2-3 (F-ker)
OG0000005	30	anno1.g38999.t1	52644.XP_010571765.1	2.6e-51	163	2D98P@1|root,2TDEH@2759|Eukaryota,39915@33154|Opisthokonta,3CD7Q@33208|Metazoa,3DUIX@33213|Bilateria,48MRG@7711|Chordata,49IP8@7742|Vertebrata,4GVEP@8782|Aves	8782|Aves	S	feather keratin	NA	NA	NA	NA	NA	NA	NA	NA	NA	Keratin	Q9PSV3	NA		GO:0005200; GO:0005882	Feather keratin Cos2-3 (F-ker)
OG0000005	30	anno1.g38999.t1	52644.XP_010571765.1	2.6e-51	163	2D98P@1|root,2TDEH@2759|Eukaryota,39915@33154|Opisthokonta,3CD7Q@33208|Metazoa,3DUIX@33213|Bilateria,48MRG@7711|Chordata,49IP8@7742|Vertebrata,4GVEP@8782|Aves	8782|Aves	S	feather keratin	NA	NA	NA	NA	NA	NA	NA	NA	NA	Keratin	Q9PSV3	NA		GO:0005200; GO:0005882	Feather keratin Cos2-3 (F-ker)
OG0000005	30	anno1.g38999.t1	52644.XP_010571765.1	2.6e-51	163	2D98P@1|root,2TDEH@2759|Eukaryota,39915@33154|Opisthokonta,3CD7Q@33208|Metazoa,3DUIX@33213|Bilateria,48MRG@7711|Chordata,49IP8@7742|Vertebrata,4GVEP@8782|Aves	8782|Aves	S	feather keratin	NA	NA	NA	NA	NA	NA	NA	NA	NA	Keratin	Q9PSV3	NA		GO:0005200; GO:0005882	Feather keratin Cos2-3 (F-ker)
OG0000005	30	anno1.g38999.t1	52644.XP_010571765.1	2.6e-51	163	2D98P@1|root,2TDEH@2759|Eukaryota,39915@33154|Opisthokonta,3CD7Q@33208|Metazoa,3DUIX@33213|Bilateria,48MRG@7711|Chordata,49IP8@7742|Vertebrata,4GVEP@8782|Aves	8782|Aves	S	feather keratin	NA	NA	NA	NA	NA	NA	NA	NA	NA	Keratin	Q9PSV3	NA		GO:0005200; GO:0005882	Feather keratin Cos2-3 (F-ker)
OG0000005	30	anno1.g38999.t1	52644.XP_010571765.1	2.6e-51	163	2D98P@1|root,2TDEH@2759|Eukaryota,39915@33154|Opisthokonta,3CD7Q@33208|Metazoa,3DUIX@33213|Bilateria,48MRG@7711|Chordata,49IP8@7742|Vertebrata,4GVEP@8782|Aves	8782|Aves	S	feather keratin	NA	NA	NA	NA	NA	NA	NA	NA	NA	Keratin	Q9PSV3	NA		GO:0005200; GO:0005882	Feather keratin Cos2-3 (F-ker)
OG0000005	30	anno1.g38999.t1	52644.XP_010571765.1	2.6e-51	163	2D98P@1|root,2TDEH@2759|Eukaryota,39915@33154|Opisthokonta,3CD7Q@33208|Metazoa,3DUIX@33213|Bilateria,48MRG@7711|Chordata,49IP8@7742|Vertebrata,4GVEP@8782|Aves	8782|Aves	S	feather keratin	NA	NA	NA	NA	NA	NA	NA	NA	NA	Keratin	Q9PSV3	NA		GO:0005200; GO:0005882	Feather keratin Cos2-3 (F-ker)
OG0000005	30	anno1.g38999.t1	52644.XP_010571765.1	2.6e-51	163	2D98P@1|root,2TDEH@2759|Eukaryota,39915@33154|Opisthokonta,3CD7Q@33208|Metazoa,3DUIX@33213|Bilateria,48MRG@7711|Chordata,49IP8@7742|Vertebrata,4GVEP@8782|Aves	8782|Aves	S	feather keratin	NA	NA	NA	NA	NA	NA	NA	NA	NA	Keratin	Q9PSV3	NA		GO:0005200; GO:0005882	Feather keratin Cos2-3 (F-ker)
OG0000005	30	anno1.g38999.t1	52644.XP_010571765.1	2.6e-51	163	2D98P@1|root,2TDEH@2759|Eukaryota,39915@33154|Opisthokonta,3CD7Q@33208|Metazoa,3DUIX@33213|Bilateria,48MRG@7711|Chordata,49IP8@7742|Vertebrata,4GVEP@8782|Aves	8782|Aves	S	feather keratin	NA	NA	NA	NA	NA	NA	NA	NA	NA	Keratin	Q9PSV3	NA		GO:0005200; GO:0005882	Feather keratin Cos2-3 (F-ker)
OG0000005	30	anno1.g38999.t1	52644.XP_010571765.1	2.6e-51	163	2D98P@1|root,2TDEH@2759|Eukaryota,39915@33154|Opisthokonta,3CD7Q@33208|Metazoa,3DUIX@33213|Bilateria,48MRG@7711|Chordata,49IP8@7742|Vertebrata,4GVEP@8782|Aves	8782|Aves	S	feather keratin	NA	NA	NA	NA	NA	NA	NA	NA	NA	Keratin	Q9PSV3	NA		GO:0005200; GO:0005882	Feather keratin Cos2-3 (F-ker)
OG0000005	30	anno1.g38999.t1	52644.XP_010571765.1	2.6e-51	163	2D98P@1|root,2TDEH@2759|Eukaryota,39915@33154|Opisthokonta,3CD7Q@33208|Metazoa,3DUIX@33213|Bilateria,48MRG@7711|Chordata,49IP8@7742|Vertebrata,4GVEP@8782|Aves	8782|Aves	S	feather keratin	NA	NA	NA	NA	NA	NA	NA	NA	NA	Keratin	Q9PSV3	NA		GO:0005200; GO:0005882	Feather keratin Cos2-3 (F-ker)
OG0000005	30	anno1.g38999.t1	52644.XP_010571765.1	2.6e-51	163	2D98P@1|root,2TDEH@2759|Eukaryota,39915@33154|Opisthokonta,3CD7Q@33208|Metazoa,3DUIX@33213|Bilateria,48MRG@7711|Chordata,49IP8@7742|Vertebrata,4GVEP@8782|Aves	8782|Aves	S	feather keratin	NA	NA	NA	NA	NA	NA	NA	NA	NA	Keratin	Q9PSV3	NA		GO:0005200; GO:0005882	Feather keratin Cos2-3 (F-ker)
OG0000005	30	anno1.g38999.t1	52644.XP_010571765.1	2.6e-51	163	2D98P@1|root,2TDEH@2759|Eukaryota,39915@33154|Opisthokonta,3CD7Q@33208|Metazoa,3DUIX@33213|Bilateria,48MRG@7711|Chordata,49IP8@7742|Vertebrata,4GVEP@8782|Aves	8782|Aves	S	feather keratin	NA	NA	NA	NA	NA	NA	NA	NA	NA	Keratin	Q9PSV3	NA		GO:0005200; GO:0005882	Feather keratin Cos2-3 (F-ker)
OG0000005	30	anno1.g38999.t1	52644.XP_010571765.1	2.6e-51	163	2D98P@1|root,2TDEH@2759|Eukaryota,39915@33154|Opisthokonta,3CD7Q@33208|Metazoa,3DUIX@33213|Bilateria,48MRG@7711|Chordata,49IP8@7742|Vertebrata,4GVEP@8782|Aves	8782|Aves	S	feather keratin	NA	NA	NA	NA	NA	NA	NA	NA	NA	Keratin	Q9PSV3	NA		GO:0005200; GO:0005882	Feather keratin Cos2-3 (F-ker)
OG0000005	30	anno1.g38999.t1	52644.XP_010571765.1	2.6e-51	163	2D98P@1|root,2TDEH@2759|Eukaryota,39915@33154|Opisthokonta,3CD7Q@33208|Metazoa,3DUIX@33213|Bilateria,48MRG@7711|Chordata,49IP8@7742|Vertebrata,4GVEP@8782|Aves	8782|Aves	S	feather keratin	NA	NA	NA	NA	NA	NA	NA	NA	NA	Keratin	Q9PSV3	NA		GO:0005200; GO:0005882	Feather keratin Cos2-3 (F-ker)
OG0000005	30	anno1.g38999.t1	52644.XP_010571765.1	2.6e-51	163	2D98P@1|root,2TDEH@2759|Eukaryota,39915@33154|Opisthokonta,3CD7Q@33208|Metazoa,3DUIX@33213|Bilateria,48MRG@7711|Chordata,49IP8@7742|Vertebrata,4GVEP@8782|Aves	8782|Aves	S	feather keratin	NA	NA	NA	NA	NA	NA	NA	NA	NA	Keratin	Q9PSV3	NA		GO:0005200; GO:0005882	Feather keratin Cos2-3 (F-ker)
OG0000005	30	anno1.g39002.t1	52644.XP_010571765.1	2.92e-57	178	2D98P@1|root,2TDEH@2759|Eukaryota,39915@33154|Opisthokonta,3CD7Q@33208|Metazoa,3DUIX@33213|Bilateria,48MRG@7711|Chordata,49IP8@7742|Vertebrata,4GVEP@8782|Aves	8782|Aves	S	feather keratin	NA	NA	NA	NA	NA	NA	NA	NA	NA	Keratin	Q9PSV3	NA		GO:0005200; GO:0005882	Feather keratin Cos2-3 (F-ker)
OG0000005	30	anno1.g39002.t1	52644.XP_010571765.1	2.92e-57	178	2D98P@1|root,2TDEH@2759|Eukaryota,39915@33154|Opisthokonta,3CD7Q@33208|Metazoa,3DUIX@33213|Bilateria,48MRG@7711|Chordata,49IP8@7742|Vertebrata,4GVEP@8782|Aves	8782|Aves	S	feather keratin	NA	NA	NA	NA	NA	NA	NA	NA	NA	Keratin	Q9PSV3	NA		GO:0005200; GO:0005882	Feather keratin Cos2-3 (F-ker)
OG0000005	30	anno1.g39002.t1	52644.XP_010571765.1	2.92e-57	178	2D98P@1|root,2TDEH@2759|Eukaryota,39915@33154|Opisthokonta,3CD7Q@33208|Metazoa,3DUIX@33213|Bilateria,48MRG@7711|Chordata,49IP8@7742|Vertebrata,4GVEP@8782|Aves	8782|Aves	S	feather keratin	NA	NA	NA	NA	NA	NA	NA	NA	NA	Keratin	Q9PSV3	NA		GO:0005200; GO:0005882	Feather keratin Cos2-3 (F-ker)
OG0000005	30	anno1.g39002.t1	52644.XP_010571765.1	2.92e-57	178	2D98P@1|root,2TDEH@2759|Eukaryota,39915@33154|Opisthokonta,3CD7Q@33208|Metazoa,3DUIX@33213|Bilateria,48MRG@7711|Chordata,49IP8@7742|Vertebrata,4GVEP@8782|Aves	8782|Aves	S	feather keratin	NA	NA	NA	NA	NA	NA	NA	NA	NA	Keratin	Q9PSV3	NA		GO:0005200; GO:0005882	Feather keratin Cos2-3 (F-ker)
OG0000005	30	anno1.g39002.t1	52644.XP_010571765.1	2.92e-57	178	2D98P@1|root,2TDEH@2759|Eukaryota,39915@33154|Opisthokonta,3CD7Q@33208|Metazoa,3DUIX@33213|Bilateria,48MRG@7711|Chordata,49IP8@7742|Vertebrata,4GVEP@8782|Aves	8782|Aves	S	feather keratin	NA	NA	NA	NA	NA	NA	NA	NA	NA	Keratin	Q9PSV3	NA		GO:0005200; GO:0005882	Feather keratin Cos2-3 (F-ker)
OG0000005	30	anno1.g39002.t1	52644.XP_010571765.1	2.92e-57	178	2D98P@1|root,2TDEH@2759|Eukaryota,39915@33154|Opisthokonta,3CD7Q@33208|Metazoa,3DUIX@33213|Bilateria,48MRG@7711|Chordata,49IP8@7742|Vertebrata,4GVEP@8782|Aves	8782|Aves	S	feather keratin	NA	NA	NA	NA	NA	NA	NA	NA	NA	Keratin	Q9PSV3	NA		GO:0005200; GO:0005882	Feather keratin Cos2-3 (F-ker)
OG0000005	30	anno1.g39002.t1	52644.XP_010571765.1	2.92e-57	178	2D98P@1|root,2TDEH@2759|Eukaryota,39915@33154|Opisthokonta,3CD7Q@33208|Metazoa,3DUIX@33213|Bilateria,48MRG@7711|Chordata,49IP8@7742|Vertebrata,4GVEP@8782|Aves	8782|Aves	S	feather keratin	NA	NA	NA	NA	NA	NA	NA	NA	NA	Keratin	Q9PSV3	NA		GO:0005200; GO:0005882	Feather keratin Cos2-3 (F-ker)
OG0000005	30	anno1.g39002.t1	52644.XP_010571765.1	2.92e-57	178	2D98P@1|root,2TDEH@2759|Eukaryota,39915@33154|Opisthokonta,3CD7Q@33208|Metazoa,3DUIX@33213|Bilateria,48MRG@7711|Chordata,49IP8@7742|Vertebrata,4GVEP@8782|Aves	8782|Aves	S	feather keratin	NA	NA	NA	NA	NA	NA	NA	NA	NA	Keratin	Q9PSV3	NA		GO:0005200; GO:0005882	Feather keratin Cos2-3 (F-ker)
OG0000005	30	anno1.g39002.t1	52644.XP_010571765.1	2.92e-57	178	2D98P@1|root,2TDEH@2759|Eukaryota,39915@33154|Opisthokonta,3CD7Q@33208|Metazoa,3DUIX@33213|Bilateria,48MRG@7711|Chordata,49IP8@7742|Vertebrata,4GVEP@8782|Aves	8782|Aves	S	feather keratin	NA	NA	NA	NA	NA	NA	NA	NA	NA	Keratin	Q9PSV3	NA		GO:0005200; GO:0005882	Feather keratin Cos2-3 (F-ker)
OG0000005	30	anno1.g39002.t1	52644.XP_010571765.1	2.92e-57	178	2D98P@1|root,2TDEH@2759|Eukaryota,39915@33154|Opisthokonta,3CD7Q@33208|Metazoa,3DUIX@33213|Bilateria,48MRG@7711|Chordata,49IP8@7742|Vertebrata,4GVEP@8782|Aves	8782|Aves	S	feather keratin	NA	NA	NA	NA	NA	NA	NA	NA	NA	Keratin	Q9PSV3	NA		GO:0005200; GO:0005882	Feather keratin Cos2-3 (F-ker)
OG0000005	30	anno1.g39002.t1	52644.XP_010571765.1	2.92e-57	178	2D98P@1|root,2TDEH@2759|Eukaryota,39915@33154|Opisthokonta,3CD7Q@33208|Metazoa,3DUIX@33213|Bilateria,48MRG@7711|Chordata,49IP8@7742|Vertebrata,4GVEP@8782|Aves	8782|Aves	S	feather keratin	NA	NA	NA	NA	NA	NA	NA	NA	NA	Keratin	Q9PSV3	NA		GO:0005200; GO:0005882	Feather keratin Cos2-3 (F-ker)
OG0000005	30	anno1.g39002.t1	52644.XP_010571765.1	2.92e-57	178	2D98P@1|root,2TDEH@2759|Eukaryota,39915@33154|Opisthokonta,3CD7Q@33208|Metazoa,3DUIX@33213|Bilateria,48MRG@7711|Chordata,49IP8@7742|Vertebrata,4GVEP@8782|Aves	8782|Aves	S	feather keratin	NA	NA	NA	NA	NA	NA	NA	NA	NA	Keratin	Q9PSV3	NA		GO:0005200; GO:0005882	Feather keratin Cos2-3 (F-ker)
OG0000005	30	anno1.g39002.t1	52644.XP_010571765.1	2.92e-57	178	2D98P@1|root,2TDEH@2759|Eukaryota,39915@33154|Opisthokonta,3CD7Q@33208|Metazoa,3DUIX@33213|Bilateria,48MRG@7711|Chordata,49IP8@7742|Vertebrata,4GVEP@8782|Aves	8782|Aves	S	feather keratin	NA	NA	NA	NA	NA	NA	NA	NA	NA	Keratin	Q9PSV3	NA		GO:0005200; GO:0005882	Feather keratin Cos2-3 (F-ker)
OG0000005	30	anno1.g39002.t1	52644.XP_010571765.1	2.92e-57	178	2D98P@1|root,2TDEH@2759|Eukaryota,39915@33154|Opisthokonta,3CD7Q@33208|Metazoa,3DUIX@33213|Bilateria,48MRG@7711|Chordata,49IP8@7742|Vertebrata,4GVEP@8782|Aves	8782|Aves	S	feather keratin	NA	NA	NA	NA	NA	NA	NA	NA	NA	Keratin	Q9PSV3	NA		GO:0005200; GO:0005882	Feather keratin Cos2-3 (F-ker)
OG0000005	30	anno1.g39002.t1	52644.XP_010571765.1	2.92e-57	178	2D98P@1|root,2TDEH@2759|Eukaryota,39915@33154|Opisthokonta,3CD7Q@33208|Metazoa,3DUIX@33213|Bilateria,48MRG@7711|Chordata,49IP8@7742|Vertebrata,4GVEP@8782|Aves	8782|Aves	S	feather keratin	NA	NA	NA	NA	NA	NA	NA	NA	NA	Keratin	Q9PSV3	NA		GO:0005200; GO:0005882	Feather keratin Cos2-3 (F-ker)
OG0000005	30	anno1.g39002.t1	52644.XP_010571765.1	2.92e-57	178	2D98P@1|root,2TDEH@2759|Eukaryota,39915@33154|Opisthokonta,3CD7Q@33208|Metazoa,3DUIX@33213|Bilateria,48MRG@7711|Chordata,49IP8@7742|Vertebrata,4GVEP@8782|Aves	8782|Aves	S	feather keratin	NA	NA	NA	NA	NA	NA	NA	NA	NA	Keratin	Q9PSV3	NA		GO:0005200; GO:0005882	Feather keratin Cos2-3 (F-ker)
OG0000005	30	anno1.g39002.t1	52644.XP_010571765.1	2.92e-57	178	2D98P@1|root,2TDEH@2759|Eukaryota,39915@33154|Opisthokonta,3CD7Q@33208|Metazoa,3DUIX@33213|Bilateria,48MRG@7711|Chordata,49IP8@7742|Vertebrata,4GVEP@8782|Aves	8782|Aves	S	feather keratin	NA	NA	NA	NA	NA	NA	NA	NA	NA	Keratin	Q9PSV3	NA		GO:0005200; GO:0005882	Feather keratin Cos2-3 (F-ker)
OG0000005	30	anno1.g39002.t1	52644.XP_010571765.1	2.92e-57	178	2D98P@1|root,2TDEH@2759|Eukaryota,39915@33154|Opisthokonta,3CD7Q@33208|Metazoa,3DUIX@33213|Bilateria,48MRG@7711|Chordata,49IP8@7742|Vertebrata,4GVEP@8782|Aves	8782|Aves	S	feather keratin	NA	NA	NA	NA	NA	NA	NA	NA	NA	Keratin	Q9PSV3	NA		GO:0005200; GO:0005882	Feather keratin Cos2-3 (F-ker)
OG0000005	30	anno1.g39002.t1	52644.XP_010571765.1	2.92e-57	178	2D98P@1|root,2TDEH@2759|Eukaryota,39915@33154|Opisthokonta,3CD7Q@33208|Metazoa,3DUIX@33213|Bilateria,48MRG@7711|Chordata,49IP8@7742|Vertebrata,4GVEP@8782|Aves	8782|Aves	S	feather keratin	NA	NA	NA	NA	NA	NA	NA	NA	NA	Keratin	Q9PSV3	NA		GO:0005200; GO:0005882	Feather keratin Cos2-3 (F-ker)
OG0000005	30	anno1.g39002.t1	52644.XP_010571765.1	2.92e-57	178	2D98P@1|root,2TDEH@2759|Eukaryota,39915@33154|Opisthokonta,3CD7Q@33208|Metazoa,3DUIX@33213|Bilateria,48MRG@7711|Chordata,49IP8@7742|Vertebrata,4GVEP@8782|Aves	8782|Aves	S	feather keratin	NA	NA	NA	NA	NA	NA	NA	NA	NA	Keratin	Q9PSV3	NA		GO:0005200; GO:0005882	Feather keratin Cos2-3 (F-ker)
OG0000005	30	anno1.g39002.t1	52644.XP_010571765.1	2.92e-57	178	2D98P@1|root,2TDEH@2759|Eukaryota,39915@33154|Opisthokonta,3CD7Q@33208|Metazoa,3DUIX@33213|Bilateria,48MRG@7711|Chordata,49IP8@7742|Vertebrata,4GVEP@8782|Aves	8782|Aves	S	feather keratin	NA	NA	NA	NA	NA	NA	NA	NA	NA	Keratin	Q9PSV3	NA		GO:0005200; GO:0005882	Feather keratin Cos2-3 (F-ker)
OG0000005	30	anno1.g39002.t1	52644.XP_010571765.1	2.92e-57	178	2D98P@1|root,2TDEH@2759|Eukaryota,39915@33154|Opisthokonta,3CD7Q@33208|Metazoa,3DUIX@33213|Bilateria,48MRG@7711|Chordata,49IP8@7742|Vertebrata,4GVEP@8782|Aves	8782|Aves	S	feather keratin	NA	NA	NA	NA	NA	NA	NA	NA	NA	Keratin	Q9PSV3	NA		GO:0005200; GO:0005882	Feather keratin Cos2-3 (F-ker)
OG0000005	30	anno1.g39002.t1	52644.XP_010571765.1	2.92e-57	178	2D98P@1|root,2TDEH@2759|Eukaryota,39915@33154|Opisthokonta,3CD7Q@33208|Metazoa,3DUIX@33213|Bilateria,48MRG@7711|Chordata,49IP8@7742|Vertebrata,4GVEP@8782|Aves	8782|Aves	S	feather keratin	NA	NA	NA	NA	NA	NA	NA	NA	NA	Keratin	Q9PSV3	NA		GO:0005200; GO:0005882	Feather keratin Cos2-3 (F-ker)
OG0000005	30	anno1.g39002.t1	52644.XP_010571765.1	2.92e-57	178	2D98P@1|root,2TDEH@2759|Eukaryota,39915@33154|Opisthokonta,3CD7Q@33208|Metazoa,3DUIX@33213|Bilateria,48MRG@7711|Chordata,49IP8@7742|Vertebrata,4GVEP@8782|Aves	8782|Aves	S	feather keratin	NA	NA	NA	NA	NA	NA	NA	NA	NA	Keratin	Q9PSV3	NA		GO:0005200; GO:0005882	Feather keratin Cos2-3 (F-ker)
OG0000005	30	anno1.g39002.t1	52644.XP_010571765.1	2.92e-57	178	2D98P@1|root,2TDEH@2759|Eukaryota,39915@33154|Opisthokonta,3CD7Q@33208|Metazoa,3DUIX@33213|Bilateria,48MRG@7711|Chordata,49IP8@7742|Vertebrata,4GVEP@8782|Aves	8782|Aves	S	feather keratin	NA	NA	NA	NA	NA	NA	NA	NA	NA	Keratin	Q9PSV3	NA		GO:0005200; GO:0005882	Feather keratin Cos2-3 (F-ker)
OG0000005	30	anno1.g39002.t1	52644.XP_010571765.1	2.92e-57	178	2D98P@1|root,2TDEH@2759|Eukaryota,39915@33154|Opisthokonta,3CD7Q@33208|Metazoa,3DUIX@33213|Bilateria,48MRG@7711|Chordata,49IP8@7742|Vertebrata,4GVEP@8782|Aves	8782|Aves	S	feather keratin	NA	NA	NA	NA	NA	NA	NA	NA	NA	Keratin	Q9PSV3	NA		GO:0005200; GO:0005882	Feather keratin Cos2-3 (F-ker)
OG0000005	30	anno1.g39002.t1	52644.XP_010571765.1	2.92e-57	178	2D98P@1|root,2TDEH@2759|Eukaryota,39915@33154|Opisthokonta,3CD7Q@33208|Metazoa,3DUIX@33213|Bilateria,48MRG@7711|Chordata,49IP8@7742|Vertebrata,4GVEP@8782|Aves	8782|Aves	S	feather keratin	NA	NA	NA	NA	NA	NA	NA	NA	NA	Keratin	Q9PSV3	NA		GO:0005200; GO:0005882	Feather keratin Cos2-3 (F-ker)
OG0000005	30	anno1.g39002.t1	52644.XP_010571765.1	2.92e-57	178	2D98P@1|root,2TDEH@2759|Eukaryota,39915@33154|Opisthokonta,3CD7Q@33208|Metazoa,3DUIX@33213|Bilateria,48MRG@7711|Chordata,49IP8@7742|Vertebrata,4GVEP@8782|Aves	8782|Aves	S	feather keratin	NA	NA	NA	NA	NA	NA	NA	NA	NA	Keratin	Q9PSV3	NA		GO:0005200; GO:0005882	Feather keratin Cos2-3 (F-ker)
OG0000005	30	anno1.g39002.t1	52644.XP_010571765.1	2.92e-57	178	2D98P@1|root,2TDEH@2759|Eukaryota,39915@33154|Opisthokonta,3CD7Q@33208|Metazoa,3DUIX@33213|Bilateria,48MRG@7711|Chordata,49IP8@7742|Vertebrata,4GVEP@8782|Aves	8782|Aves	S	feather keratin	NA	NA	NA	NA	NA	NA	NA	NA	NA	Keratin	Q9PSV3	NA		GO:0005200; GO:0005882	Feather keratin Cos2-3 (F-ker)
OG0000005	30	anno1.g39002.t1	52644.XP_010571765.1	2.92e-57	178	2D98P@1|root,2TDEH@2759|Eukaryota,39915@33154|Opisthokonta,3CD7Q@33208|Metazoa,3DUIX@33213|Bilateria,48MRG@7711|Chordata,49IP8@7742|Vertebrata,4GVEP@8782|Aves	8782|Aves	S	feather keratin	NA	NA	NA	NA	NA	NA	NA	NA	NA	Keratin	Q9PSV3	NA		GO:0005200; GO:0005882	Feather keratin Cos2-3 (F-ker)
OG0000005	30	anno1.g39005.t1	52644.XP_010571765.1	7.44e-51	162	2D98P@1|root,2TDEH@2759|Eukaryota,39915@33154|Opisthokonta,3CD7Q@33208|Metazoa,3DUIX@33213|Bilateria,48MRG@7711|Chordata,49IP8@7742|Vertebrata,4GVEP@8782|Aves	8782|Aves	S	feather keratin	NA	NA	NA	NA	NA	NA	NA	NA	NA	Keratin	Q9PSV3	NA		GO:0005200; GO:0005882	Feather keratin Cos2-3 (F-ker)
OG0000005	30	anno1.g39005.t1	52644.XP_010571765.1	7.44e-51	162	2D98P@1|root,2TDEH@2759|Eukaryota,39915@33154|Opisthokonta,3CD7Q@33208|Metazoa,3DUIX@33213|Bilateria,48MRG@7711|Chordata,49IP8@7742|Vertebrata,4GVEP@8782|Aves	8782|Aves	S	feather keratin	NA	NA	NA	NA	NA	NA	NA	NA	NA	Keratin	Q9PSV3	NA		GO:0005200; GO:0005882	Feather keratin Cos2-3 (F-ker)
OG0000005	30	anno1.g39005.t1	52644.XP_010571765.1	7.44e-51	162	2D98P@1|root,2TDEH@2759|Eukaryota,39915@33154|Opisthokonta,3CD7Q@33208|Metazoa,3DUIX@33213|Bilateria,48MRG@7711|Chordata,49IP8@7742|Vertebrata,4GVEP@8782|Aves	8782|Aves	S	feather keratin	NA	NA	NA	NA	NA	NA	NA	NA	NA	Keratin	Q9PSV3	NA		GO:0005200; GO:0005882	Feather keratin Cos2-3 (F-ker)
OG0000005	30	anno1.g39005.t1	52644.XP_010571765.1	7.44e-51	162	2D98P@1|root,2TDEH@2759|Eukaryota,39915@33154|Opisthokonta,3CD7Q@33208|Metazoa,3DUIX@33213|Bilateria,48MRG@7711|Chordata,49IP8@7742|Vertebrata,4GVEP@8782|Aves	8782|Aves	S	feather keratin	NA	NA	NA	NA	NA	NA	NA	NA	NA	Keratin	Q9PSV3	NA		GO:0005200; GO:0005882	Feather keratin Cos2-3 (F-ker)
OG0000005	30	anno1.g39005.t1	52644.XP_010571765.1	7.44e-51	162	2D98P@1|root,2TDEH@2759|Eukaryota,39915@33154|Opisthokonta,3CD7Q@33208|Metazoa,3DUIX@33213|Bilateria,48MRG@7711|Chordata,49IP8@7742|Vertebrata,4GVEP@8782|Aves	8782|Aves	S	feather keratin	NA	NA	NA	NA	NA	NA	NA	NA	NA	Keratin	Q9PSV3	NA		GO:0005200; GO:0005882	Feather keratin Cos2-3 (F-ker)
OG0000005	30	anno1.g39005.t1	52644.XP_010571765.1	7.44e-51	162	2D98P@1|root,2TDEH@2759|Eukaryota,39915@33154|Opisthokonta,3CD7Q@33208|Metazoa,3DUIX@33213|Bilateria,48MRG@7711|Chordata,49IP8@7742|Vertebrata,4GVEP@8782|Aves	8782|Aves	S	feather keratin	NA	NA	NA	NA	NA	NA	NA	NA	NA	Keratin	Q9PSV3	NA		GO:0005200; GO:0005882	Feather keratin Cos2-3 (F-ker)
OG0000005	30	anno1.g39005.t1	52644.XP_010571765.1	7.44e-51	162	2D98P@1|root,2TDEH@2759|Eukaryota,39915@33154|Opisthokonta,3CD7Q@33208|Metazoa,3DUIX@33213|Bilateria,48MRG@7711|Chordata,49IP8@7742|Vertebrata,4GVEP@8782|Aves	8782|Aves	S	feather keratin	NA	NA	NA	NA	NA	NA	NA	NA	NA	Keratin	Q9PSV3	NA		GO:0005200; GO:0005882	Feather keratin Cos2-3 (F-ker)
OG0000005	30	anno1.g39005.t1	52644.XP_010571765.1	7.44e-51	162	2D98P@1|root,2TDEH@2759|Eukaryota,39915@33154|Opisthokonta,3CD7Q@33208|Metazoa,3DUIX@33213|Bilateria,48MRG@7711|Chordata,49IP8@7742|Vertebrata,4GVEP@8782|Aves	8782|Aves	S	feather keratin	NA	NA	NA	NA	NA	NA	NA	NA	NA	Keratin	Q9PSV3	NA		GO:0005200; GO:0005882	Feather keratin Cos2-3 (F-ker)
OG0000005	30	anno1.g39005.t1	52644.XP_010571765.1	7.44e-51	162	2D98P@1|root,2TDEH@2759|Eukaryota,39915@33154|Opisthokonta,3CD7Q@33208|Metazoa,3DUIX@33213|Bilateria,48MRG@7711|Chordata,49IP8@7742|Vertebrata,4GVEP@8782|Aves	8782|Aves	S	feather keratin	NA	NA	NA	NA	NA	NA	NA	NA	NA	Keratin	Q9PSV3	NA		GO:0005200; GO:0005882	Feather keratin Cos2-3 (F-ker)
OG0000005	30	anno1.g39005.t1	52644.XP_010571765.1	7.44e-51	162	2D98P@1|root,2TDEH@2759|Eukaryota,39915@33154|Opisthokonta,3CD7Q@33208|Metazoa,3DUIX@33213|Bilateria,48MRG@7711|Chordata,49IP8@7742|Vertebrata,4GVEP@8782|Aves	8782|Aves	S	feather keratin	NA	NA	NA	NA	NA	NA	NA	NA	NA	Keratin	Q9PSV3	NA		GO:0005200; GO:0005882	Feather keratin Cos2-3 (F-ker)
OG0000005	30	anno1.g39005.t1	52644.XP_010571765.1	7.44e-51	162	2D98P@1|root,2TDEH@2759|Eukaryota,39915@33154|Opisthokonta,3CD7Q@33208|Metazoa,3DUIX@33213|Bilateria,48MRG@7711|Chordata,49IP8@7742|Vertebrata,4GVEP@8782|Aves	8782|Aves	S	feather keratin	NA	NA	NA	NA	NA	NA	NA	NA	NA	Keratin	Q9PSV3	NA		GO:0005200; GO:0005882	Feather keratin Cos2-3 (F-ker)
OG0000005	30	anno1.g39005.t1	52644.XP_010571765.1	7.44e-51	162	2D98P@1|root,2TDEH@2759|Eukaryota,39915@33154|Opisthokonta,3CD7Q@33208|Metazoa,3DUIX@33213|Bilateria,48MRG@7711|Chordata,49IP8@7742|Vertebrata,4GVEP@8782|Aves	8782|Aves	S	feather keratin	NA	NA	NA	NA	NA	NA	NA	NA	NA	Keratin	Q9PSV3	NA		GO:0005200; GO:0005882	Feather keratin Cos2-3 (F-ker)
OG0000005	30	anno1.g39005.t1	52644.XP_010571765.1	7.44e-51	162	2D98P@1|root,2TDEH@2759|Eukaryota,39915@33154|Opisthokonta,3CD7Q@33208|Metazoa,3DUIX@33213|Bilateria,48MRG@7711|Chordata,49IP8@7742|Vertebrata,4GVEP@8782|Aves	8782|Aves	S	feather keratin	NA	NA	NA	NA	NA	NA	NA	NA	NA	Keratin	Q9PSV3	NA		GO:0005200; GO:0005882	Feather keratin Cos2-3 (F-ker)
OG0000005	30	anno1.g39005.t1	52644.XP_010571765.1	7.44e-51	162	2D98P@1|root,2TDEH@2759|Eukaryota,39915@33154|Opisthokonta,3CD7Q@33208|Metazoa,3DUIX@33213|Bilateria,48MRG@7711|Chordata,49IP8@7742|Vertebrata,4GVEP@8782|Aves	8782|Aves	S	feather keratin	NA	NA	NA	NA	NA	NA	NA	NA	NA	Keratin	Q9PSV3	NA		GO:0005200; GO:0005882	Feather keratin Cos2-3 (F-ker)
OG0000005	30	anno1.g39005.t1	52644.XP_010571765.1	7.44e-51	162	2D98P@1|root,2TDEH@2759|Eukaryota,39915@33154|Opisthokonta,3CD7Q@33208|Metazoa,3DUIX@33213|Bilateria,48MRG@7711|Chordata,49IP8@7742|Vertebrata,4GVEP@8782|Aves	8782|Aves	S	feather keratin	NA	NA	NA	NA	NA	NA	NA	NA	NA	Keratin	Q9PSV3	NA		GO:0005200; GO:0005882	Feather keratin Cos2-3 (F-ker)
OG0000005	30	anno1.g39005.t1	52644.XP_010571765.1	7.44e-51	162	2D98P@1|root,2TDEH@2759|Eukaryota,39915@33154|Opisthokonta,3CD7Q@33208|Metazoa,3DUIX@33213|Bilateria,48MRG@7711|Chordata,49IP8@7742|Vertebrata,4GVEP@8782|Aves	8782|Aves	S	feather keratin	NA	NA	NA	NA	NA	NA	NA	NA	NA	Keratin	Q9PSV3	NA		GO:0005200; GO:0005882	Feather keratin Cos2-3 (F-ker)
OG0000005	30	anno1.g39005.t1	52644.XP_010571765.1	7.44e-51	162	2D98P@1|root,2TDEH@2759|Eukaryota,39915@33154|Opisthokonta,3CD7Q@33208|Metazoa,3DUIX@33213|Bilateria,48MRG@7711|Chordata,49IP8@7742|Vertebrata,4GVEP@8782|Aves	8782|Aves	S	feather keratin	NA	NA	NA	NA	NA	NA	NA	NA	NA	Keratin	Q9PSV3	NA		GO:0005200; GO:0005882	Feather keratin Cos2-3 (F-ker)
OG0000005	30	anno1.g39005.t1	52644.XP_010571765.1	7.44e-51	162	2D98P@1|root,2TDEH@2759|Eukaryota,39915@33154|Opisthokonta,3CD7Q@33208|Metazoa,3DUIX@33213|Bilateria,48MRG@7711|Chordata,49IP8@7742|Vertebrata,4GVEP@8782|Aves	8782|Aves	S	feather keratin	NA	NA	NA	NA	NA	NA	NA	NA	NA	Keratin	Q9PSV3	NA		GO:0005200; GO:0005882	Feather keratin Cos2-3 (F-ker)
OG0000005	30	anno1.g39005.t1	52644.XP_010571765.1	7.44e-51	162	2D98P@1|root,2TDEH@2759|Eukaryota,39915@33154|Opisthokonta,3CD7Q@33208|Metazoa,3DUIX@33213|Bilateria,48MRG@7711|Chordata,49IP8@7742|Vertebrata,4GVEP@8782|Aves	8782|Aves	S	feather keratin	NA	NA	NA	NA	NA	NA	NA	NA	NA	Keratin	Q9PSV3	NA		GO:0005200; GO:0005882	Feather keratin Cos2-3 (F-ker)
OG0000005	30	anno1.g39005.t1	52644.XP_010571765.1	7.44e-51	162	2D98P@1|root,2TDEH@2759|Eukaryota,39915@33154|Opisthokonta,3CD7Q@33208|Metazoa,3DUIX@33213|Bilateria,48MRG@7711|Chordata,49IP8@7742|Vertebrata,4GVEP@8782|Aves	8782|Aves	S	feather keratin	NA	NA	NA	NA	NA	NA	NA	NA	NA	Keratin	Q9PSV3	NA		GO:0005200; GO:0005882	Feather keratin Cos2-3 (F-ker)
OG0000005	30	anno1.g39005.t1	52644.XP_010571765.1	7.44e-51	162	2D98P@1|root,2TDEH@2759|Eukaryota,39915@33154|Opisthokonta,3CD7Q@33208|Metazoa,3DUIX@33213|Bilateria,48MRG@7711|Chordata,49IP8@7742|Vertebrata,4GVEP@8782|Aves	8782|Aves	S	feather keratin	NA	NA	NA	NA	NA	NA	NA	NA	NA	Keratin	Q9PSV3	NA		GO:0005200; GO:0005882	Feather keratin Cos2-3 (F-ker)
OG0000005	30	anno1.g39005.t1	52644.XP_010571765.1	7.44e-51	162	2D98P@1|root,2TDEH@2759|Eukaryota,39915@33154|Opisthokonta,3CD7Q@33208|Metazoa,3DUIX@33213|Bilateria,48MRG@7711|Chordata,49IP8@7742|Vertebrata,4GVEP@8782|Aves	8782|Aves	S	feather keratin	NA	NA	NA	NA	NA	NA	NA	NA	NA	Keratin	Q9PSV3	NA		GO:0005200; GO:0005882	Feather keratin Cos2-3 (F-ker)
OG0000005	30	anno1.g39005.t1	52644.XP_010571765.1	7.44e-51	162	2D98P@1|root,2TDEH@2759|Eukaryota,39915@33154|Opisthokonta,3CD7Q@33208|Metazoa,3DUIX@33213|Bilateria,48MRG@7711|Chordata,49IP8@7742|Vertebrata,4GVEP@8782|Aves	8782|Aves	S	feather keratin	NA	NA	NA	NA	NA	NA	NA	NA	NA	Keratin	Q9PSV3	NA		GO:0005200; GO:0005882	Feather keratin Cos2-3 (F-ker)
OG0000005	30	anno1.g39005.t1	52644.XP_010571765.1	7.44e-51	162	2D98P@1|root,2TDEH@2759|Eukaryota,39915@33154|Opisthokonta,3CD7Q@33208|Metazoa,3DUIX@33213|Bilateria,48MRG@7711|Chordata,49IP8@7742|Vertebrata,4GVEP@8782|Aves	8782|Aves	S	feather keratin	NA	NA	NA	NA	NA	NA	NA	NA	NA	Keratin	Q9PSV3	NA		GO:0005200; GO:0005882	Feather keratin Cos2-3 (F-ker)
OG0000005	30	anno1.g39005.t1	52644.XP_010571765.1	7.44e-51	162	2D98P@1|root,2TDEH@2759|Eukaryota,39915@33154|Opisthokonta,3CD7Q@33208|Metazoa,3DUIX@33213|Bilateria,48MRG@7711|Chordata,49IP8@7742|Vertebrata,4GVEP@8782|Aves	8782|Aves	S	feather keratin	NA	NA	NA	NA	NA	NA	NA	NA	NA	Keratin	Q9PSV3	NA		GO:0005200; GO:0005882	Feather keratin Cos2-3 (F-ker)
OG0000005	30	anno1.g39005.t1	52644.XP_010571765.1	7.44e-51	162	2D98P@1|root,2TDEH@2759|Eukaryota,39915@33154|Opisthokonta,3CD7Q@33208|Metazoa,3DUIX@33213|Bilateria,48MRG@7711|Chordata,49IP8@7742|Vertebrata,4GVEP@8782|Aves	8782|Aves	S	feather keratin	NA	NA	NA	NA	NA	NA	NA	NA	NA	Keratin	Q9PSV3	NA		GO:0005200; GO:0005882	Feather keratin Cos2-3 (F-ker)
OG0000005	30	anno1.g39005.t1	52644.XP_010571765.1	7.44e-51	162	2D98P@1|root,2TDEH@2759|Eukaryota,39915@33154|Opisthokonta,3CD7Q@33208|Metazoa,3DUIX@33213|Bilateria,48MRG@7711|Chordata,49IP8@7742|Vertebrata,4GVEP@8782|Aves	8782|Aves	S	feather keratin	NA	NA	NA	NA	NA	NA	NA	NA	NA	Keratin	Q9PSV3	NA		GO:0005200; GO:0005882	Feather keratin Cos2-3 (F-ker)
OG0000005	30	anno1.g39005.t1	52644.XP_010571765.1	7.44e-51	162	2D98P@1|root,2TDEH@2759|Eukaryota,39915@33154|Opisthokonta,3CD7Q@33208|Metazoa,3DUIX@33213|Bilateria,48MRG@7711|Chordata,49IP8@7742|Vertebrata,4GVEP@8782|Aves	8782|Aves	S	feather keratin	NA	NA	NA	NA	NA	NA	NA	NA	NA	Keratin	Q9PSV3	NA		GO:0005200; GO:0005882	Feather keratin Cos2-3 (F-ker)
OG0000005	30	anno1.g39005.t1	52644.XP_010571765.1	7.44e-51	162	2D98P@1|root,2TDEH@2759|Eukaryota,39915@33154|Opisthokonta,3CD7Q@33208|Metazoa,3DUIX@33213|Bilateria,48MRG@7711|Chordata,49IP8@7742|Vertebrata,4GVEP@8782|Aves	8782|Aves	S	feather keratin	NA	NA	NA	NA	NA	NA	NA	NA	NA	Keratin	Q9PSV3	NA		GO:0005200; GO:0005882	Feather keratin Cos2-3 (F-ker)
OG0000005	30	anno1.g39005.t1	52644.XP_010571765.1	7.44e-51	162	2D98P@1|root,2TDEH@2759|Eukaryota,39915@33154|Opisthokonta,3CD7Q@33208|Metazoa,3DUIX@33213|Bilateria,48MRG@7711|Chordata,49IP8@7742|Vertebrata,4GVEP@8782|Aves	8782|Aves	S	feather keratin	NA	NA	NA	NA	NA	NA	NA	NA	NA	Keratin	Q9PSV3	NA		GO:0005200; GO:0005882	Feather keratin Cos2-3 (F-ker)
OG0000005	30	anno1.g39008.t1	52644.XP_010571765.1	2.6e-51	163	2D98P@1|root,2TDEH@2759|Eukaryota,39915@33154|Opisthokonta,3CD7Q@33208|Metazoa,3DUIX@33213|Bilateria,48MRG@7711|Chordata,49IP8@7742|Vertebrata,4GVEP@8782|Aves	8782|Aves	S	feather keratin	NA	NA	NA	NA	NA	NA	NA	NA	NA	Keratin	Q9PSV3	NA		GO:0005200; GO:0005882	Feather keratin Cos2-3 (F-ker)
OG0000005	30	anno1.g39008.t1	52644.XP_010571765.1	2.6e-51	163	2D98P@1|root,2TDEH@2759|Eukaryota,39915@33154|Opisthokonta,3CD7Q@33208|Metazoa,3DUIX@33213|Bilateria,48MRG@7711|Chordata,49IP8@7742|Vertebrata,4GVEP@8782|Aves	8782|Aves	S	feather keratin	NA	NA	NA	NA	NA	NA	NA	NA	NA	Keratin	Q9PSV3	NA		GO:0005200; GO:0005882	Feather keratin Cos2-3 (F-ker)
OG0000005	30	anno1.g39008.t1	52644.XP_010571765.1	2.6e-51	163	2D98P@1|root,2TDEH@2759|Eukaryota,39915@33154|Opisthokonta,3CD7Q@33208|Metazoa,3DUIX@33213|Bilateria,48MRG@7711|Chordata,49IP8@7742|Vertebrata,4GVEP@8782|Aves	8782|Aves	S	feather keratin	NA	NA	NA	NA	NA	NA	NA	NA	NA	Keratin	Q9PSV3	NA		GO:0005200; GO:0005882	Feather keratin Cos2-3 (F-ker)
OG0000005	30	anno1.g39008.t1	52644.XP_010571765.1	2.6e-51	163	2D98P@1|root,2TDEH@2759|Eukaryota,39915@33154|Opisthokonta,3CD7Q@33208|Metazoa,3DUIX@33213|Bilateria,48MRG@7711|Chordata,49IP8@7742|Vertebrata,4GVEP@8782|Aves	8782|Aves	S	feather keratin	NA	NA	NA	NA	NA	NA	NA	NA	NA	Keratin	Q9PSV3	NA		GO:0005200; GO:0005882	Feather keratin Cos2-3 (F-ker)
OG0000005	30	anno1.g39008.t1	52644.XP_010571765.1	2.6e-51	163	2D98P@1|root,2TDEH@2759|Eukaryota,39915@33154|Opisthokonta,3CD7Q@33208|Metazoa,3DUIX@33213|Bilateria,48MRG@7711|Chordata,49IP8@7742|Vertebrata,4GVEP@8782|Aves	8782|Aves	S	feather keratin	NA	NA	NA	NA	NA	NA	NA	NA	NA	Keratin	Q9PSV3	NA		GO:0005200; GO:0005882	Feather keratin Cos2-3 (F-ker)
OG0000005	30	anno1.g39008.t1	52644.XP_010571765.1	2.6e-51	163	2D98P@1|root,2TDEH@2759|Eukaryota,39915@33154|Opisthokonta,3CD7Q@33208|Metazoa,3DUIX@33213|Bilateria,48MRG@7711|Chordata,49IP8@7742|Vertebrata,4GVEP@8782|Aves	8782|Aves	S	feather keratin	NA	NA	NA	NA	NA	NA	NA	NA	NA	Keratin	Q9PSV3	NA		GO:0005200; GO:0005882	Feather keratin Cos2-3 (F-ker)
OG0000005	30	anno1.g39008.t1	52644.XP_010571765.1	2.6e-51	163	2D98P@1|root,2TDEH@2759|Eukaryota,39915@33154|Opisthokonta,3CD7Q@33208|Metazoa,3DUIX@33213|Bilateria,48MRG@7711|Chordata,49IP8@7742|Vertebrata,4GVEP@8782|Aves	8782|Aves	S	feather keratin	NA	NA	NA	NA	NA	NA	NA	NA	NA	Keratin	Q9PSV3	NA		GO:0005200; GO:0005882	Feather keratin Cos2-3 (F-ker)
OG0000005	30	anno1.g39008.t1	52644.XP_010571765.1	2.6e-51	163	2D98P@1|root,2TDEH@2759|Eukaryota,39915@33154|Opisthokonta,3CD7Q@33208|Metazoa,3DUIX@33213|Bilateria,48MRG@7711|Chordata,49IP8@7742|Vertebrata,4GVEP@8782|Aves	8782|Aves	S	feather keratin	NA	NA	NA	NA	NA	NA	NA	NA	NA	Keratin	Q9PSV3	NA		GO:0005200; GO:0005882	Feather keratin Cos2-3 (F-ker)
OG0000005	30	anno1.g39008.t1	52644.XP_010571765.1	2.6e-51	163	2D98P@1|root,2TDEH@2759|Eukaryota,39915@33154|Opisthokonta,3CD7Q@33208|Metazoa,3DUIX@33213|Bilateria,48MRG@7711|Chordata,49IP8@7742|Vertebrata,4GVEP@8782|Aves	8782|Aves	S	feather keratin	NA	NA	NA	NA	NA	NA	NA	NA	NA	Keratin	Q9PSV3	NA		GO:0005200; GO:0005882	Feather keratin Cos2-3 (F-ker)
OG0000005	30	anno1.g39008.t1	52644.XP_010571765.1	2.6e-51	163	2D98P@1|root,2TDEH@2759|Eukaryota,39915@33154|Opisthokonta,3CD7Q@33208|Metazoa,3DUIX@33213|Bilateria,48MRG@7711|Chordata,49IP8@7742|Vertebrata,4GVEP@8782|Aves	8782|Aves	S	feather keratin	NA	NA	NA	NA	NA	NA	NA	NA	NA	Keratin	Q9PSV3	NA		GO:0005200; GO:0005882	Feather keratin Cos2-3 (F-ker)
OG0000005	30	anno1.g39008.t1	52644.XP_010571765.1	2.6e-51	163	2D98P@1|root,2TDEH@2759|Eukaryota,39915@33154|Opisthokonta,3CD7Q@33208|Metazoa,3DUIX@33213|Bilateria,48MRG@7711|Chordata,49IP8@7742|Vertebrata,4GVEP@8782|Aves	8782|Aves	S	feather keratin	NA	NA	NA	NA	NA	NA	NA	NA	NA	Keratin	Q9PSV3	NA		GO:0005200; GO:0005882	Feather keratin Cos2-3 (F-ker)
OG0000005	30	anno1.g39008.t1	52644.XP_010571765.1	2.6e-51	163	2D98P@1|root,2TDEH@2759|Eukaryota,39915@33154|Opisthokonta,3CD7Q@33208|Metazoa,3DUIX@33213|Bilateria,48MRG@7711|Chordata,49IP8@7742|Vertebrata,4GVEP@8782|Aves	8782|Aves	S	feather keratin	NA	NA	NA	NA	NA	NA	NA	NA	NA	Keratin	Q9PSV3	NA		GO:0005200; GO:0005882	Feather keratin Cos2-3 (F-ker)
OG0000005	30	anno1.g39008.t1	52644.XP_010571765.1	2.6e-51	163	2D98P@1|root,2TDEH@2759|Eukaryota,39915@33154|Opisthokonta,3CD7Q@33208|Metazoa,3DUIX@33213|Bilateria,48MRG@7711|Chordata,49IP8@7742|Vertebrata,4GVEP@8782|Aves	8782|Aves	S	feather keratin	NA	NA	NA	NA	NA	NA	NA	NA	NA	Keratin	Q9PSV3	NA		GO:0005200; GO:0005882	Feather keratin Cos2-3 (F-ker)
OG0000005	30	anno1.g39008.t1	52644.XP_010571765.1	2.6e-51	163	2D98P@1|root,2TDEH@2759|Eukaryota,39915@33154|Opisthokonta,3CD7Q@33208|Metazoa,3DUIX@33213|Bilateria,48MRG@7711|Chordata,49IP8@7742|Vertebrata,4GVEP@8782|Aves	8782|Aves	S	feather keratin	NA	NA	NA	NA	NA	NA	NA	NA	NA	Keratin	Q9PSV3	NA		GO:0005200; GO:0005882	Feather keratin Cos2-3 (F-ker)
OG0000005	30	anno1.g39008.t1	52644.XP_010571765.1	2.6e-51	163	2D98P@1|root,2TDEH@2759|Eukaryota,39915@33154|Opisthokonta,3CD7Q@33208|Metazoa,3DUIX@33213|Bilateria,48MRG@7711|Chordata,49IP8@7742|Vertebrata,4GVEP@8782|Aves	8782|Aves	S	feather keratin	NA	NA	NA	NA	NA	NA	NA	NA	NA	Keratin	Q9PSV3	NA		GO:0005200; GO:0005882	Feather keratin Cos2-3 (F-ker)
OG0000005	30	anno1.g39008.t1	52644.XP_010571765.1	2.6e-51	163	2D98P@1|root,2TDEH@2759|Eukaryota,39915@33154|Opisthokonta,3CD7Q@33208|Metazoa,3DUIX@33213|Bilateria,48MRG@7711|Chordata,49IP8@7742|Vertebrata,4GVEP@8782|Aves	8782|Aves	S	feather keratin	NA	NA	NA	NA	NA	NA	NA	NA	NA	Keratin	Q9PSV3	NA		GO:0005200; GO:0005882	Feather keratin Cos2-3 (F-ker)
OG0000005	30	anno1.g39008.t1	52644.XP_010571765.1	2.6e-51	163	2D98P@1|root,2TDEH@2759|Eukaryota,39915@33154|Opisthokonta,3CD7Q@33208|Metazoa,3DUIX@33213|Bilateria,48MRG@7711|Chordata,49IP8@7742|Vertebrata,4GVEP@8782|Aves	8782|Aves	S	feather keratin	NA	NA	NA	NA	NA	NA	NA	NA	NA	Keratin	Q9PSV3	NA		GO:0005200; GO:0005882	Feather keratin Cos2-3 (F-ker)
OG0000005	30	anno1.g39008.t1	52644.XP_010571765.1	2.6e-51	163	2D98P@1|root,2TDEH@2759|Eukaryota,39915@33154|Opisthokonta,3CD7Q@33208|Metazoa,3DUIX@33213|Bilateria,48MRG@7711|Chordata,49IP8@7742|Vertebrata,4GVEP@8782|Aves	8782|Aves	S	feather keratin	NA	NA	NA	NA	NA	NA	NA	NA	NA	Keratin	Q9PSV3	NA		GO:0005200; GO:0005882	Feather keratin Cos2-3 (F-ker)
OG0000005	30	anno1.g39008.t1	52644.XP_010571765.1	2.6e-51	163	2D98P@1|root,2TDEH@2759|Eukaryota,39915@33154|Opisthokonta,3CD7Q@33208|Metazoa,3DUIX@33213|Bilateria,48MRG@7711|Chordata,49IP8@7742|Vertebrata,4GVEP@8782|Aves	8782|Aves	S	feather keratin	NA	NA	NA	NA	NA	NA	NA	NA	NA	Keratin	Q9PSV3	NA		GO:0005200; GO:0005882	Feather keratin Cos2-3 (F-ker)
OG0000005	30	anno1.g39008.t1	52644.XP_010571765.1	2.6e-51	163	2D98P@1|root,2TDEH@2759|Eukaryota,39915@33154|Opisthokonta,3CD7Q@33208|Metazoa,3DUIX@33213|Bilateria,48MRG@7711|Chordata,49IP8@7742|Vertebrata,4GVEP@8782|Aves	8782|Aves	S	feather keratin	NA	NA	NA	NA	NA	NA	NA	NA	NA	Keratin	Q9PSV3	NA		GO:0005200; GO:0005882	Feather keratin Cos2-3 (F-ker)
OG0000005	30	anno1.g39008.t1	52644.XP_010571765.1	2.6e-51	163	2D98P@1|root,2TDEH@2759|Eukaryota,39915@33154|Opisthokonta,3CD7Q@33208|Metazoa,3DUIX@33213|Bilateria,48MRG@7711|Chordata,49IP8@7742|Vertebrata,4GVEP@8782|Aves	8782|Aves	S	feather keratin	NA	NA	NA	NA	NA	NA	NA	NA	NA	Keratin	Q9PSV3	NA		GO:0005200; GO:0005882	Feather keratin Cos2-3 (F-ker)
OG0000005	30	anno1.g39008.t1	52644.XP_010571765.1	2.6e-51	163	2D98P@1|root,2TDEH@2759|Eukaryota,39915@33154|Opisthokonta,3CD7Q@33208|Metazoa,3DUIX@33213|Bilateria,48MRG@7711|Chordata,49IP8@7742|Vertebrata,4GVEP@8782|Aves	8782|Aves	S	feather keratin	NA	NA	NA	NA	NA	NA	NA	NA	NA	Keratin	Q9PSV3	NA		GO:0005200; GO:0005882	Feather keratin Cos2-3 (F-ker)
OG0000005	30	anno1.g39008.t1	52644.XP_010571765.1	2.6e-51	163	2D98P@1|root,2TDEH@2759|Eukaryota,39915@33154|Opisthokonta,3CD7Q@33208|Metazoa,3DUIX@33213|Bilateria,48MRG@7711|Chordata,49IP8@7742|Vertebrata,4GVEP@8782|Aves	8782|Aves	S	feather keratin	NA	NA	NA	NA	NA	NA	NA	NA	NA	Keratin	Q9PSV3	NA		GO:0005200; GO:0005882	Feather keratin Cos2-3 (F-ker)
OG0000005	30	anno1.g39008.t1	52644.XP_010571765.1	2.6e-51	163	2D98P@1|root,2TDEH@2759|Eukaryota,39915@33154|Opisthokonta,3CD7Q@33208|Metazoa,3DUIX@33213|Bilateria,48MRG@7711|Chordata,49IP8@7742|Vertebrata,4GVEP@8782|Aves	8782|Aves	S	feather keratin	NA	NA	NA	NA	NA	NA	NA	NA	NA	Keratin	Q9PSV3	NA		GO:0005200; GO:0005882	Feather keratin Cos2-3 (F-ker)
OG0000005	30	anno1.g39008.t1	52644.XP_010571765.1	2.6e-51	163	2D98P@1|root,2TDEH@2759|Eukaryota,39915@33154|Opisthokonta,3CD7Q@33208|Metazoa,3DUIX@33213|Bilateria,48MRG@7711|Chordata,49IP8@7742|Vertebrata,4GVEP@8782|Aves	8782|Aves	S	feather keratin	NA	NA	NA	NA	NA	NA	NA	NA	NA	Keratin	Q9PSV3	NA		GO:0005200; GO:0005882	Feather keratin Cos2-3 (F-ker)
OG0000005	30	anno1.g39008.t1	52644.XP_010571765.1	2.6e-51	163	2D98P@1|root,2TDEH@2759|Eukaryota,39915@33154|Opisthokonta,3CD7Q@33208|Metazoa,3DUIX@33213|Bilateria,48MRG@7711|Chordata,49IP8@7742|Vertebrata,4GVEP@8782|Aves	8782|Aves	S	feather keratin	NA	NA	NA	NA	NA	NA	NA	NA	NA	Keratin	Q9PSV3	NA		GO:0005200; GO:0005882	Feather keratin Cos2-3 (F-ker)
OG0000005	30	anno1.g39008.t1	52644.XP_010571765.1	2.6e-51	163	2D98P@1|root,2TDEH@2759|Eukaryota,39915@33154|Opisthokonta,3CD7Q@33208|Metazoa,3DUIX@33213|Bilateria,48MRG@7711|Chordata,49IP8@7742|Vertebrata,4GVEP@8782|Aves	8782|Aves	S	feather keratin	NA	NA	NA	NA	NA	NA	NA	NA	NA	Keratin	Q9PSV3	NA		GO:0005200; GO:0005882	Feather keratin Cos2-3 (F-ker)
OG0000005	30	anno1.g39008.t1	52644.XP_010571765.1	2.6e-51	163	2D98P@1|root,2TDEH@2759|Eukaryota,39915@33154|Opisthokonta,3CD7Q@33208|Metazoa,3DUIX@33213|Bilateria,48MRG@7711|Chordata,49IP8@7742|Vertebrata,4GVEP@8782|Aves	8782|Aves	S	feather keratin	NA	NA	NA	NA	NA	NA	NA	NA	NA	Keratin	Q9PSV3	NA		GO:0005200; GO:0005882	Feather keratin Cos2-3 (F-ker)
OG0000005	30	anno1.g39008.t1	52644.XP_010571765.1	2.6e-51	163	2D98P@1|root,2TDEH@2759|Eukaryota,39915@33154|Opisthokonta,3CD7Q@33208|Metazoa,3DUIX@33213|Bilateria,48MRG@7711|Chordata,49IP8@7742|Vertebrata,4GVEP@8782|Aves	8782|Aves	S	feather keratin	NA	NA	NA	NA	NA	NA	NA	NA	NA	Keratin	Q9PSV3	NA		GO:0005200; GO:0005882	Feather keratin Cos2-3 (F-ker)
OG0000005	30	anno1.g39008.t1	52644.XP_010571765.1	2.6e-51	163	2D98P@1|root,2TDEH@2759|Eukaryota,39915@33154|Opisthokonta,3CD7Q@33208|Metazoa,3DUIX@33213|Bilateria,48MRG@7711|Chordata,49IP8@7742|Vertebrata,4GVEP@8782|Aves	8782|Aves	S	feather keratin	NA	NA	NA	NA	NA	NA	NA	NA	NA	Keratin	Q9PSV3	NA		GO:0005200; GO:0005882	Feather keratin Cos2-3 (F-ker)
OG0000005	30	anno1.g39010.t1	52644.XP_010571765.1	4.36e-60	186	2D98P@1|root,2TDEH@2759|Eukaryota,39915@33154|Opisthokonta,3CD7Q@33208|Metazoa,3DUIX@33213|Bilateria,48MRG@7711|Chordata,49IP8@7742|Vertebrata,4GVEP@8782|Aves	8782|Aves	S	feather keratin	NA	NA	NA	NA	NA	NA	NA	NA	NA	Keratin	Q9PSV3	NA		GO:0005200; GO:0005882	Feather keratin Cos2-3 (F-ker)
OG0000005	30	anno1.g39010.t1	52644.XP_010571765.1	4.36e-60	186	2D98P@1|root,2TDEH@2759|Eukaryota,39915@33154|Opisthokonta,3CD7Q@33208|Metazoa,3DUIX@33213|Bilateria,48MRG@7711|Chordata,49IP8@7742|Vertebrata,4GVEP@8782|Aves	8782|Aves	S	feather keratin	NA	NA	NA	NA	NA	NA	NA	NA	NA	Keratin	Q9PSV3	NA		GO:0005200; GO:0005882	Feather keratin Cos2-3 (F-ker)
OG0000005	30	anno1.g39010.t1	52644.XP_010571765.1	4.36e-60	186	2D98P@1|root,2TDEH@2759|Eukaryota,39915@33154|Opisthokonta,3CD7Q@33208|Metazoa,3DUIX@33213|Bilateria,48MRG@7711|Chordata,49IP8@7742|Vertebrata,4GVEP@8782|Aves	8782|Aves	S	feather keratin	NA	NA	NA	NA	NA	NA	NA	NA	NA	Keratin	Q9PSV3	NA		GO:0005200; GO:0005882	Feather keratin Cos2-3 (F-ker)
OG0000005	30	anno1.g39010.t1	52644.XP_010571765.1	4.36e-60	186	2D98P@1|root,2TDEH@2759|Eukaryota,39915@33154|Opisthokonta,3CD7Q@33208|Metazoa,3DUIX@33213|Bilateria,48MRG@7711|Chordata,49IP8@7742|Vertebrata,4GVEP@8782|Aves	8782|Aves	S	feather keratin	NA	NA	NA	NA	NA	NA	NA	NA	NA	Keratin	Q9PSV3	NA		GO:0005200; GO:0005882	Feather keratin Cos2-3 (F-ker)
OG0000005	30	anno1.g39010.t1	52644.XP_010571765.1	4.36e-60	186	2D98P@1|root,2TDEH@2759|Eukaryota,39915@33154|Opisthokonta,3CD7Q@33208|Metazoa,3DUIX@33213|Bilateria,48MRG@7711|Chordata,49IP8@7742|Vertebrata,4GVEP@8782|Aves	8782|Aves	S	feather keratin	NA	NA	NA	NA	NA	NA	NA	NA	NA	Keratin	Q9PSV3	NA		GO:0005200; GO:0005882	Feather keratin Cos2-3 (F-ker)
OG0000005	30	anno1.g39010.t1	52644.XP_010571765.1	4.36e-60	186	2D98P@1|root,2TDEH@2759|Eukaryota,39915@33154|Opisthokonta,3CD7Q@33208|Metazoa,3DUIX@33213|Bilateria,48MRG@7711|Chordata,49IP8@7742|Vertebrata,4GVEP@8782|Aves	8782|Aves	S	feather keratin	NA	NA	NA	NA	NA	NA	NA	NA	NA	Keratin	Q9PSV3	NA		GO:0005200; GO:0005882	Feather keratin Cos2-3 (F-ker)
OG0000005	30	anno1.g39010.t1	52644.XP_010571765.1	4.36e-60	186	2D98P@1|root,2TDEH@2759|Eukaryota,39915@33154|Opisthokonta,3CD7Q@33208|Metazoa,3DUIX@33213|Bilateria,48MRG@7711|Chordata,49IP8@7742|Vertebrata,4GVEP@8782|Aves	8782|Aves	S	feather keratin	NA	NA	NA	NA	NA	NA	NA	NA	NA	Keratin	Q9PSV3	NA		GO:0005200; GO:0005882	Feather keratin Cos2-3 (F-ker)
OG0000005	30	anno1.g39010.t1	52644.XP_010571765.1	4.36e-60	186	2D98P@1|root,2TDEH@2759|Eukaryota,39915@33154|Opisthokonta,3CD7Q@33208|Metazoa,3DUIX@33213|Bilateria,48MRG@7711|Chordata,49IP8@7742|Vertebrata,4GVEP@8782|Aves	8782|Aves	S	feather keratin	NA	NA	NA	NA	NA	NA	NA	NA	NA	Keratin	Q9PSV3	NA		GO:0005200; GO:0005882	Feather keratin Cos2-3 (F-ker)
OG0000005	30	anno1.g39010.t1	52644.XP_010571765.1	4.36e-60	186	2D98P@1|root,2TDEH@2759|Eukaryota,39915@33154|Opisthokonta,3CD7Q@33208|Metazoa,3DUIX@33213|Bilateria,48MRG@7711|Chordata,49IP8@7742|Vertebrata,4GVEP@8782|Aves	8782|Aves	S	feather keratin	NA	NA	NA	NA	NA	NA	NA	NA	NA	Keratin	Q9PSV3	NA		GO:0005200; GO:0005882	Feather keratin Cos2-3 (F-ker)
OG0000005	30	anno1.g39010.t1	52644.XP_010571765.1	4.36e-60	186	2D98P@1|root,2TDEH@2759|Eukaryota,39915@33154|Opisthokonta,3CD7Q@33208|Metazoa,3DUIX@33213|Bilateria,48MRG@7711|Chordata,49IP8@7742|Vertebrata,4GVEP@8782|Aves	8782|Aves	S	feather keratin	NA	NA	NA	NA	NA	NA	NA	NA	NA	Keratin	Q9PSV3	NA		GO:0005200; GO:0005882	Feather keratin Cos2-3 (F-ker)
OG0000005	30	anno1.g39010.t1	52644.XP_010571765.1	4.36e-60	186	2D98P@1|root,2TDEH@2759|Eukaryota,39915@33154|Opisthokonta,3CD7Q@33208|Metazoa,3DUIX@33213|Bilateria,48MRG@7711|Chordata,49IP8@7742|Vertebrata,4GVEP@8782|Aves	8782|Aves	S	feather keratin	NA	NA	NA	NA	NA	NA	NA	NA	NA	Keratin	Q9PSV3	NA		GO:0005200; GO:0005882	Feather keratin Cos2-3 (F-ker)
OG0000005	30	anno1.g39010.t1	52644.XP_010571765.1	4.36e-60	186	2D98P@1|root,2TDEH@2759|Eukaryota,39915@33154|Opisthokonta,3CD7Q@33208|Metazoa,3DUIX@33213|Bilateria,48MRG@7711|Chordata,49IP8@7742|Vertebrata,4GVEP@8782|Aves	8782|Aves	S	feather keratin	NA	NA	NA	NA	NA	NA	NA	NA	NA	Keratin	Q9PSV3	NA		GO:0005200; GO:0005882	Feather keratin Cos2-3 (F-ker)
OG0000005	30	anno1.g39010.t1	52644.XP_010571765.1	4.36e-60	186	2D98P@1|root,2TDEH@2759|Eukaryota,39915@33154|Opisthokonta,3CD7Q@33208|Metazoa,3DUIX@33213|Bilateria,48MRG@7711|Chordata,49IP8@7742|Vertebrata,4GVEP@8782|Aves	8782|Aves	S	feather keratin	NA	NA	NA	NA	NA	NA	NA	NA	NA	Keratin	Q9PSV3	NA		GO:0005200; GO:0005882	Feather keratin Cos2-3 (F-ker)
OG0000005	30	anno1.g39010.t1	52644.XP_010571765.1	4.36e-60	186	2D98P@1|root,2TDEH@2759|Eukaryota,39915@33154|Opisthokonta,3CD7Q@33208|Metazoa,3DUIX@33213|Bilateria,48MRG@7711|Chordata,49IP8@7742|Vertebrata,4GVEP@8782|Aves	8782|Aves	S	feather keratin	NA	NA	NA	NA	NA	NA	NA	NA	NA	Keratin	Q9PSV3	NA		GO:0005200; GO:0005882	Feather keratin Cos2-3 (F-ker)
OG0000005	30	anno1.g39010.t1	52644.XP_010571765.1	4.36e-60	186	2D98P@1|root,2TDEH@2759|Eukaryota,39915@33154|Opisthokonta,3CD7Q@33208|Metazoa,3DUIX@33213|Bilateria,48MRG@7711|Chordata,49IP8@7742|Vertebrata,4GVEP@8782|Aves	8782|Aves	S	feather keratin	NA	NA	NA	NA	NA	NA	NA	NA	NA	Keratin	Q9PSV3	NA		GO:0005200; GO:0005882	Feather keratin Cos2-3 (F-ker)
OG0000005	30	anno1.g39010.t1	52644.XP_010571765.1	4.36e-60	186	2D98P@1|root,2TDEH@2759|Eukaryota,39915@33154|Opisthokonta,3CD7Q@33208|Metazoa,3DUIX@33213|Bilateria,48MRG@7711|Chordata,49IP8@7742|Vertebrata,4GVEP@8782|Aves	8782|Aves	S	feather keratin	NA	NA	NA	NA	NA	NA	NA	NA	NA	Keratin	Q9PSV3	NA		GO:0005200; GO:0005882	Feather keratin Cos2-3 (F-ker)
OG0000005	30	anno1.g39010.t1	52644.XP_010571765.1	4.36e-60	186	2D98P@1|root,2TDEH@2759|Eukaryota,39915@33154|Opisthokonta,3CD7Q@33208|Metazoa,3DUIX@33213|Bilateria,48MRG@7711|Chordata,49IP8@7742|Vertebrata,4GVEP@8782|Aves	8782|Aves	S	feather keratin	NA	NA	NA	NA	NA	NA	NA	NA	NA	Keratin	Q9PSV3	NA		GO:0005200; GO:0005882	Feather keratin Cos2-3 (F-ker)
OG0000005	30	anno1.g39010.t1	52644.XP_010571765.1	4.36e-60	186	2D98P@1|root,2TDEH@2759|Eukaryota,39915@33154|Opisthokonta,3CD7Q@33208|Metazoa,3DUIX@33213|Bilateria,48MRG@7711|Chordata,49IP8@7742|Vertebrata,4GVEP@8782|Aves	8782|Aves	S	feather keratin	NA	NA	NA	NA	NA	NA	NA	NA	NA	Keratin	Q9PSV3	NA		GO:0005200; GO:0005882	Feather keratin Cos2-3 (F-ker)
OG0000005	30	anno1.g39010.t1	52644.XP_010571765.1	4.36e-60	186	2D98P@1|root,2TDEH@2759|Eukaryota,39915@33154|Opisthokonta,3CD7Q@33208|Metazoa,3DUIX@33213|Bilateria,48MRG@7711|Chordata,49IP8@7742|Vertebrata,4GVEP@8782|Aves	8782|Aves	S	feather keratin	NA	NA	NA	NA	NA	NA	NA	NA	NA	Keratin	Q9PSV3	NA		GO:0005200; GO:0005882	Feather keratin Cos2-3 (F-ker)
OG0000005	30	anno1.g39010.t1	52644.XP_010571765.1	4.36e-60	186	2D98P@1|root,2TDEH@2759|Eukaryota,39915@33154|Opisthokonta,3CD7Q@33208|Metazoa,3DUIX@33213|Bilateria,48MRG@7711|Chordata,49IP8@7742|Vertebrata,4GVEP@8782|Aves	8782|Aves	S	feather keratin	NA	NA	NA	NA	NA	NA	NA	NA	NA	Keratin	Q9PSV3	NA		GO:0005200; GO:0005882	Feather keratin Cos2-3 (F-ker)
OG0000005	30	anno1.g39010.t1	52644.XP_010571765.1	4.36e-60	186	2D98P@1|root,2TDEH@2759|Eukaryota,39915@33154|Opisthokonta,3CD7Q@33208|Metazoa,3DUIX@33213|Bilateria,48MRG@7711|Chordata,49IP8@7742|Vertebrata,4GVEP@8782|Aves	8782|Aves	S	feather keratin	NA	NA	NA	NA	NA	NA	NA	NA	NA	Keratin	Q9PSV3	NA		GO:0005200; GO:0005882	Feather keratin Cos2-3 (F-ker)
OG0000005	30	anno1.g39010.t1	52644.XP_010571765.1	4.36e-60	186	2D98P@1|root,2TDEH@2759|Eukaryota,39915@33154|Opisthokonta,3CD7Q@33208|Metazoa,3DUIX@33213|Bilateria,48MRG@7711|Chordata,49IP8@7742|Vertebrata,4GVEP@8782|Aves	8782|Aves	S	feather keratin	NA	NA	NA	NA	NA	NA	NA	NA	NA	Keratin	Q9PSV3	NA		GO:0005200; GO:0005882	Feather keratin Cos2-3 (F-ker)
OG0000005	30	anno1.g39010.t1	52644.XP_010571765.1	4.36e-60	186	2D98P@1|root,2TDEH@2759|Eukaryota,39915@33154|Opisthokonta,3CD7Q@33208|Metazoa,3DUIX@33213|Bilateria,48MRG@7711|Chordata,49IP8@7742|Vertebrata,4GVEP@8782|Aves	8782|Aves	S	feather keratin	NA	NA	NA	NA	NA	NA	NA	NA	NA	Keratin	Q9PSV3	NA		GO:0005200; GO:0005882	Feather keratin Cos2-3 (F-ker)
OG0000005	30	anno1.g39010.t1	52644.XP_010571765.1	4.36e-60	186	2D98P@1|root,2TDEH@2759|Eukaryota,39915@33154|Opisthokonta,3CD7Q@33208|Metazoa,3DUIX@33213|Bilateria,48MRG@7711|Chordata,49IP8@7742|Vertebrata,4GVEP@8782|Aves	8782|Aves	S	feather keratin	NA	NA	NA	NA	NA	NA	NA	NA	NA	Keratin	Q9PSV3	NA		GO:0005200; GO:0005882	Feather keratin Cos2-3 (F-ker)
OG0000005	30	anno1.g39010.t1	52644.XP_010571765.1	4.36e-60	186	2D98P@1|root,2TDEH@2759|Eukaryota,39915@33154|Opisthokonta,3CD7Q@33208|Metazoa,3DUIX@33213|Bilateria,48MRG@7711|Chordata,49IP8@7742|Vertebrata,4GVEP@8782|Aves	8782|Aves	S	feather keratin	NA	NA	NA	NA	NA	NA	NA	NA	NA	Keratin	Q9PSV3	NA		GO:0005200; GO:0005882	Feather keratin Cos2-3 (F-ker)
OG0000005	30	anno1.g39010.t1	52644.XP_010571765.1	4.36e-60	186	2D98P@1|root,2TDEH@2759|Eukaryota,39915@33154|Opisthokonta,3CD7Q@33208|Metazoa,3DUIX@33213|Bilateria,48MRG@7711|Chordata,49IP8@7742|Vertebrata,4GVEP@8782|Aves	8782|Aves	S	feather keratin	NA	NA	NA	NA	NA	NA	NA	NA	NA	Keratin	Q9PSV3	NA		GO:0005200; GO:0005882	Feather keratin Cos2-3 (F-ker)
OG0000005	30	anno1.g39010.t1	52644.XP_010571765.1	4.36e-60	186	2D98P@1|root,2TDEH@2759|Eukaryota,39915@33154|Opisthokonta,3CD7Q@33208|Metazoa,3DUIX@33213|Bilateria,48MRG@7711|Chordata,49IP8@7742|Vertebrata,4GVEP@8782|Aves	8782|Aves	S	feather keratin	NA	NA	NA	NA	NA	NA	NA	NA	NA	Keratin	Q9PSV3	NA		GO:0005200; GO:0005882	Feather keratin Cos2-3 (F-ker)
OG0000005	30	anno1.g39010.t1	52644.XP_010571765.1	4.36e-60	186	2D98P@1|root,2TDEH@2759|Eukaryota,39915@33154|Opisthokonta,3CD7Q@33208|Metazoa,3DUIX@33213|Bilateria,48MRG@7711|Chordata,49IP8@7742|Vertebrata,4GVEP@8782|Aves	8782|Aves	S	feather keratin	NA	NA	NA	NA	NA	NA	NA	NA	NA	Keratin	Q9PSV3	NA		GO:0005200; GO:0005882	Feather keratin Cos2-3 (F-ker)
OG0000005	30	anno1.g39010.t1	52644.XP_010571765.1	4.36e-60	186	2D98P@1|root,2TDEH@2759|Eukaryota,39915@33154|Opisthokonta,3CD7Q@33208|Metazoa,3DUIX@33213|Bilateria,48MRG@7711|Chordata,49IP8@7742|Vertebrata,4GVEP@8782|Aves	8782|Aves	S	feather keratin	NA	NA	NA	NA	NA	NA	NA	NA	NA	Keratin	Q9PSV3	NA		GO:0005200; GO:0005882	Feather keratin Cos2-3 (F-ker)
OG0000005	30	anno1.g39010.t1	52644.XP_010571765.1	4.36e-60	186	2D98P@1|root,2TDEH@2759|Eukaryota,39915@33154|Opisthokonta,3CD7Q@33208|Metazoa,3DUIX@33213|Bilateria,48MRG@7711|Chordata,49IP8@7742|Vertebrata,4GVEP@8782|Aves	8782|Aves	S	feather keratin	NA	NA	NA	NA	NA	NA	NA	NA	NA	Keratin	Q9PSV3	NA		GO:0005200; GO:0005882	Feather keratin Cos2-3 (F-ker)
OG0000005	30	anno1.g39013.t1	52644.XP_010571765.1	4.48e-52	165	2D98P@1|root,2TDEH@2759|Eukaryota,39915@33154|Opisthokonta,3CD7Q@33208|Metazoa,3DUIX@33213|Bilateria,48MRG@7711|Chordata,49IP8@7742|Vertebrata,4GVEP@8782|Aves	8782|Aves	S	feather keratin	NA	NA	NA	NA	NA	NA	NA	NA	NA	Keratin	Q9PSV3	NA		GO:0005200; GO:0005882	Feather keratin Cos2-3 (F-ker)
OG0000005	30	anno1.g39013.t1	52644.XP_010571765.1	4.48e-52	165	2D98P@1|root,2TDEH@2759|Eukaryota,39915@33154|Opisthokonta,3CD7Q@33208|Metazoa,3DUIX@33213|Bilateria,48MRG@7711|Chordata,49IP8@7742|Vertebrata,4GVEP@8782|Aves	8782|Aves	S	feather keratin	NA	NA	NA	NA	NA	NA	NA	NA	NA	Keratin	Q9PSV3	NA		GO:0005200; GO:0005882	Feather keratin Cos2-3 (F-ker)
OG0000005	30	anno1.g39013.t1	52644.XP_010571765.1	4.48e-52	165	2D98P@1|root,2TDEH@2759|Eukaryota,39915@33154|Opisthokonta,3CD7Q@33208|Metazoa,3DUIX@33213|Bilateria,48MRG@7711|Chordata,49IP8@7742|Vertebrata,4GVEP@8782|Aves	8782|Aves	S	feather keratin	NA	NA	NA	NA	NA	NA	NA	NA	NA	Keratin	Q9PSV3	NA		GO:0005200; GO:0005882	Feather keratin Cos2-3 (F-ker)
OG0000005	30	anno1.g39013.t1	52644.XP_010571765.1	4.48e-52	165	2D98P@1|root,2TDEH@2759|Eukaryota,39915@33154|Opisthokonta,3CD7Q@33208|Metazoa,3DUIX@33213|Bilateria,48MRG@7711|Chordata,49IP8@7742|Vertebrata,4GVEP@8782|Aves	8782|Aves	S	feather keratin	NA	NA	NA	NA	NA	NA	NA	NA	NA	Keratin	Q9PSV3	NA		GO:0005200; GO:0005882	Feather keratin Cos2-3 (F-ker)
OG0000005	30	anno1.g39013.t1	52644.XP_010571765.1	4.48e-52	165	2D98P@1|root,2TDEH@2759|Eukaryota,39915@33154|Opisthokonta,3CD7Q@33208|Metazoa,3DUIX@33213|Bilateria,48MRG@7711|Chordata,49IP8@7742|Vertebrata,4GVEP@8782|Aves	8782|Aves	S	feather keratin	NA	NA	NA	NA	NA	NA	NA	NA	NA	Keratin	Q9PSV3	NA		GO:0005200; GO:0005882	Feather keratin Cos2-3 (F-ker)
OG0000005	30	anno1.g39013.t1	52644.XP_010571765.1	4.48e-52	165	2D98P@1|root,2TDEH@2759|Eukaryota,39915@33154|Opisthokonta,3CD7Q@33208|Metazoa,3DUIX@33213|Bilateria,48MRG@7711|Chordata,49IP8@7742|Vertebrata,4GVEP@8782|Aves	8782|Aves	S	feather keratin	NA	NA	NA	NA	NA	NA	NA	NA	NA	Keratin	Q9PSV3	NA		GO:0005200; GO:0005882	Feather keratin Cos2-3 (F-ker)
OG0000005	30	anno1.g39013.t1	52644.XP_010571765.1	4.48e-52	165	2D98P@1|root,2TDEH@2759|Eukaryota,39915@33154|Opisthokonta,3CD7Q@33208|Metazoa,3DUIX@33213|Bilateria,48MRG@7711|Chordata,49IP8@7742|Vertebrata,4GVEP@8782|Aves	8782|Aves	S	feather keratin	NA	NA	NA	NA	NA	NA	NA	NA	NA	Keratin	Q9PSV3	NA		GO:0005200; GO:0005882	Feather keratin Cos2-3 (F-ker)
OG0000005	30	anno1.g39013.t1	52644.XP_010571765.1	4.48e-52	165	2D98P@1|root,2TDEH@2759|Eukaryota,39915@33154|Opisthokonta,3CD7Q@33208|Metazoa,3DUIX@33213|Bilateria,48MRG@7711|Chordata,49IP8@7742|Vertebrata,4GVEP@8782|Aves	8782|Aves	S	feather keratin	NA	NA	NA	NA	NA	NA	NA	NA	NA	Keratin	Q9PSV3	NA		GO:0005200; GO:0005882	Feather keratin Cos2-3 (F-ker)
OG0000005	30	anno1.g39013.t1	52644.XP_010571765.1	4.48e-52	165	2D98P@1|root,2TDEH@2759|Eukaryota,39915@33154|Opisthokonta,3CD7Q@33208|Metazoa,3DUIX@33213|Bilateria,48MRG@7711|Chordata,49IP8@7742|Vertebrata,4GVEP@8782|Aves	8782|Aves	S	feather keratin	NA	NA	NA	NA	NA	NA	NA	NA	NA	Keratin	Q9PSV3	NA		GO:0005200; GO:0005882	Feather keratin Cos2-3 (F-ker)
OG0000005	30	anno1.g39013.t1	52644.XP_010571765.1	4.48e-52	165	2D98P@1|root,2TDEH@2759|Eukaryota,39915@33154|Opisthokonta,3CD7Q@33208|Metazoa,3DUIX@33213|Bilateria,48MRG@7711|Chordata,49IP8@7742|Vertebrata,4GVEP@8782|Aves	8782|Aves	S	feather keratin	NA	NA	NA	NA	NA	NA	NA	NA	NA	Keratin	Q9PSV3	NA		GO:0005200; GO:0005882	Feather keratin Cos2-3 (F-ker)
OG0000005	30	anno1.g39013.t1	52644.XP_010571765.1	4.48e-52	165	2D98P@1|root,2TDEH@2759|Eukaryota,39915@33154|Opisthokonta,3CD7Q@33208|Metazoa,3DUIX@33213|Bilateria,48MRG@7711|Chordata,49IP8@7742|Vertebrata,4GVEP@8782|Aves	8782|Aves	S	feather keratin	NA	NA	NA	NA	NA	NA	NA	NA	NA	Keratin	Q9PSV3	NA		GO:0005200; GO:0005882	Feather keratin Cos2-3 (F-ker)
OG0000005	30	anno1.g39013.t1	52644.XP_010571765.1	4.48e-52	165	2D98P@1|root,2TDEH@2759|Eukaryota,39915@33154|Opisthokonta,3CD7Q@33208|Metazoa,3DUIX@33213|Bilateria,48MRG@7711|Chordata,49IP8@7742|Vertebrata,4GVEP@8782|Aves	8782|Aves	S	feather keratin	NA	NA	NA	NA	NA	NA	NA	NA	NA	Keratin	Q9PSV3	NA		GO:0005200; GO:0005882	Feather keratin Cos2-3 (F-ker)
OG0000005	30	anno1.g39013.t1	52644.XP_010571765.1	4.48e-52	165	2D98P@1|root,2TDEH@2759|Eukaryota,39915@33154|Opisthokonta,3CD7Q@33208|Metazoa,3DUIX@33213|Bilateria,48MRG@7711|Chordata,49IP8@7742|Vertebrata,4GVEP@8782|Aves	8782|Aves	S	feather keratin	NA	NA	NA	NA	NA	NA	NA	NA	NA	Keratin	Q9PSV3	NA		GO:0005200; GO:0005882	Feather keratin Cos2-3 (F-ker)
OG0000005	30	anno1.g39013.t1	52644.XP_010571765.1	4.48e-52	165	2D98P@1|root,2TDEH@2759|Eukaryota,39915@33154|Opisthokonta,3CD7Q@33208|Metazoa,3DUIX@33213|Bilateria,48MRG@7711|Chordata,49IP8@7742|Vertebrata,4GVEP@8782|Aves	8782|Aves	S	feather keratin	NA	NA	NA	NA	NA	NA	NA	NA	NA	Keratin	Q9PSV3	NA		GO:0005200; GO:0005882	Feather keratin Cos2-3 (F-ker)
OG0000005	30	anno1.g39013.t1	52644.XP_010571765.1	4.48e-52	165	2D98P@1|root,2TDEH@2759|Eukaryota,39915@33154|Opisthokonta,3CD7Q@33208|Metazoa,3DUIX@33213|Bilateria,48MRG@7711|Chordata,49IP8@7742|Vertebrata,4GVEP@8782|Aves	8782|Aves	S	feather keratin	NA	NA	NA	NA	NA	NA	NA	NA	NA	Keratin	Q9PSV3	NA		GO:0005200; GO:0005882	Feather keratin Cos2-3 (F-ker)
OG0000005	30	anno1.g39013.t1	52644.XP_010571765.1	4.48e-52	165	2D98P@1|root,2TDEH@2759|Eukaryota,39915@33154|Opisthokonta,3CD7Q@33208|Metazoa,3DUIX@33213|Bilateria,48MRG@7711|Chordata,49IP8@7742|Vertebrata,4GVEP@8782|Aves	8782|Aves	S	feather keratin	NA	NA	NA	NA	NA	NA	NA	NA	NA	Keratin	Q9PSV3	NA		GO:0005200; GO:0005882	Feather keratin Cos2-3 (F-ker)
OG0000005	30	anno1.g39013.t1	52644.XP_010571765.1	4.48e-52	165	2D98P@1|root,2TDEH@2759|Eukaryota,39915@33154|Opisthokonta,3CD7Q@33208|Metazoa,3DUIX@33213|Bilateria,48MRG@7711|Chordata,49IP8@7742|Vertebrata,4GVEP@8782|Aves	8782|Aves	S	feather keratin	NA	NA	NA	NA	NA	NA	NA	NA	NA	Keratin	Q9PSV3	NA		GO:0005200; GO:0005882	Feather keratin Cos2-3 (F-ker)
OG0000005	30	anno1.g39013.t1	52644.XP_010571765.1	4.48e-52	165	2D98P@1|root,2TDEH@2759|Eukaryota,39915@33154|Opisthokonta,3CD7Q@33208|Metazoa,3DUIX@33213|Bilateria,48MRG@7711|Chordata,49IP8@7742|Vertebrata,4GVEP@8782|Aves	8782|Aves	S	feather keratin	NA	NA	NA	NA	NA	NA	NA	NA	NA	Keratin	Q9PSV3	NA		GO:0005200; GO:0005882	Feather keratin Cos2-3 (F-ker)
OG0000005	30	anno1.g39013.t1	52644.XP_010571765.1	4.48e-52	165	2D98P@1|root,2TDEH@2759|Eukaryota,39915@33154|Opisthokonta,3CD7Q@33208|Metazoa,3DUIX@33213|Bilateria,48MRG@7711|Chordata,49IP8@7742|Vertebrata,4GVEP@8782|Aves	8782|Aves	S	feather keratin	NA	NA	NA	NA	NA	NA	NA	NA	NA	Keratin	Q9PSV3	NA		GO:0005200; GO:0005882	Feather keratin Cos2-3 (F-ker)
OG0000005	30	anno1.g39013.t1	52644.XP_010571765.1	4.48e-52	165	2D98P@1|root,2TDEH@2759|Eukaryota,39915@33154|Opisthokonta,3CD7Q@33208|Metazoa,3DUIX@33213|Bilateria,48MRG@7711|Chordata,49IP8@7742|Vertebrata,4GVEP@8782|Aves	8782|Aves	S	feather keratin	NA	NA	NA	NA	NA	NA	NA	NA	NA	Keratin	Q9PSV3	NA		GO:0005200; GO:0005882	Feather keratin Cos2-3 (F-ker)
OG0000005	30	anno1.g39013.t1	52644.XP_010571765.1	4.48e-52	165	2D98P@1|root,2TDEH@2759|Eukaryota,39915@33154|Opisthokonta,3CD7Q@33208|Metazoa,3DUIX@33213|Bilateria,48MRG@7711|Chordata,49IP8@7742|Vertebrata,4GVEP@8782|Aves	8782|Aves	S	feather keratin	NA	NA	NA	NA	NA	NA	NA	NA	NA	Keratin	Q9PSV3	NA		GO:0005200; GO:0005882	Feather keratin Cos2-3 (F-ker)
OG0000005	30	anno1.g39013.t1	52644.XP_010571765.1	4.48e-52	165	2D98P@1|root,2TDEH@2759|Eukaryota,39915@33154|Opisthokonta,3CD7Q@33208|Metazoa,3DUIX@33213|Bilateria,48MRG@7711|Chordata,49IP8@7742|Vertebrata,4GVEP@8782|Aves	8782|Aves	S	feather keratin	NA	NA	NA	NA	NA	NA	NA	NA	NA	Keratin	Q9PSV3	NA		GO:0005200; GO:0005882	Feather keratin Cos2-3 (F-ker)
OG0000005	30	anno1.g39013.t1	52644.XP_010571765.1	4.48e-52	165	2D98P@1|root,2TDEH@2759|Eukaryota,39915@33154|Opisthokonta,3CD7Q@33208|Metazoa,3DUIX@33213|Bilateria,48MRG@7711|Chordata,49IP8@7742|Vertebrata,4GVEP@8782|Aves	8782|Aves	S	feather keratin	NA	NA	NA	NA	NA	NA	NA	NA	NA	Keratin	Q9PSV3	NA		GO:0005200; GO:0005882	Feather keratin Cos2-3 (F-ker)
OG0000005	30	anno1.g39013.t1	52644.XP_010571765.1	4.48e-52	165	2D98P@1|root,2TDEH@2759|Eukaryota,39915@33154|Opisthokonta,3CD7Q@33208|Metazoa,3DUIX@33213|Bilateria,48MRG@7711|Chordata,49IP8@7742|Vertebrata,4GVEP@8782|Aves	8782|Aves	S	feather keratin	NA	NA	NA	NA	NA	NA	NA	NA	NA	Keratin	Q9PSV3	NA		GO:0005200; GO:0005882	Feather keratin Cos2-3 (F-ker)
OG0000005	30	anno1.g39013.t1	52644.XP_010571765.1	4.48e-52	165	2D98P@1|root,2TDEH@2759|Eukaryota,39915@33154|Opisthokonta,3CD7Q@33208|Metazoa,3DUIX@33213|Bilateria,48MRG@7711|Chordata,49IP8@7742|Vertebrata,4GVEP@8782|Aves	8782|Aves	S	feather keratin	NA	NA	NA	NA	NA	NA	NA	NA	NA	Keratin	Q9PSV3	NA		GO:0005200; GO:0005882	Feather keratin Cos2-3 (F-ker)
OG0000005	30	anno1.g39013.t1	52644.XP_010571765.1	4.48e-52	165	2D98P@1|root,2TDEH@2759|Eukaryota,39915@33154|Opisthokonta,3CD7Q@33208|Metazoa,3DUIX@33213|Bilateria,48MRG@7711|Chordata,49IP8@7742|Vertebrata,4GVEP@8782|Aves	8782|Aves	S	feather keratin	NA	NA	NA	NA	NA	NA	NA	NA	NA	Keratin	Q9PSV3	NA		GO:0005200; GO:0005882	Feather keratin Cos2-3 (F-ker)
OG0000005	30	anno1.g39013.t1	52644.XP_010571765.1	4.48e-52	165	2D98P@1|root,2TDEH@2759|Eukaryota,39915@33154|Opisthokonta,3CD7Q@33208|Metazoa,3DUIX@33213|Bilateria,48MRG@7711|Chordata,49IP8@7742|Vertebrata,4GVEP@8782|Aves	8782|Aves	S	feather keratin	NA	NA	NA	NA	NA	NA	NA	NA	NA	Keratin	Q9PSV3	NA		GO:0005200; GO:0005882	Feather keratin Cos2-3 (F-ker)
OG0000005	30	anno1.g39013.t1	52644.XP_010571765.1	4.48e-52	165	2D98P@1|root,2TDEH@2759|Eukaryota,39915@33154|Opisthokonta,3CD7Q@33208|Metazoa,3DUIX@33213|Bilateria,48MRG@7711|Chordata,49IP8@7742|Vertebrata,4GVEP@8782|Aves	8782|Aves	S	feather keratin	NA	NA	NA	NA	NA	NA	NA	NA	NA	Keratin	Q9PSV3	NA		GO:0005200; GO:0005882	Feather keratin Cos2-3 (F-ker)
OG0000005	30	anno1.g39013.t1	52644.XP_010571765.1	4.48e-52	165	2D98P@1|root,2TDEH@2759|Eukaryota,39915@33154|Opisthokonta,3CD7Q@33208|Metazoa,3DUIX@33213|Bilateria,48MRG@7711|Chordata,49IP8@7742|Vertebrata,4GVEP@8782|Aves	8782|Aves	S	feather keratin	NA	NA	NA	NA	NA	NA	NA	NA	NA	Keratin	Q9PSV3	NA		GO:0005200; GO:0005882	Feather keratin Cos2-3 (F-ker)
OG0000005	30	anno1.g39013.t1	52644.XP_010571765.1	4.48e-52	165	2D98P@1|root,2TDEH@2759|Eukaryota,39915@33154|Opisthokonta,3CD7Q@33208|Metazoa,3DUIX@33213|Bilateria,48MRG@7711|Chordata,49IP8@7742|Vertebrata,4GVEP@8782|Aves	8782|Aves	S	feather keratin	NA	NA	NA	NA	NA	NA	NA	NA	NA	Keratin	Q9PSV3	NA		GO:0005200; GO:0005882	Feather keratin Cos2-3 (F-ker)
OG0000005	30	anno1.g39016.t1	52644.XP_010571765.1	1.45e-57	179	2D98P@1|root,2TDEH@2759|Eukaryota,39915@33154|Opisthokonta,3CD7Q@33208|Metazoa,3DUIX@33213|Bilateria,48MRG@7711|Chordata,49IP8@7742|Vertebrata,4GVEP@8782|Aves	8782|Aves	S	feather keratin	NA	NA	NA	NA	NA	NA	NA	NA	NA	Keratin	Q9PSV3	NA		GO:0005200; GO:0005882	Feather keratin Cos2-3 (F-ker)
OG0000005	30	anno1.g39016.t1	52644.XP_010571765.1	1.45e-57	179	2D98P@1|root,2TDEH@2759|Eukaryota,39915@33154|Opisthokonta,3CD7Q@33208|Metazoa,3DUIX@33213|Bilateria,48MRG@7711|Chordata,49IP8@7742|Vertebrata,4GVEP@8782|Aves	8782|Aves	S	feather keratin	NA	NA	NA	NA	NA	NA	NA	NA	NA	Keratin	Q9PSV3	NA		GO:0005200; GO:0005882	Feather keratin Cos2-3 (F-ker)
OG0000005	30	anno1.g39016.t1	52644.XP_010571765.1	1.45e-57	179	2D98P@1|root,2TDEH@2759|Eukaryota,39915@33154|Opisthokonta,3CD7Q@33208|Metazoa,3DUIX@33213|Bilateria,48MRG@7711|Chordata,49IP8@7742|Vertebrata,4GVEP@8782|Aves	8782|Aves	S	feather keratin	NA	NA	NA	NA	NA	NA	NA	NA	NA	Keratin	Q9PSV3	NA		GO:0005200; GO:0005882	Feather keratin Cos2-3 (F-ker)
OG0000005	30	anno1.g39016.t1	52644.XP_010571765.1	1.45e-57	179	2D98P@1|root,2TDEH@2759|Eukaryota,39915@33154|Opisthokonta,3CD7Q@33208|Metazoa,3DUIX@33213|Bilateria,48MRG@7711|Chordata,49IP8@7742|Vertebrata,4GVEP@8782|Aves	8782|Aves	S	feather keratin	NA	NA	NA	NA	NA	NA	NA	NA	NA	Keratin	Q9PSV3	NA		GO:0005200; GO:0005882	Feather keratin Cos2-3 (F-ker)
OG0000005	30	anno1.g39016.t1	52644.XP_010571765.1	1.45e-57	179	2D98P@1|root,2TDEH@2759|Eukaryota,39915@33154|Opisthokonta,3CD7Q@33208|Metazoa,3DUIX@33213|Bilateria,48MRG@7711|Chordata,49IP8@7742|Vertebrata,4GVEP@8782|Aves	8782|Aves	S	feather keratin	NA	NA	NA	NA	NA	NA	NA	NA	NA	Keratin	Q9PSV3	NA		GO:0005200; GO:0005882	Feather keratin Cos2-3 (F-ker)
OG0000005	30	anno1.g39016.t1	52644.XP_010571765.1	1.45e-57	179	2D98P@1|root,2TDEH@2759|Eukaryota,39915@33154|Opisthokonta,3CD7Q@33208|Metazoa,3DUIX@33213|Bilateria,48MRG@7711|Chordata,49IP8@7742|Vertebrata,4GVEP@8782|Aves	8782|Aves	S	feather keratin	NA	NA	NA	NA	NA	NA	NA	NA	NA	Keratin	Q9PSV3	NA		GO:0005200; GO:0005882	Feather keratin Cos2-3 (F-ker)
OG0000005	30	anno1.g39016.t1	52644.XP_010571765.1	1.45e-57	179	2D98P@1|root,2TDEH@2759|Eukaryota,39915@33154|Opisthokonta,3CD7Q@33208|Metazoa,3DUIX@33213|Bilateria,48MRG@7711|Chordata,49IP8@7742|Vertebrata,4GVEP@8782|Aves	8782|Aves	S	feather keratin	NA	NA	NA	NA	NA	NA	NA	NA	NA	Keratin	Q9PSV3	NA		GO:0005200; GO:0005882	Feather keratin Cos2-3 (F-ker)
OG0000005	30	anno1.g39016.t1	52644.XP_010571765.1	1.45e-57	179	2D98P@1|root,2TDEH@2759|Eukaryota,39915@33154|Opisthokonta,3CD7Q@33208|Metazoa,3DUIX@33213|Bilateria,48MRG@7711|Chordata,49IP8@7742|Vertebrata,4GVEP@8782|Aves	8782|Aves	S	feather keratin	NA	NA	NA	NA	NA	NA	NA	NA	NA	Keratin	Q9PSV3	NA		GO:0005200; GO:0005882	Feather keratin Cos2-3 (F-ker)
OG0000005	30	anno1.g39016.t1	52644.XP_010571765.1	1.45e-57	179	2D98P@1|root,2TDEH@2759|Eukaryota,39915@33154|Opisthokonta,3CD7Q@33208|Metazoa,3DUIX@33213|Bilateria,48MRG@7711|Chordata,49IP8@7742|Vertebrata,4GVEP@8782|Aves	8782|Aves	S	feather keratin	NA	NA	NA	NA	NA	NA	NA	NA	NA	Keratin	Q9PSV3	NA		GO:0005200; GO:0005882	Feather keratin Cos2-3 (F-ker)
OG0000005	30	anno1.g39016.t1	52644.XP_010571765.1	1.45e-57	179	2D98P@1|root,2TDEH@2759|Eukaryota,39915@33154|Opisthokonta,3CD7Q@33208|Metazoa,3DUIX@33213|Bilateria,48MRG@7711|Chordata,49IP8@7742|Vertebrata,4GVEP@8782|Aves	8782|Aves	S	feather keratin	NA	NA	NA	NA	NA	NA	NA	NA	NA	Keratin	Q9PSV3	NA		GO:0005200; GO:0005882	Feather keratin Cos2-3 (F-ker)
OG0000005	30	anno1.g39016.t1	52644.XP_010571765.1	1.45e-57	179	2D98P@1|root,2TDEH@2759|Eukaryota,39915@33154|Opisthokonta,3CD7Q@33208|Metazoa,3DUIX@33213|Bilateria,48MRG@7711|Chordata,49IP8@7742|Vertebrata,4GVEP@8782|Aves	8782|Aves	S	feather keratin	NA	NA	NA	NA	NA	NA	NA	NA	NA	Keratin	Q9PSV3	NA		GO:0005200; GO:0005882	Feather keratin Cos2-3 (F-ker)
OG0000005	30	anno1.g39016.t1	52644.XP_010571765.1	1.45e-57	179	2D98P@1|root,2TDEH@2759|Eukaryota,39915@33154|Opisthokonta,3CD7Q@33208|Metazoa,3DUIX@33213|Bilateria,48MRG@7711|Chordata,49IP8@7742|Vertebrata,4GVEP@8782|Aves	8782|Aves	S	feather keratin	NA	NA	NA	NA	NA	NA	NA	NA	NA	Keratin	Q9PSV3	NA		GO:0005200; GO:0005882	Feather keratin Cos2-3 (F-ker)
OG0000005	30	anno1.g39016.t1	52644.XP_010571765.1	1.45e-57	179	2D98P@1|root,2TDEH@2759|Eukaryota,39915@33154|Opisthokonta,3CD7Q@33208|Metazoa,3DUIX@33213|Bilateria,48MRG@7711|Chordata,49IP8@7742|Vertebrata,4GVEP@8782|Aves	8782|Aves	S	feather keratin	NA	NA	NA	NA	NA	NA	NA	NA	NA	Keratin	Q9PSV3	NA		GO:0005200; GO:0005882	Feather keratin Cos2-3 (F-ker)
OG0000005	30	anno1.g39016.t1	52644.XP_010571765.1	1.45e-57	179	2D98P@1|root,2TDEH@2759|Eukaryota,39915@33154|Opisthokonta,3CD7Q@33208|Metazoa,3DUIX@33213|Bilateria,48MRG@7711|Chordata,49IP8@7742|Vertebrata,4GVEP@8782|Aves	8782|Aves	S	feather keratin	NA	NA	NA	NA	NA	NA	NA	NA	NA	Keratin	Q9PSV3	NA		GO:0005200; GO:0005882	Feather keratin Cos2-3 (F-ker)
OG0000005	30	anno1.g39016.t1	52644.XP_010571765.1	1.45e-57	179	2D98P@1|root,2TDEH@2759|Eukaryota,39915@33154|Opisthokonta,3CD7Q@33208|Metazoa,3DUIX@33213|Bilateria,48MRG@7711|Chordata,49IP8@7742|Vertebrata,4GVEP@8782|Aves	8782|Aves	S	feather keratin	NA	NA	NA	NA	NA	NA	NA	NA	NA	Keratin	Q9PSV3	NA		GO:0005200; GO:0005882	Feather keratin Cos2-3 (F-ker)
OG0000005	30	anno1.g39016.t1	52644.XP_010571765.1	1.45e-57	179	2D98P@1|root,2TDEH@2759|Eukaryota,39915@33154|Opisthokonta,3CD7Q@33208|Metazoa,3DUIX@33213|Bilateria,48MRG@7711|Chordata,49IP8@7742|Vertebrata,4GVEP@8782|Aves	8782|Aves	S	feather keratin	NA	NA	NA	NA	NA	NA	NA	NA	NA	Keratin	Q9PSV3	NA		GO:0005200; GO:0005882	Feather keratin Cos2-3 (F-ker)
OG0000005	30	anno1.g39016.t1	52644.XP_010571765.1	1.45e-57	179	2D98P@1|root,2TDEH@2759|Eukaryota,39915@33154|Opisthokonta,3CD7Q@33208|Metazoa,3DUIX@33213|Bilateria,48MRG@7711|Chordata,49IP8@7742|Vertebrata,4GVEP@8782|Aves	8782|Aves	S	feather keratin	NA	NA	NA	NA	NA	NA	NA	NA	NA	Keratin	Q9PSV3	NA		GO:0005200; GO:0005882	Feather keratin Cos2-3 (F-ker)
OG0000005	30	anno1.g39016.t1	52644.XP_010571765.1	1.45e-57	179	2D98P@1|root,2TDEH@2759|Eukaryota,39915@33154|Opisthokonta,3CD7Q@33208|Metazoa,3DUIX@33213|Bilateria,48MRG@7711|Chordata,49IP8@7742|Vertebrata,4GVEP@8782|Aves	8782|Aves	S	feather keratin	NA	NA	NA	NA	NA	NA	NA	NA	NA	Keratin	Q9PSV3	NA		GO:0005200; GO:0005882	Feather keratin Cos2-3 (F-ker)
OG0000005	30	anno1.g39016.t1	52644.XP_010571765.1	1.45e-57	179	2D98P@1|root,2TDEH@2759|Eukaryota,39915@33154|Opisthokonta,3CD7Q@33208|Metazoa,3DUIX@33213|Bilateria,48MRG@7711|Chordata,49IP8@7742|Vertebrata,4GVEP@8782|Aves	8782|Aves	S	feather keratin	NA	NA	NA	NA	NA	NA	NA	NA	NA	Keratin	Q9PSV3	NA		GO:0005200; GO:0005882	Feather keratin Cos2-3 (F-ker)
OG0000005	30	anno1.g39016.t1	52644.XP_010571765.1	1.45e-57	179	2D98P@1|root,2TDEH@2759|Eukaryota,39915@33154|Opisthokonta,3CD7Q@33208|Metazoa,3DUIX@33213|Bilateria,48MRG@7711|Chordata,49IP8@7742|Vertebrata,4GVEP@8782|Aves	8782|Aves	S	feather keratin	NA	NA	NA	NA	NA	NA	NA	NA	NA	Keratin	Q9PSV3	NA		GO:0005200; GO:0005882	Feather keratin Cos2-3 (F-ker)
OG0000005	30	anno1.g39016.t1	52644.XP_010571765.1	1.45e-57	179	2D98P@1|root,2TDEH@2759|Eukaryota,39915@33154|Opisthokonta,3CD7Q@33208|Metazoa,3DUIX@33213|Bilateria,48MRG@7711|Chordata,49IP8@7742|Vertebrata,4GVEP@8782|Aves	8782|Aves	S	feather keratin	NA	NA	NA	NA	NA	NA	NA	NA	NA	Keratin	Q9PSV3	NA		GO:0005200; GO:0005882	Feather keratin Cos2-3 (F-ker)
OG0000005	30	anno1.g39016.t1	52644.XP_010571765.1	1.45e-57	179	2D98P@1|root,2TDEH@2759|Eukaryota,39915@33154|Opisthokonta,3CD7Q@33208|Metazoa,3DUIX@33213|Bilateria,48MRG@7711|Chordata,49IP8@7742|Vertebrata,4GVEP@8782|Aves	8782|Aves	S	feather keratin	NA	NA	NA	NA	NA	NA	NA	NA	NA	Keratin	Q9PSV3	NA		GO:0005200; GO:0005882	Feather keratin Cos2-3 (F-ker)
OG0000005	30	anno1.g39016.t1	52644.XP_010571765.1	1.45e-57	179	2D98P@1|root,2TDEH@2759|Eukaryota,39915@33154|Opisthokonta,3CD7Q@33208|Metazoa,3DUIX@33213|Bilateria,48MRG@7711|Chordata,49IP8@7742|Vertebrata,4GVEP@8782|Aves	8782|Aves	S	feather keratin	NA	NA	NA	NA	NA	NA	NA	NA	NA	Keratin	Q9PSV3	NA		GO:0005200; GO:0005882	Feather keratin Cos2-3 (F-ker)
OG0000005	30	anno1.g39016.t1	52644.XP_010571765.1	1.45e-57	179	2D98P@1|root,2TDEH@2759|Eukaryota,39915@33154|Opisthokonta,3CD7Q@33208|Metazoa,3DUIX@33213|Bilateria,48MRG@7711|Chordata,49IP8@7742|Vertebrata,4GVEP@8782|Aves	8782|Aves	S	feather keratin	NA	NA	NA	NA	NA	NA	NA	NA	NA	Keratin	Q9PSV3	NA		GO:0005200; GO:0005882	Feather keratin Cos2-3 (F-ker)
OG0000005	30	anno1.g39016.t1	52644.XP_010571765.1	1.45e-57	179	2D98P@1|root,2TDEH@2759|Eukaryota,39915@33154|Opisthokonta,3CD7Q@33208|Metazoa,3DUIX@33213|Bilateria,48MRG@7711|Chordata,49IP8@7742|Vertebrata,4GVEP@8782|Aves	8782|Aves	S	feather keratin	NA	NA	NA	NA	NA	NA	NA	NA	NA	Keratin	Q9PSV3	NA		GO:0005200; GO:0005882	Feather keratin Cos2-3 (F-ker)
OG0000005	30	anno1.g39016.t1	52644.XP_010571765.1	1.45e-57	179	2D98P@1|root,2TDEH@2759|Eukaryota,39915@33154|Opisthokonta,3CD7Q@33208|Metazoa,3DUIX@33213|Bilateria,48MRG@7711|Chordata,49IP8@7742|Vertebrata,4GVEP@8782|Aves	8782|Aves	S	feather keratin	NA	NA	NA	NA	NA	NA	NA	NA	NA	Keratin	Q9PSV3	NA		GO:0005200; GO:0005882	Feather keratin Cos2-3 (F-ker)
OG0000005	30	anno1.g39016.t1	52644.XP_010571765.1	1.45e-57	179	2D98P@1|root,2TDEH@2759|Eukaryota,39915@33154|Opisthokonta,3CD7Q@33208|Metazoa,3DUIX@33213|Bilateria,48MRG@7711|Chordata,49IP8@7742|Vertebrata,4GVEP@8782|Aves	8782|Aves	S	feather keratin	NA	NA	NA	NA	NA	NA	NA	NA	NA	Keratin	Q9PSV3	NA		GO:0005200; GO:0005882	Feather keratin Cos2-3 (F-ker)
OG0000005	30	anno1.g39016.t1	52644.XP_010571765.1	1.45e-57	179	2D98P@1|root,2TDEH@2759|Eukaryota,39915@33154|Opisthokonta,3CD7Q@33208|Metazoa,3DUIX@33213|Bilateria,48MRG@7711|Chordata,49IP8@7742|Vertebrata,4GVEP@8782|Aves	8782|Aves	S	feather keratin	NA	NA	NA	NA	NA	NA	NA	NA	NA	Keratin	Q9PSV3	NA		GO:0005200; GO:0005882	Feather keratin Cos2-3 (F-ker)
OG0000005	30	anno1.g39016.t1	52644.XP_010571765.1	1.45e-57	179	2D98P@1|root,2TDEH@2759|Eukaryota,39915@33154|Opisthokonta,3CD7Q@33208|Metazoa,3DUIX@33213|Bilateria,48MRG@7711|Chordata,49IP8@7742|Vertebrata,4GVEP@8782|Aves	8782|Aves	S	feather keratin	NA	NA	NA	NA	NA	NA	NA	NA	NA	Keratin	Q9PSV3	NA		GO:0005200; GO:0005882	Feather keratin Cos2-3 (F-ker)
OG0000005	30	anno1.g39016.t1	52644.XP_010571765.1	1.45e-57	179	2D98P@1|root,2TDEH@2759|Eukaryota,39915@33154|Opisthokonta,3CD7Q@33208|Metazoa,3DUIX@33213|Bilateria,48MRG@7711|Chordata,49IP8@7742|Vertebrata,4GVEP@8782|Aves	8782|Aves	S	feather keratin	NA	NA	NA	NA	NA	NA	NA	NA	NA	Keratin	Q9PSV3	NA		GO:0005200; GO:0005882	Feather keratin Cos2-3 (F-ker)
OG0000005	30	anno1.g39023.t1	52644.XP_010571624.1	1.5e-50	161	2D98P@1|root,2TDEH@2759|Eukaryota,39915@33154|Opisthokonta,3CD7Q@33208|Metazoa,3DUIX@33213|Bilateria,48MRG@7711|Chordata,49IP8@7742|Vertebrata,4GVEP@8782|Aves	52644.XP_010571624.1|-	S	feather keratin	NA	NA	NA	NA	NA	NA	NA	NA	NA	NA	Q9PSV3	NA		GO:0005200; GO:0005882	Feather keratin Cos2-3 (F-ker)
OG0000005	30	anno1.g39023.t1	52644.XP_010571624.1	1.5e-50	161	2D98P@1|root,2TDEH@2759|Eukaryota,39915@33154|Opisthokonta,3CD7Q@33208|Metazoa,3DUIX@33213|Bilateria,48MRG@7711|Chordata,49IP8@7742|Vertebrata,4GVEP@8782|Aves	52644.XP_010571624.1|-	S	feather keratin	NA	NA	NA	NA	NA	NA	NA	NA	NA	NA	Q9PSV3	NA		GO:0005200; GO:0005882	Feather keratin Cos2-3 (F-ker)
OG0000005	30	anno1.g39023.t1	52644.XP_010571624.1	1.5e-50	161	2D98P@1|root,2TDEH@2759|Eukaryota,39915@33154|Opisthokonta,3CD7Q@33208|Metazoa,3DUIX@33213|Bilateria,48MRG@7711|Chordata,49IP8@7742|Vertebrata,4GVEP@8782|Aves	52644.XP_010571624.1|-	S	feather keratin	NA	NA	NA	NA	NA	NA	NA	NA	NA	NA	Q9PSV3	NA		GO:0005200; GO:0005882	Feather keratin Cos2-3 (F-ker)
OG0000005	30	anno1.g39023.t1	52644.XP_010571624.1	1.5e-50	161	2D98P@1|root,2TDEH@2759|Eukaryota,39915@33154|Opisthokonta,3CD7Q@33208|Metazoa,3DUIX@33213|Bilateria,48MRG@7711|Chordata,49IP8@7742|Vertebrata,4GVEP@8782|Aves	52644.XP_010571624.1|-	S	feather keratin	NA	NA	NA	NA	NA	NA	NA	NA	NA	NA	Q9PSV3	NA		GO:0005200; GO:0005882	Feather keratin Cos2-3 (F-ker)
OG0000005	30	anno1.g39023.t1	52644.XP_010571624.1	1.5e-50	161	2D98P@1|root,2TDEH@2759|Eukaryota,39915@33154|Opisthokonta,3CD7Q@33208|Metazoa,3DUIX@33213|Bilateria,48MRG@7711|Chordata,49IP8@7742|Vertebrata,4GVEP@8782|Aves	52644.XP_010571624.1|-	S	feather keratin	NA	NA	NA	NA	NA	NA	NA	NA	NA	NA	Q9PSV3	NA		GO:0005200; GO:0005882	Feather keratin Cos2-3 (F-ker)
OG0000005	30	anno1.g39023.t1	52644.XP_010571624.1	1.5e-50	161	2D98P@1|root,2TDEH@2759|Eukaryota,39915@33154|Opisthokonta,3CD7Q@33208|Metazoa,3DUIX@33213|Bilateria,48MRG@7711|Chordata,49IP8@7742|Vertebrata,4GVEP@8782|Aves	52644.XP_010571624.1|-	S	feather keratin	NA	NA	NA	NA	NA	NA	NA	NA	NA	NA	Q9PSV3	NA		GO:0005200; GO:0005882	Feather keratin Cos2-3 (F-ker)
OG0000005	30	anno1.g39023.t1	52644.XP_010571624.1	1.5e-50	161	2D98P@1|root,2TDEH@2759|Eukaryota,39915@33154|Opisthokonta,3CD7Q@33208|Metazoa,3DUIX@33213|Bilateria,48MRG@7711|Chordata,49IP8@7742|Vertebrata,4GVEP@8782|Aves	52644.XP_010571624.1|-	S	feather keratin	NA	NA	NA	NA	NA	NA	NA	NA	NA	NA	Q9PSV3	NA		GO:0005200; GO:0005882	Feather keratin Cos2-3 (F-ker)
OG0000005	30	anno1.g39023.t1	52644.XP_010571624.1	1.5e-50	161	2D98P@1|root,2TDEH@2759|Eukaryota,39915@33154|Opisthokonta,3CD7Q@33208|Metazoa,3DUIX@33213|Bilateria,48MRG@7711|Chordata,49IP8@7742|Vertebrata,4GVEP@8782|Aves	52644.XP_010571624.1|-	S	feather keratin	NA	NA	NA	NA	NA	NA	NA	NA	NA	NA	Q9PSV3	NA		GO:0005200; GO:0005882	Feather keratin Cos2-3 (F-ker)
OG0000005	30	anno1.g39023.t1	52644.XP_010571624.1	1.5e-50	161	2D98P@1|root,2TDEH@2759|Eukaryota,39915@33154|Opisthokonta,3CD7Q@33208|Metazoa,3DUIX@33213|Bilateria,48MRG@7711|Chordata,49IP8@7742|Vertebrata,4GVEP@8782|Aves	52644.XP_010571624.1|-	S	feather keratin	NA	NA	NA	NA	NA	NA	NA	NA	NA	NA	Q9PSV3	NA		GO:0005200; GO:0005882	Feather keratin Cos2-3 (F-ker)
OG0000005	30	anno1.g39023.t1	52644.XP_010571624.1	1.5e-50	161	2D98P@1|root,2TDEH@2759|Eukaryota,39915@33154|Opisthokonta,3CD7Q@33208|Metazoa,3DUIX@33213|Bilateria,48MRG@7711|Chordata,49IP8@7742|Vertebrata,4GVEP@8782|Aves	52644.XP_010571624.1|-	S	feather keratin	NA	NA	NA	NA	NA	NA	NA	NA	NA	NA	Q9PSV3	NA		GO:0005200; GO:0005882	Feather keratin Cos2-3 (F-ker)
OG0000005	30	anno1.g39023.t1	52644.XP_010571624.1	1.5e-50	161	2D98P@1|root,2TDEH@2759|Eukaryota,39915@33154|Opisthokonta,3CD7Q@33208|Metazoa,3DUIX@33213|Bilateria,48MRG@7711|Chordata,49IP8@7742|Vertebrata,4GVEP@8782|Aves	52644.XP_010571624.1|-	S	feather keratin	NA	NA	NA	NA	NA	NA	NA	NA	NA	NA	Q9PSV3	NA		GO:0005200; GO:0005882	Feather keratin Cos2-3 (F-ker)
OG0000005	30	anno1.g39023.t1	52644.XP_010571624.1	1.5e-50	161	2D98P@1|root,2TDEH@2759|Eukaryota,39915@33154|Opisthokonta,3CD7Q@33208|Metazoa,3DUIX@33213|Bilateria,48MRG@7711|Chordata,49IP8@7742|Vertebrata,4GVEP@8782|Aves	52644.XP_010571624.1|-	S	feather keratin	NA	NA	NA	NA	NA	NA	NA	NA	NA	NA	Q9PSV3	NA		GO:0005200; GO:0005882	Feather keratin Cos2-3 (F-ker)
OG0000005	30	anno1.g39023.t1	52644.XP_010571624.1	1.5e-50	161	2D98P@1|root,2TDEH@2759|Eukaryota,39915@33154|Opisthokonta,3CD7Q@33208|Metazoa,3DUIX@33213|Bilateria,48MRG@7711|Chordata,49IP8@7742|Vertebrata,4GVEP@8782|Aves	52644.XP_010571624.1|-	S	feather keratin	NA	NA	NA	NA	NA	NA	NA	NA	NA	NA	Q9PSV3	NA		GO:0005200; GO:0005882	Feather keratin Cos2-3 (F-ker)
OG0000005	30	anno1.g39023.t1	52644.XP_010571624.1	1.5e-50	161	2D98P@1|root,2TDEH@2759|Eukaryota,39915@33154|Opisthokonta,3CD7Q@33208|Metazoa,3DUIX@33213|Bilateria,48MRG@7711|Chordata,49IP8@7742|Vertebrata,4GVEP@8782|Aves	52644.XP_010571624.1|-	S	feather keratin	NA	NA	NA	NA	NA	NA	NA	NA	NA	NA	Q9PSV3	NA		GO:0005200; GO:0005882	Feather keratin Cos2-3 (F-ker)
OG0000005	30	anno1.g39023.t1	52644.XP_010571624.1	1.5e-50	161	2D98P@1|root,2TDEH@2759|Eukaryota,39915@33154|Opisthokonta,3CD7Q@33208|Metazoa,3DUIX@33213|Bilateria,48MRG@7711|Chordata,49IP8@7742|Vertebrata,4GVEP@8782|Aves	52644.XP_010571624.1|-	S	feather keratin	NA	NA	NA	NA	NA	NA	NA	NA	NA	NA	Q9PSV3	NA		GO:0005200; GO:0005882	Feather keratin Cos2-3 (F-ker)
OG0000005	30	anno1.g39023.t1	52644.XP_010571624.1	1.5e-50	161	2D98P@1|root,2TDEH@2759|Eukaryota,39915@33154|Opisthokonta,3CD7Q@33208|Metazoa,3DUIX@33213|Bilateria,48MRG@7711|Chordata,49IP8@7742|Vertebrata,4GVEP@8782|Aves	52644.XP_010571624.1|-	S	feather keratin	NA	NA	NA	NA	NA	NA	NA	NA	NA	NA	Q9PSV3	NA		GO:0005200; GO:0005882	Feather keratin Cos2-3 (F-ker)
OG0000005	30	anno1.g39023.t1	52644.XP_010571624.1	1.5e-50	161	2D98P@1|root,2TDEH@2759|Eukaryota,39915@33154|Opisthokonta,3CD7Q@33208|Metazoa,3DUIX@33213|Bilateria,48MRG@7711|Chordata,49IP8@7742|Vertebrata,4GVEP@8782|Aves	52644.XP_010571624.1|-	S	feather keratin	NA	NA	NA	NA	NA	NA	NA	NA	NA	NA	Q9PSV3	NA		GO:0005200; GO:0005882	Feather keratin Cos2-3 (F-ker)
OG0000005	30	anno1.g39023.t1	52644.XP_010571624.1	1.5e-50	161	2D98P@1|root,2TDEH@2759|Eukaryota,39915@33154|Opisthokonta,3CD7Q@33208|Metazoa,3DUIX@33213|Bilateria,48MRG@7711|Chordata,49IP8@7742|Vertebrata,4GVEP@8782|Aves	52644.XP_010571624.1|-	S	feather keratin	NA	NA	NA	NA	NA	NA	NA	NA	NA	NA	Q9PSV3	NA		GO:0005200; GO:0005882	Feather keratin Cos2-3 (F-ker)
OG0000005	30	anno1.g39023.t1	52644.XP_010571624.1	1.5e-50	161	2D98P@1|root,2TDEH@2759|Eukaryota,39915@33154|Opisthokonta,3CD7Q@33208|Metazoa,3DUIX@33213|Bilateria,48MRG@7711|Chordata,49IP8@7742|Vertebrata,4GVEP@8782|Aves	52644.XP_010571624.1|-	S	feather keratin	NA	NA	NA	NA	NA	NA	NA	NA	NA	NA	Q9PSV3	NA		GO:0005200; GO:0005882	Feather keratin Cos2-3 (F-ker)
OG0000005	30	anno1.g39023.t1	52644.XP_010571624.1	1.5e-50	161	2D98P@1|root,2TDEH@2759|Eukaryota,39915@33154|Opisthokonta,3CD7Q@33208|Metazoa,3DUIX@33213|Bilateria,48MRG@7711|Chordata,49IP8@7742|Vertebrata,4GVEP@8782|Aves	52644.XP_010571624.1|-	S	feather keratin	NA	NA	NA	NA	NA	NA	NA	NA	NA	NA	Q9PSV3	NA		GO:0005200; GO:0005882	Feather keratin Cos2-3 (F-ker)
OG0000005	30	anno1.g39023.t1	52644.XP_010571624.1	1.5e-50	161	2D98P@1|root,2TDEH@2759|Eukaryota,39915@33154|Opisthokonta,3CD7Q@33208|Metazoa,3DUIX@33213|Bilateria,48MRG@7711|Chordata,49IP8@7742|Vertebrata,4GVEP@8782|Aves	52644.XP_010571624.1|-	S	feather keratin	NA	NA	NA	NA	NA	NA	NA	NA	NA	NA	Q9PSV3	NA		GO:0005200; GO:0005882	Feather keratin Cos2-3 (F-ker)
OG0000005	30	anno1.g39023.t1	52644.XP_010571624.1	1.5e-50	161	2D98P@1|root,2TDEH@2759|Eukaryota,39915@33154|Opisthokonta,3CD7Q@33208|Metazoa,3DUIX@33213|Bilateria,48MRG@7711|Chordata,49IP8@7742|Vertebrata,4GVEP@8782|Aves	52644.XP_010571624.1|-	S	feather keratin	NA	NA	NA	NA	NA	NA	NA	NA	NA	NA	Q9PSV3	NA		GO:0005200; GO:0005882	Feather keratin Cos2-3 (F-ker)
OG0000005	30	anno1.g39023.t1	52644.XP_010571624.1	1.5e-50	161	2D98P@1|root,2TDEH@2759|Eukaryota,39915@33154|Opisthokonta,3CD7Q@33208|Metazoa,3DUIX@33213|Bilateria,48MRG@7711|Chordata,49IP8@7742|Vertebrata,4GVEP@8782|Aves	52644.XP_010571624.1|-	S	feather keratin	NA	NA	NA	NA	NA	NA	NA	NA	NA	NA	Q9PSV3	NA		GO:0005200; GO:0005882	Feather keratin Cos2-3 (F-ker)
OG0000005	30	anno1.g39023.t1	52644.XP_010571624.1	1.5e-50	161	2D98P@1|root,2TDEH@2759|Eukaryota,39915@33154|Opisthokonta,3CD7Q@33208|Metazoa,3DUIX@33213|Bilateria,48MRG@7711|Chordata,49IP8@7742|Vertebrata,4GVEP@8782|Aves	52644.XP_010571624.1|-	S	feather keratin	NA	NA	NA	NA	NA	NA	NA	NA	NA	NA	Q9PSV3	NA		GO:0005200; GO:0005882	Feather keratin Cos2-3 (F-ker)
OG0000005	30	anno1.g39023.t1	52644.XP_010571624.1	1.5e-50	161	2D98P@1|root,2TDEH@2759|Eukaryota,39915@33154|Opisthokonta,3CD7Q@33208|Metazoa,3DUIX@33213|Bilateria,48MRG@7711|Chordata,49IP8@7742|Vertebrata,4GVEP@8782|Aves	52644.XP_010571624.1|-	S	feather keratin	NA	NA	NA	NA	NA	NA	NA	NA	NA	NA	Q9PSV3	NA		GO:0005200; GO:0005882	Feather keratin Cos2-3 (F-ker)
OG0000005	30	anno1.g39023.t1	52644.XP_010571624.1	1.5e-50	161	2D98P@1|root,2TDEH@2759|Eukaryota,39915@33154|Opisthokonta,3CD7Q@33208|Metazoa,3DUIX@33213|Bilateria,48MRG@7711|Chordata,49IP8@7742|Vertebrata,4GVEP@8782|Aves	52644.XP_010571624.1|-	S	feather keratin	NA	NA	NA	NA	NA	NA	NA	NA	NA	NA	Q9PSV3	NA		GO:0005200; GO:0005882	Feather keratin Cos2-3 (F-ker)
OG0000005	30	anno1.g39023.t1	52644.XP_010571624.1	1.5e-50	161	2D98P@1|root,2TDEH@2759|Eukaryota,39915@33154|Opisthokonta,3CD7Q@33208|Metazoa,3DUIX@33213|Bilateria,48MRG@7711|Chordata,49IP8@7742|Vertebrata,4GVEP@8782|Aves	52644.XP_010571624.1|-	S	feather keratin	NA	NA	NA	NA	NA	NA	NA	NA	NA	NA	Q9PSV3	NA		GO:0005200; GO:0005882	Feather keratin Cos2-3 (F-ker)
OG0000005	30	anno1.g39023.t1	52644.XP_010571624.1	1.5e-50	161	2D98P@1|root,2TDEH@2759|Eukaryota,39915@33154|Opisthokonta,3CD7Q@33208|Metazoa,3DUIX@33213|Bilateria,48MRG@7711|Chordata,49IP8@7742|Vertebrata,4GVEP@8782|Aves	52644.XP_010571624.1|-	S	feather keratin	NA	NA	NA	NA	NA	NA	NA	NA	NA	NA	Q9PSV3	NA		GO:0005200; GO:0005882	Feather keratin Cos2-3 (F-ker)
OG0000005	30	anno1.g39023.t1	52644.XP_010571624.1	1.5e-50	161	2D98P@1|root,2TDEH@2759|Eukaryota,39915@33154|Opisthokonta,3CD7Q@33208|Metazoa,3DUIX@33213|Bilateria,48MRG@7711|Chordata,49IP8@7742|Vertebrata,4GVEP@8782|Aves	52644.XP_010571624.1|-	S	feather keratin	NA	NA	NA	NA	NA	NA	NA	NA	NA	NA	Q9PSV3	NA		GO:0005200; GO:0005882	Feather keratin Cos2-3 (F-ker)
OG0000005	30	anno1.g39023.t1	52644.XP_010571624.1	1.5e-50	161	2D98P@1|root,2TDEH@2759|Eukaryota,39915@33154|Opisthokonta,3CD7Q@33208|Metazoa,3DUIX@33213|Bilateria,48MRG@7711|Chordata,49IP8@7742|Vertebrata,4GVEP@8782|Aves	52644.XP_010571624.1|-	S	feather keratin	NA	NA	NA	NA	NA	NA	NA	NA	NA	NA	Q9PSV3	NA		GO:0005200; GO:0005882	Feather keratin Cos2-3 (F-ker)
OG0000005	30	anno1.g39026.t1	52644.XP_010571765.1	2.6e-51	163	2D98P@1|root,2TDEH@2759|Eukaryota,39915@33154|Opisthokonta,3CD7Q@33208|Metazoa,3DUIX@33213|Bilateria,48MRG@7711|Chordata,49IP8@7742|Vertebrata,4GVEP@8782|Aves	8782|Aves	S	feather keratin	NA	NA	NA	NA	NA	NA	NA	NA	NA	Keratin	Q9PSV3	NA		GO:0005200; GO:0005882	Feather keratin Cos2-3 (F-ker)
OG0000005	30	anno1.g39026.t1	52644.XP_010571765.1	2.6e-51	163	2D98P@1|root,2TDEH@2759|Eukaryota,39915@33154|Opisthokonta,3CD7Q@33208|Metazoa,3DUIX@33213|Bilateria,48MRG@7711|Chordata,49IP8@7742|Vertebrata,4GVEP@8782|Aves	8782|Aves	S	feather keratin	NA	NA	NA	NA	NA	NA	NA	NA	NA	Keratin	Q9PSV3	NA		GO:0005200; GO:0005882	Feather keratin Cos2-3 (F-ker)
OG0000005	30	anno1.g39026.t1	52644.XP_010571765.1	2.6e-51	163	2D98P@1|root,2TDEH@2759|Eukaryota,39915@33154|Opisthokonta,3CD7Q@33208|Metazoa,3DUIX@33213|Bilateria,48MRG@7711|Chordata,49IP8@7742|Vertebrata,4GVEP@8782|Aves	8782|Aves	S	feather keratin	NA	NA	NA	NA	NA	NA	NA	NA	NA	Keratin	Q9PSV3	NA		GO:0005200; GO:0005882	Feather keratin Cos2-3 (F-ker)
OG0000005	30	anno1.g39026.t1	52644.XP_010571765.1	2.6e-51	163	2D98P@1|root,2TDEH@2759|Eukaryota,39915@33154|Opisthokonta,3CD7Q@33208|Metazoa,3DUIX@33213|Bilateria,48MRG@7711|Chordata,49IP8@7742|Vertebrata,4GVEP@8782|Aves	8782|Aves	S	feather keratin	NA	NA	NA	NA	NA	NA	NA	NA	NA	Keratin	Q9PSV3	NA		GO:0005200; GO:0005882	Feather keratin Cos2-3 (F-ker)
OG0000005	30	anno1.g39026.t1	52644.XP_010571765.1	2.6e-51	163	2D98P@1|root,2TDEH@2759|Eukaryota,39915@33154|Opisthokonta,3CD7Q@33208|Metazoa,3DUIX@33213|Bilateria,48MRG@7711|Chordata,49IP8@7742|Vertebrata,4GVEP@8782|Aves	8782|Aves	S	feather keratin	NA	NA	NA	NA	NA	NA	NA	NA	NA	Keratin	Q9PSV3	NA		GO:0005200; GO:0005882	Feather keratin Cos2-3 (F-ker)
OG0000005	30	anno1.g39026.t1	52644.XP_010571765.1	2.6e-51	163	2D98P@1|root,2TDEH@2759|Eukaryota,39915@33154|Opisthokonta,3CD7Q@33208|Metazoa,3DUIX@33213|Bilateria,48MRG@7711|Chordata,49IP8@7742|Vertebrata,4GVEP@8782|Aves	8782|Aves	S	feather keratin	NA	NA	NA	NA	NA	NA	NA	NA	NA	Keratin	Q9PSV3	NA		GO:0005200; GO:0005882	Feather keratin Cos2-3 (F-ker)
OG0000005	30	anno1.g39026.t1	52644.XP_010571765.1	2.6e-51	163	2D98P@1|root,2TDEH@2759|Eukaryota,39915@33154|Opisthokonta,3CD7Q@33208|Metazoa,3DUIX@33213|Bilateria,48MRG@7711|Chordata,49IP8@7742|Vertebrata,4GVEP@8782|Aves	8782|Aves	S	feather keratin	NA	NA	NA	NA	NA	NA	NA	NA	NA	Keratin	Q9PSV3	NA		GO:0005200; GO:0005882	Feather keratin Cos2-3 (F-ker)
OG0000005	30	anno1.g39026.t1	52644.XP_010571765.1	2.6e-51	163	2D98P@1|root,2TDEH@2759|Eukaryota,39915@33154|Opisthokonta,3CD7Q@33208|Metazoa,3DUIX@33213|Bilateria,48MRG@7711|Chordata,49IP8@7742|Vertebrata,4GVEP@8782|Aves	8782|Aves	S	feather keratin	NA	NA	NA	NA	NA	NA	NA	NA	NA	Keratin	Q9PSV3	NA		GO:0005200; GO:0005882	Feather keratin Cos2-3 (F-ker)
OG0000005	30	anno1.g39026.t1	52644.XP_010571765.1	2.6e-51	163	2D98P@1|root,2TDEH@2759|Eukaryota,39915@33154|Opisthokonta,3CD7Q@33208|Metazoa,3DUIX@33213|Bilateria,48MRG@7711|Chordata,49IP8@7742|Vertebrata,4GVEP@8782|Aves	8782|Aves	S	feather keratin	NA	NA	NA	NA	NA	NA	NA	NA	NA	Keratin	Q9PSV3	NA		GO:0005200; GO:0005882	Feather keratin Cos2-3 (F-ker)
OG0000005	30	anno1.g39026.t1	52644.XP_010571765.1	2.6e-51	163	2D98P@1|root,2TDEH@2759|Eukaryota,39915@33154|Opisthokonta,3CD7Q@33208|Metazoa,3DUIX@33213|Bilateria,48MRG@7711|Chordata,49IP8@7742|Vertebrata,4GVEP@8782|Aves	8782|Aves	S	feather keratin	NA	NA	NA	NA	NA	NA	NA	NA	NA	Keratin	Q9PSV3	NA		GO:0005200; GO:0005882	Feather keratin Cos2-3 (F-ker)
OG0000005	30	anno1.g39026.t1	52644.XP_010571765.1	2.6e-51	163	2D98P@1|root,2TDEH@2759|Eukaryota,39915@33154|Opisthokonta,3CD7Q@33208|Metazoa,3DUIX@33213|Bilateria,48MRG@7711|Chordata,49IP8@7742|Vertebrata,4GVEP@8782|Aves	8782|Aves	S	feather keratin	NA	NA	NA	NA	NA	NA	NA	NA	NA	Keratin	Q9PSV3	NA		GO:0005200; GO:0005882	Feather keratin Cos2-3 (F-ker)
OG0000005	30	anno1.g39026.t1	52644.XP_010571765.1	2.6e-51	163	2D98P@1|root,2TDEH@2759|Eukaryota,39915@33154|Opisthokonta,3CD7Q@33208|Metazoa,3DUIX@33213|Bilateria,48MRG@7711|Chordata,49IP8@7742|Vertebrata,4GVEP@8782|Aves	8782|Aves	S	feather keratin	NA	NA	NA	NA	NA	NA	NA	NA	NA	Keratin	Q9PSV3	NA		GO:0005200; GO:0005882	Feather keratin Cos2-3 (F-ker)
OG0000005	30	anno1.g39026.t1	52644.XP_010571765.1	2.6e-51	163	2D98P@1|root,2TDEH@2759|Eukaryota,39915@33154|Opisthokonta,3CD7Q@33208|Metazoa,3DUIX@33213|Bilateria,48MRG@7711|Chordata,49IP8@7742|Vertebrata,4GVEP@8782|Aves	8782|Aves	S	feather keratin	NA	NA	NA	NA	NA	NA	NA	NA	NA	Keratin	Q9PSV3	NA		GO:0005200; GO:0005882	Feather keratin Cos2-3 (F-ker)
OG0000005	30	anno1.g39026.t1	52644.XP_010571765.1	2.6e-51	163	2D98P@1|root,2TDEH@2759|Eukaryota,39915@33154|Opisthokonta,3CD7Q@33208|Metazoa,3DUIX@33213|Bilateria,48MRG@7711|Chordata,49IP8@7742|Vertebrata,4GVEP@8782|Aves	8782|Aves	S	feather keratin	NA	NA	NA	NA	NA	NA	NA	NA	NA	Keratin	Q9PSV3	NA		GO:0005200; GO:0005882	Feather keratin Cos2-3 (F-ker)
OG0000005	30	anno1.g39026.t1	52644.XP_010571765.1	2.6e-51	163	2D98P@1|root,2TDEH@2759|Eukaryota,39915@33154|Opisthokonta,3CD7Q@33208|Metazoa,3DUIX@33213|Bilateria,48MRG@7711|Chordata,49IP8@7742|Vertebrata,4GVEP@8782|Aves	8782|Aves	S	feather keratin	NA	NA	NA	NA	NA	NA	NA	NA	NA	Keratin	Q9PSV3	NA		GO:0005200; GO:0005882	Feather keratin Cos2-3 (F-ker)
OG0000005	30	anno1.g39026.t1	52644.XP_010571765.1	2.6e-51	163	2D98P@1|root,2TDEH@2759|Eukaryota,39915@33154|Opisthokonta,3CD7Q@33208|Metazoa,3DUIX@33213|Bilateria,48MRG@7711|Chordata,49IP8@7742|Vertebrata,4GVEP@8782|Aves	8782|Aves	S	feather keratin	NA	NA	NA	NA	NA	NA	NA	NA	NA	Keratin	Q9PSV3	NA		GO:0005200; GO:0005882	Feather keratin Cos2-3 (F-ker)
OG0000005	30	anno1.g39026.t1	52644.XP_010571765.1	2.6e-51	163	2D98P@1|root,2TDEH@2759|Eukaryota,39915@33154|Opisthokonta,3CD7Q@33208|Metazoa,3DUIX@33213|Bilateria,48MRG@7711|Chordata,49IP8@7742|Vertebrata,4GVEP@8782|Aves	8782|Aves	S	feather keratin	NA	NA	NA	NA	NA	NA	NA	NA	NA	Keratin	Q9PSV3	NA		GO:0005200; GO:0005882	Feather keratin Cos2-3 (F-ker)
OG0000005	30	anno1.g39026.t1	52644.XP_010571765.1	2.6e-51	163	2D98P@1|root,2TDEH@2759|Eukaryota,39915@33154|Opisthokonta,3CD7Q@33208|Metazoa,3DUIX@33213|Bilateria,48MRG@7711|Chordata,49IP8@7742|Vertebrata,4GVEP@8782|Aves	8782|Aves	S	feather keratin	NA	NA	NA	NA	NA	NA	NA	NA	NA	Keratin	Q9PSV3	NA		GO:0005200; GO:0005882	Feather keratin Cos2-3 (F-ker)
OG0000005	30	anno1.g39026.t1	52644.XP_010571765.1	2.6e-51	163	2D98P@1|root,2TDEH@2759|Eukaryota,39915@33154|Opisthokonta,3CD7Q@33208|Metazoa,3DUIX@33213|Bilateria,48MRG@7711|Chordata,49IP8@7742|Vertebrata,4GVEP@8782|Aves	8782|Aves	S	feather keratin	NA	NA	NA	NA	NA	NA	NA	NA	NA	Keratin	Q9PSV3	NA		GO:0005200; GO:0005882	Feather keratin Cos2-3 (F-ker)
OG0000005	30	anno1.g39026.t1	52644.XP_010571765.1	2.6e-51	163	2D98P@1|root,2TDEH@2759|Eukaryota,39915@33154|Opisthokonta,3CD7Q@33208|Metazoa,3DUIX@33213|Bilateria,48MRG@7711|Chordata,49IP8@7742|Vertebrata,4GVEP@8782|Aves	8782|Aves	S	feather keratin	NA	NA	NA	NA	NA	NA	NA	NA	NA	Keratin	Q9PSV3	NA		GO:0005200; GO:0005882	Feather keratin Cos2-3 (F-ker)
OG0000005	30	anno1.g39026.t1	52644.XP_010571765.1	2.6e-51	163	2D98P@1|root,2TDEH@2759|Eukaryota,39915@33154|Opisthokonta,3CD7Q@33208|Metazoa,3DUIX@33213|Bilateria,48MRG@7711|Chordata,49IP8@7742|Vertebrata,4GVEP@8782|Aves	8782|Aves	S	feather keratin	NA	NA	NA	NA	NA	NA	NA	NA	NA	Keratin	Q9PSV3	NA		GO:0005200; GO:0005882	Feather keratin Cos2-3 (F-ker)
OG0000005	30	anno1.g39026.t1	52644.XP_010571765.1	2.6e-51	163	2D98P@1|root,2TDEH@2759|Eukaryota,39915@33154|Opisthokonta,3CD7Q@33208|Metazoa,3DUIX@33213|Bilateria,48MRG@7711|Chordata,49IP8@7742|Vertebrata,4GVEP@8782|Aves	8782|Aves	S	feather keratin	NA	NA	NA	NA	NA	NA	NA	NA	NA	Keratin	Q9PSV3	NA		GO:0005200; GO:0005882	Feather keratin Cos2-3 (F-ker)
OG0000005	30	anno1.g39026.t1	52644.XP_010571765.1	2.6e-51	163	2D98P@1|root,2TDEH@2759|Eukaryota,39915@33154|Opisthokonta,3CD7Q@33208|Metazoa,3DUIX@33213|Bilateria,48MRG@7711|Chordata,49IP8@7742|Vertebrata,4GVEP@8782|Aves	8782|Aves	S	feather keratin	NA	NA	NA	NA	NA	NA	NA	NA	NA	Keratin	Q9PSV3	NA		GO:0005200; GO:0005882	Feather keratin Cos2-3 (F-ker)
OG0000005	30	anno1.g39026.t1	52644.XP_010571765.1	2.6e-51	163	2D98P@1|root,2TDEH@2759|Eukaryota,39915@33154|Opisthokonta,3CD7Q@33208|Metazoa,3DUIX@33213|Bilateria,48MRG@7711|Chordata,49IP8@7742|Vertebrata,4GVEP@8782|Aves	8782|Aves	S	feather keratin	NA	NA	NA	NA	NA	NA	NA	NA	NA	Keratin	Q9PSV3	NA		GO:0005200; GO:0005882	Feather keratin Cos2-3 (F-ker)
OG0000005	30	anno1.g39026.t1	52644.XP_010571765.1	2.6e-51	163	2D98P@1|root,2TDEH@2759|Eukaryota,39915@33154|Opisthokonta,3CD7Q@33208|Metazoa,3DUIX@33213|Bilateria,48MRG@7711|Chordata,49IP8@7742|Vertebrata,4GVEP@8782|Aves	8782|Aves	S	feather keratin	NA	NA	NA	NA	NA	NA	NA	NA	NA	Keratin	Q9PSV3	NA		GO:0005200; GO:0005882	Feather keratin Cos2-3 (F-ker)
OG0000005	30	anno1.g39026.t1	52644.XP_010571765.1	2.6e-51	163	2D98P@1|root,2TDEH@2759|Eukaryota,39915@33154|Opisthokonta,3CD7Q@33208|Metazoa,3DUIX@33213|Bilateria,48MRG@7711|Chordata,49IP8@7742|Vertebrata,4GVEP@8782|Aves	8782|Aves	S	feather keratin	NA	NA	NA	NA	NA	NA	NA	NA	NA	Keratin	Q9PSV3	NA		GO:0005200; GO:0005882	Feather keratin Cos2-3 (F-ker)
OG0000005	30	anno1.g39026.t1	52644.XP_010571765.1	2.6e-51	163	2D98P@1|root,2TDEH@2759|Eukaryota,39915@33154|Opisthokonta,3CD7Q@33208|Metazoa,3DUIX@33213|Bilateria,48MRG@7711|Chordata,49IP8@7742|Vertebrata,4GVEP@8782|Aves	8782|Aves	S	feather keratin	NA	NA	NA	NA	NA	NA	NA	NA	NA	Keratin	Q9PSV3	NA		GO:0005200; GO:0005882	Feather keratin Cos2-3 (F-ker)
OG0000005	30	anno1.g39026.t1	52644.XP_010571765.1	2.6e-51	163	2D98P@1|root,2TDEH@2759|Eukaryota,39915@33154|Opisthokonta,3CD7Q@33208|Metazoa,3DUIX@33213|Bilateria,48MRG@7711|Chordata,49IP8@7742|Vertebrata,4GVEP@8782|Aves	8782|Aves	S	feather keratin	NA	NA	NA	NA	NA	NA	NA	NA	NA	Keratin	Q9PSV3	NA		GO:0005200; GO:0005882	Feather keratin Cos2-3 (F-ker)
OG0000005	30	anno1.g39026.t1	52644.XP_010571765.1	2.6e-51	163	2D98P@1|root,2TDEH@2759|Eukaryota,39915@33154|Opisthokonta,3CD7Q@33208|Metazoa,3DUIX@33213|Bilateria,48MRG@7711|Chordata,49IP8@7742|Vertebrata,4GVEP@8782|Aves	8782|Aves	S	feather keratin	NA	NA	NA	NA	NA	NA	NA	NA	NA	Keratin	Q9PSV3	NA		GO:0005200; GO:0005882	Feather keratin Cos2-3 (F-ker)
OG0000005	30	anno1.g39026.t1	52644.XP_010571765.1	2.6e-51	163	2D98P@1|root,2TDEH@2759|Eukaryota,39915@33154|Opisthokonta,3CD7Q@33208|Metazoa,3DUIX@33213|Bilateria,48MRG@7711|Chordata,49IP8@7742|Vertebrata,4GVEP@8782|Aves	8782|Aves	S	feather keratin	NA	NA	NA	NA	NA	NA	NA	NA	NA	Keratin	Q9PSV3	NA		GO:0005200; GO:0005882	Feather keratin Cos2-3 (F-ker)
OG0000005	30	anno1.g39033.t1	52644.XP_010571765.1	1.17e-58	186	2D98P@1|root,2TDEH@2759|Eukaryota,39915@33154|Opisthokonta,3CD7Q@33208|Metazoa,3DUIX@33213|Bilateria,48MRG@7711|Chordata,49IP8@7742|Vertebrata,4GVEP@8782|Aves	8782|Aves	S	feather keratin	NA	NA	NA	NA	NA	NA	NA	NA	NA	Keratin	Q9PSV3	NA		GO:0005200; GO:0005882	Feather keratin Cos2-3 (F-ker)
OG0000005	30	anno1.g39033.t1	52644.XP_010571765.1	1.17e-58	186	2D98P@1|root,2TDEH@2759|Eukaryota,39915@33154|Opisthokonta,3CD7Q@33208|Metazoa,3DUIX@33213|Bilateria,48MRG@7711|Chordata,49IP8@7742|Vertebrata,4GVEP@8782|Aves	8782|Aves	S	feather keratin	NA	NA	NA	NA	NA	NA	NA	NA	NA	Keratin	Q9PSV3	NA		GO:0005200; GO:0005882	Feather keratin Cos2-3 (F-ker)
OG0000005	30	anno1.g39033.t1	52644.XP_010571765.1	1.17e-58	186	2D98P@1|root,2TDEH@2759|Eukaryota,39915@33154|Opisthokonta,3CD7Q@33208|Metazoa,3DUIX@33213|Bilateria,48MRG@7711|Chordata,49IP8@7742|Vertebrata,4GVEP@8782|Aves	8782|Aves	S	feather keratin	NA	NA	NA	NA	NA	NA	NA	NA	NA	Keratin	Q9PSV3	NA		GO:0005200; GO:0005882	Feather keratin Cos2-3 (F-ker)
OG0000005	30	anno1.g39033.t1	52644.XP_010571765.1	1.17e-58	186	2D98P@1|root,2TDEH@2759|Eukaryota,39915@33154|Opisthokonta,3CD7Q@33208|Metazoa,3DUIX@33213|Bilateria,48MRG@7711|Chordata,49IP8@7742|Vertebrata,4GVEP@8782|Aves	8782|Aves	S	feather keratin	NA	NA	NA	NA	NA	NA	NA	NA	NA	Keratin	Q9PSV3	NA		GO:0005200; GO:0005882	Feather keratin Cos2-3 (F-ker)
OG0000005	30	anno1.g39033.t1	52644.XP_010571765.1	1.17e-58	186	2D98P@1|root,2TDEH@2759|Eukaryota,39915@33154|Opisthokonta,3CD7Q@33208|Metazoa,3DUIX@33213|Bilateria,48MRG@7711|Chordata,49IP8@7742|Vertebrata,4GVEP@8782|Aves	8782|Aves	S	feather keratin	NA	NA	NA	NA	NA	NA	NA	NA	NA	Keratin	Q9PSV3	NA		GO:0005200; GO:0005882	Feather keratin Cos2-3 (F-ker)
OG0000005	30	anno1.g39033.t1	52644.XP_010571765.1	1.17e-58	186	2D98P@1|root,2TDEH@2759|Eukaryota,39915@33154|Opisthokonta,3CD7Q@33208|Metazoa,3DUIX@33213|Bilateria,48MRG@7711|Chordata,49IP8@7742|Vertebrata,4GVEP@8782|Aves	8782|Aves	S	feather keratin	NA	NA	NA	NA	NA	NA	NA	NA	NA	Keratin	Q9PSV3	NA		GO:0005200; GO:0005882	Feather keratin Cos2-3 (F-ker)
OG0000005	30	anno1.g39033.t1	52644.XP_010571765.1	1.17e-58	186	2D98P@1|root,2TDEH@2759|Eukaryota,39915@33154|Opisthokonta,3CD7Q@33208|Metazoa,3DUIX@33213|Bilateria,48MRG@7711|Chordata,49IP8@7742|Vertebrata,4GVEP@8782|Aves	8782|Aves	S	feather keratin	NA	NA	NA	NA	NA	NA	NA	NA	NA	Keratin	Q9PSV3	NA		GO:0005200; GO:0005882	Feather keratin Cos2-3 (F-ker)
OG0000005	30	anno1.g39033.t1	52644.XP_010571765.1	1.17e-58	186	2D98P@1|root,2TDEH@2759|Eukaryota,39915@33154|Opisthokonta,3CD7Q@33208|Metazoa,3DUIX@33213|Bilateria,48MRG@7711|Chordata,49IP8@7742|Vertebrata,4GVEP@8782|Aves	8782|Aves	S	feather keratin	NA	NA	NA	NA	NA	NA	NA	NA	NA	Keratin	Q9PSV3	NA		GO:0005200; GO:0005882	Feather keratin Cos2-3 (F-ker)
OG0000005	30	anno1.g39033.t1	52644.XP_010571765.1	1.17e-58	186	2D98P@1|root,2TDEH@2759|Eukaryota,39915@33154|Opisthokonta,3CD7Q@33208|Metazoa,3DUIX@33213|Bilateria,48MRG@7711|Chordata,49IP8@7742|Vertebrata,4GVEP@8782|Aves	8782|Aves	S	feather keratin	NA	NA	NA	NA	NA	NA	NA	NA	NA	Keratin	Q9PSV3	NA		GO:0005200; GO:0005882	Feather keratin Cos2-3 (F-ker)
OG0000005	30	anno1.g39033.t1	52644.XP_010571765.1	1.17e-58	186	2D98P@1|root,2TDEH@2759|Eukaryota,39915@33154|Opisthokonta,3CD7Q@33208|Metazoa,3DUIX@33213|Bilateria,48MRG@7711|Chordata,49IP8@7742|Vertebrata,4GVEP@8782|Aves	8782|Aves	S	feather keratin	NA	NA	NA	NA	NA	NA	NA	NA	NA	Keratin	Q9PSV3	NA		GO:0005200; GO:0005882	Feather keratin Cos2-3 (F-ker)
OG0000005	30	anno1.g39033.t1	52644.XP_010571765.1	1.17e-58	186	2D98P@1|root,2TDEH@2759|Eukaryota,39915@33154|Opisthokonta,3CD7Q@33208|Metazoa,3DUIX@33213|Bilateria,48MRG@7711|Chordata,49IP8@7742|Vertebrata,4GVEP@8782|Aves	8782|Aves	S	feather keratin	NA	NA	NA	NA	NA	NA	NA	NA	NA	Keratin	Q9PSV3	NA		GO:0005200; GO:0005882	Feather keratin Cos2-3 (F-ker)
OG0000005	30	anno1.g39033.t1	52644.XP_010571765.1	1.17e-58	186	2D98P@1|root,2TDEH@2759|Eukaryota,39915@33154|Opisthokonta,3CD7Q@33208|Metazoa,3DUIX@33213|Bilateria,48MRG@7711|Chordata,49IP8@7742|Vertebrata,4GVEP@8782|Aves	8782|Aves	S	feather keratin	NA	NA	NA	NA	NA	NA	NA	NA	NA	Keratin	Q9PSV3	NA		GO:0005200; GO:0005882	Feather keratin Cos2-3 (F-ker)
OG0000005	30	anno1.g39033.t1	52644.XP_010571765.1	1.17e-58	186	2D98P@1|root,2TDEH@2759|Eukaryota,39915@33154|Opisthokonta,3CD7Q@33208|Metazoa,3DUIX@33213|Bilateria,48MRG@7711|Chordata,49IP8@7742|Vertebrata,4GVEP@8782|Aves	8782|Aves	S	feather keratin	NA	NA	NA	NA	NA	NA	NA	NA	NA	Keratin	Q9PSV3	NA		GO:0005200; GO:0005882	Feather keratin Cos2-3 (F-ker)
OG0000005	30	anno1.g39033.t1	52644.XP_010571765.1	1.17e-58	186	2D98P@1|root,2TDEH@2759|Eukaryota,39915@33154|Opisthokonta,3CD7Q@33208|Metazoa,3DUIX@33213|Bilateria,48MRG@7711|Chordata,49IP8@7742|Vertebrata,4GVEP@8782|Aves	8782|Aves	S	feather keratin	NA	NA	NA	NA	NA	NA	NA	NA	NA	Keratin	Q9PSV3	NA		GO:0005200; GO:0005882	Feather keratin Cos2-3 (F-ker)
OG0000005	30	anno1.g39033.t1	52644.XP_010571765.1	1.17e-58	186	2D98P@1|root,2TDEH@2759|Eukaryota,39915@33154|Opisthokonta,3CD7Q@33208|Metazoa,3DUIX@33213|Bilateria,48MRG@7711|Chordata,49IP8@7742|Vertebrata,4GVEP@8782|Aves	8782|Aves	S	feather keratin	NA	NA	NA	NA	NA	NA	NA	NA	NA	Keratin	Q9PSV3	NA		GO:0005200; GO:0005882	Feather keratin Cos2-3 (F-ker)
OG0000005	30	anno1.g39033.t1	52644.XP_010571765.1	1.17e-58	186	2D98P@1|root,2TDEH@2759|Eukaryota,39915@33154|Opisthokonta,3CD7Q@33208|Metazoa,3DUIX@33213|Bilateria,48MRG@7711|Chordata,49IP8@7742|Vertebrata,4GVEP@8782|Aves	8782|Aves	S	feather keratin	NA	NA	NA	NA	NA	NA	NA	NA	NA	Keratin	Q9PSV3	NA		GO:0005200; GO:0005882	Feather keratin Cos2-3 (F-ker)
OG0000005	30	anno1.g39033.t1	52644.XP_010571765.1	1.17e-58	186	2D98P@1|root,2TDEH@2759|Eukaryota,39915@33154|Opisthokonta,3CD7Q@33208|Metazoa,3DUIX@33213|Bilateria,48MRG@7711|Chordata,49IP8@7742|Vertebrata,4GVEP@8782|Aves	8782|Aves	S	feather keratin	NA	NA	NA	NA	NA	NA	NA	NA	NA	Keratin	Q9PSV3	NA		GO:0005200; GO:0005882	Feather keratin Cos2-3 (F-ker)
OG0000005	30	anno1.g39033.t1	52644.XP_010571765.1	1.17e-58	186	2D98P@1|root,2TDEH@2759|Eukaryota,39915@33154|Opisthokonta,3CD7Q@33208|Metazoa,3DUIX@33213|Bilateria,48MRG@7711|Chordata,49IP8@7742|Vertebrata,4GVEP@8782|Aves	8782|Aves	S	feather keratin	NA	NA	NA	NA	NA	NA	NA	NA	NA	Keratin	Q9PSV3	NA		GO:0005200; GO:0005882	Feather keratin Cos2-3 (F-ker)
OG0000005	30	anno1.g39033.t1	52644.XP_010571765.1	1.17e-58	186	2D98P@1|root,2TDEH@2759|Eukaryota,39915@33154|Opisthokonta,3CD7Q@33208|Metazoa,3DUIX@33213|Bilateria,48MRG@7711|Chordata,49IP8@7742|Vertebrata,4GVEP@8782|Aves	8782|Aves	S	feather keratin	NA	NA	NA	NA	NA	NA	NA	NA	NA	Keratin	Q9PSV3	NA		GO:0005200; GO:0005882	Feather keratin Cos2-3 (F-ker)
OG0000005	30	anno1.g39033.t1	52644.XP_010571765.1	1.17e-58	186	2D98P@1|root,2TDEH@2759|Eukaryota,39915@33154|Opisthokonta,3CD7Q@33208|Metazoa,3DUIX@33213|Bilateria,48MRG@7711|Chordata,49IP8@7742|Vertebrata,4GVEP@8782|Aves	8782|Aves	S	feather keratin	NA	NA	NA	NA	NA	NA	NA	NA	NA	Keratin	Q9PSV3	NA		GO:0005200; GO:0005882	Feather keratin Cos2-3 (F-ker)
OG0000005	30	anno1.g39033.t1	52644.XP_010571765.1	1.17e-58	186	2D98P@1|root,2TDEH@2759|Eukaryota,39915@33154|Opisthokonta,3CD7Q@33208|Metazoa,3DUIX@33213|Bilateria,48MRG@7711|Chordata,49IP8@7742|Vertebrata,4GVEP@8782|Aves	8782|Aves	S	feather keratin	NA	NA	NA	NA	NA	NA	NA	NA	NA	Keratin	Q9PSV3	NA		GO:0005200; GO:0005882	Feather keratin Cos2-3 (F-ker)
OG0000005	30	anno1.g39033.t1	52644.XP_010571765.1	1.17e-58	186	2D98P@1|root,2TDEH@2759|Eukaryota,39915@33154|Opisthokonta,3CD7Q@33208|Metazoa,3DUIX@33213|Bilateria,48MRG@7711|Chordata,49IP8@7742|Vertebrata,4GVEP@8782|Aves	8782|Aves	S	feather keratin	NA	NA	NA	NA	NA	NA	NA	NA	NA	Keratin	Q9PSV3	NA		GO:0005200; GO:0005882	Feather keratin Cos2-3 (F-ker)
OG0000005	30	anno1.g39033.t1	52644.XP_010571765.1	1.17e-58	186	2D98P@1|root,2TDEH@2759|Eukaryota,39915@33154|Opisthokonta,3CD7Q@33208|Metazoa,3DUIX@33213|Bilateria,48MRG@7711|Chordata,49IP8@7742|Vertebrata,4GVEP@8782|Aves	8782|Aves	S	feather keratin	NA	NA	NA	NA	NA	NA	NA	NA	NA	Keratin	Q9PSV3	NA		GO:0005200; GO:0005882	Feather keratin Cos2-3 (F-ker)
[truncated: 6,617 more rows]

## Sheet: Unique Orthogroups genes S.ural
Orthogroup	Strix uralensis genes in this orthogroup
[truncated: 81 more rows]

## Sheet: S.uralensis unique orthogroup 
Orthogroup	Description	Frequency	Uniqueness	Dispensability	Representative
[truncated: 58 more rows]

## Sheet: SwissProt Diamond query
Query gene name ID	Target sequence ID	percentage of identical positions	alignment length (sequence overlap)	number of mismatches	number of gap openings	start of alignment in query	end of alignment in query	start of alignment in subject	end of alignment in subject	expect value	bit score
[truncated: 16,461 more rows]

[truncated: 1 more sheets: UniProt Diamond query]
