# Supplementary material for: A high-quality reference genome for the Ural Owl (Strix uralensis) enables investigations of cell cultures as a genomic resource for endangered species
Source: Gigascience. 2025 Sep 23;14:giaf106. doi: 10.1093/gigascience/giaf106 (PMC12455985; doi:10.1093/gigascience/giaf106)
Supplement: giaf106_Supplemental_Files [file giaf106_supplemental_files.zip › SupplementaryTableS6.xlsx]

## Sheet: Sheet2
Strix uralensis	Gallus gallus	Bubo scandiacus	Taeniopygia guttata
manual_scaffold01	2	SUPER_1	2
manual_scaffold02	1	SUPER_2	1
manual_scaffold03	3	SUPER_3	3
manual_scaffold04	4, 5	SUPER_5, SUPER_6	4.5
manual_scaffold05	Z	SUPER_Z	Z
manual_scaffold06	1	SUPER_4	1a
manual_scaffold07	7	SUPER_7	7
manual_scaffold08	6	SUPER_8	6
manual_scaffold09	8	SUPER_9	8
manual_scaffold10	9	SUPER_10	9
manual_scaffold11	12	SUPER_11	12
manual_scaffold12	10	SUPER_13	10
manual_scaffold13	4	SUPER_12	4a
manual_scaffold14	11	SUPER_14	11
manual_scaffold15	13	SUPER_15	13
manual_scaffold16	5	SUPER_16	5
manual_scaffold17	14	SUPER_17	14
manual_scaffold18	15	SUPER_18	15
manual_scaffold19	20	SUPER_19	20
manual_scaffold20	18	SUPER_21	18
manual_scaffold21	19	SUPER_22	19
manual_scaffold22	17	SUPER_20	17
manual_scaffold23	27	SUPER_27	27
manual_scaffold24	21	SUPER_24	21
manual_scaffold25	26	SUPER_29	26
manual_scaffold26	23	SUPER_26	23
manual_scaffold27	24	SUPER_28	24
manual_scaffold28	28	SUPER_23	28
manual_scaffold29	22	SUPER_25	22
manual_scaffold30	5	SUPER_6	5
manual_scaffold31	?	seq00001403	?
manual_scaffold32	30	seq00000760	30
manual_scaffold33	25, 6(?)	SUPER_30	25
manual_scaffold34	33	SUPER_31	29
manual_scaffold35	?	seq00000889	?
manual_scaffold36	16	scf00000058	35
manual_scaffold37	31	seq00000943	37
manual_scaffold38	30	SUPER_32	30
manual_scaffold39	?	scf00000002	?
manual_scaffold40	16	scf00000012	37
manual_scaffold41	?	scf00000003	?

## Sheet: StrUra_TaeGut
StrUra_Chromosomes	TaeGut_Chromosomes	Total_overlap	Mean_overlap			Assembly Accession	Chromosome name	Seq accession
manual_scaffold01	NC_133026.1	150006577	62790			GCA_048771995.1	1	NC_133024.1
manual_scaffold01	NC_133064.1	774620	3123			bTaeGut7.mat	1A	NC_133025.1
manual_scaffold01	NC_133063.1	79395	1150				2	NC_133026.1
manual_scaffold01	NC_133024.1	76367	1388				3	NC_133027.1
manual_scaffold01	NC_133027.1	62570	3128				4	NC_133028.1
manual_scaffold01	NC_133028.1	58310	2332				4A	NC_133029.1
manual_scaffold01	NC_133060.1	56102	3116				5	NC_133030.1
manual_scaffold01	NC_133057.1	41030	1641				6	NC_133031.1
manual_scaffold01	NC_133032.1	27479	1717				7	NC_133032.1
manual_scaffold01	NC_133055.1	23096	888				8	NC_133033.1
manual_scaffold01	NC_133059.1	21885	607				9	NC_133034.1
manual_scaffold01	NC_133047.1	18709	2078				10	NC_133035.1
manual_scaffold01	NC_133041.1	16723	5574				11	NC_133036.1
manual_scaffold01	NC_133054.1	16012	889				12	NC_133037.1
manual_scaffold01	NC_133058.1	15928	549				13	NC_133038.1
manual_scaffold01	NC_133050.1	15219	608				14	NC_133039.1
manual_scaffold01	NC_133056.1	11371	454				15	NC_133040.1
manual_scaffold01	NC_133042.1	10549	5274				16	NC_133041.1
manual_scaffold01	NC_133061.1	7573	1262				17	NC_133042.1
manual_scaffold01	NC_133046.1	7531	1255				18	NC_133043.1
manual_scaffold01	NC_133062.1	4847	538				19	NC_133044.1
manual_scaffold01	NC_133039.1	2962	592				20	NC_133045.1
manual_scaffold01	NC_133033.1	2671	890				21	NC_133046.1
manual_scaffold01	NC_133053.1	2224	741				22	NC_133047.1
manual_scaffold01	NC_133031.1	2056	685				23	NC_133048.1
manual_scaffold01	NC_133038.1	2044	681				24	NC_133049.1
manual_scaffold01	NC_133025.1	1538	118				25	NC_133050.1
manual_scaffold01	NC_133030.1	610	152				26	NC_133051.1
manual_scaffold01	NC_133048.1	586	117				27	NC_133052.1
manual_scaffold01	NC_133051.1	449	224				28	NC_133053.1
manual_scaffold01	NC_133043.1	423	211				29	NC_133054.1
manual_scaffold01	NC_133045.1	390	195				30	NC_133055.1
manual_scaffold01	NC_133034.1	368	92				31	NC_133056.1
manual_scaffold01	NC_133040.1	269	134				32	NC_133057.1
manual_scaffold01	NC_133052.1	207	69				33	NC_133058.1
manual_scaffold01	NC_133029.1	162	81				34	NC_133059.1
manual_scaffold01	NC_133044.1	98	98				35	NC_133060.1
manual_scaffold01	NC_133035.1	62	62				36	NC_133061.1
manual_scaffold02	NC_133024.1	106769596	34275				37	NC_133062.1
manual_scaffold02	NC_133064.1	86056	878				Z	NC_133063.1
manual_scaffold02	NC_133063.1	19224	228				W	NC_133064.1
manual_scaffold02	NC_133058.1	12256	1225
manual_scaffold02	NC_133026.1	11949	362
manual_scaffold02	NC_133061.1	9972	906
manual_scaffold02	NC_133042.1	9566	3188
manual_scaffold02	NC_133033.1	8775	731
manual_scaffold02	NC_133047.1	8408	840
manual_scaffold02	NC_133060.1	7031	585
manual_scaffold02	NC_133056.1	6698	956
manual_scaffold02	NC_133057.1	6634	829
manual_scaffold02	NC_133055.1	5939	296
manual_scaffold02	NC_133025.1	5862	366
manual_scaffold02	NC_133050.1	5735	573
manual_scaffold02	NC_133059.1	5548	693
manual_scaffold02	NC_133030.1	5452	545
manual_scaffold02	NC_133036.1	5116	2558
manual_scaffold02	NC_133029.1	4320	617
manual_scaffold02	NC_133048.1	3809	380
manual_scaffold02	NC_133051.1	3788	473
manual_scaffold02	NC_133052.1	3670	159
manual_scaffold02	NC_133037.1	3535	3535
manual_scaffold02	NC_133044.1	3378	563
manual_scaffold02	NC_133027.1	3240	180
manual_scaffold02	NC_133035.1	3143	628
manual_scaffold02	NC_133028.1	3106	345
manual_scaffold02	NC_133043.1	2842	157
manual_scaffold02	NC_133040.1	2827	565
manual_scaffold02	NC_133046.1	2678	267
manual_scaffold02	NC_133054.1	2546	231
manual_scaffold02	NC_133034.1	2541	141
manual_scaffold02	NC_133031.1	2487	92
manual_scaffold02	NC_133049.1	2240	746
manual_scaffold02	NC_133041.1	2195	1097
manual_scaffold02	NC_133039.1	1151	104
manual_scaffold02	NC_133062.1	871	79
manual_scaffold02	NC_133053.1	455	91
manual_scaffold02	NC_133038.1	435	62
manual_scaffold02	NC_133045.1	419	104
manual_scaffold02	NC_133032.1	234	58
manual_scaffold03	NC_133027.1	115287268	64987
manual_scaffold03	NC_133060.1	67721	1830
manual_scaffold03	NC_133064.1	39644	649
manual_scaffold03	NC_133025.1	21952	1219
manual_scaffold03	NC_133034.1	18418	1841
manual_scaffold03	NC_133063.1	15944	531
manual_scaffold03	NC_133026.1	14131	614
manual_scaffold03	NC_133045.1	12810	1281
manual_scaffold03	NC_133061.1	9424	4712
manual_scaffold03	NC_133029.1	8039	1004
manual_scaffold03	NC_133038.1	6894	3447
manual_scaffold03	NC_133049.1	5943	1188
manual_scaffold03	NC_133057.1	4046	4046
manual_scaffold03	NC_133024.1	3354	239
manual_scaffold03	NC_133035.1	3040	253
manual_scaffold03	NC_133032.1	2590	1295
manual_scaffold03	NC_133028.1	2104	140
manual_scaffold03	NC_133056.1	1816	454
manual_scaffold03	NC_133055.1	1283	256
manual_scaffold03	NC_133050.1	1236	1236
manual_scaffold03	NC_133037.1	1099	183
manual_scaffold03	NC_133046.1	1097	182
manual_scaffold03	NC_133030.1	988	197
manual_scaffold03	NC_133047.1	941	188
manual_scaffold03	NC_133033.1	483	120
manual_scaffold03	NC_133051.1	453	453
manual_scaffold03	NC_133039.1	408	408
manual_scaffold03	NC_133052.1	357	119
manual_scaffold03	NC_133048.1	278	278
manual_scaffold03	NC_133040.1	176	88
manual_scaffold03	NC_133036.1	137	137
manual_scaffold03	NC_133031.1	135	67
manual_scaffold03	NC_133058.1	127	63
manual_scaffold03	NC_133054.1	110	55
manual_scaffold03	NC_133062.1	97	97
manual_scaffold03	NC_133059.1	69	69
manual_scaffold03	NC_133043.1	44	44
manual_scaffold04	NC_133028.1	69822990	35210
manual_scaffold04	NC_133030.1	42817520	216250
manual_scaffold04	NC_133063.1	67428	1685
manual_scaffold04	NC_133064.1	26887	655
manual_scaffold04	NC_133026.1	18335	833
manual_scaffold04	NC_133035.1	14624	974
manual_scaffold04	NC_133027.1	3776	343
manual_scaffold04	NC_133029.1	3581	1790
manual_scaffold04	NC_133045.1	3215	1071
manual_scaffold04	NC_133042.1	2935	2935
manual_scaffold04	NC_133025.1	2801	311
manual_scaffold04	NC_133024.1	2535	158
manual_scaffold04	NC_133046.1	2499	2499
manual_scaffold04	NC_133032.1	2004	400
manual_scaffold04	NC_133039.1	1531	765
manual_scaffold04	NC_133057.1	1387	1387
manual_scaffold04	NC_133055.1	1107	1107
manual_scaffold04	NC_133038.1	903	903
manual_scaffold04	NC_133047.1	541	180
manual_scaffold04	NC_133034.1	485	485
manual_scaffold04	NC_133058.1	272	136
manual_scaffold04	NC_133036.1	181	181
manual_scaffold04	NC_133043.1	144	144
manual_scaffold04	NC_133033.1	142	71
manual_scaffold04	NC_133049.1	76	76
manual_scaffold04	NC_133031.1	45	45
manual_scaffold04	NC_133044.1	43	43
manual_scaffold05	NC_133063.1	48139293	14491
manual_scaffold05	NC_133064.1	888328	2105
manual_scaffold05	NC_133033.1	596514	12173
manual_scaffold05	NC_133028.1	478069	7588
manual_scaffold05	NC_133027.1	182466	2644
manual_scaffold05	NC_133036.1	128927	5371
manual_scaffold05	NC_133062.1	24613	1640
manual_scaffold05	NC_133045.1	18770	2681
manual_scaffold05	NC_133024.1	13947	557
manual_scaffold05	NC_133060.1	9045	335
manual_scaffold05	NC_133051.1	7589	1084
manual_scaffold05	NC_133039.1	4050	2025
manual_scaffold05	NC_133057.1	3353	1117
manual_scaffold05	NC_133049.1	2813	937
manual_scaffold05	NC_133041.1	2749	687
manual_scaffold05	NC_133026.1	2644	91
manual_scaffold05	NC_133054.1	2530	281
manual_scaffold05	NC_133047.1	2310	577
manual_scaffold05	NC_133031.1	2187	364
manual_scaffold05	NC_133055.1	2077	346
manual_scaffold05	NC_133048.1	1942	74
manual_scaffold05	NC_133025.1	1697	242
manual_scaffold05	NC_133034.1	1034	258
manual_scaffold05	NC_133056.1	1033	344
manual_scaffold05	NC_133035.1	852	121
manual_scaffold05	NC_133043.1	802	802
manual_scaffold05	NC_133030.1	746	248
manual_scaffold05	NC_133053.1	619	77
manual_scaffold05	NC_133052.1	508	84
manual_scaffold05	NC_133029.1	464	77
manual_scaffold05	NC_133050.1	378	189
manual_scaffold05	NC_133032.1	348	49
manual_scaffold05	NC_133058.1	299	149
manual_scaffold05	NC_133037.1	282	47
manual_scaffold05	NC_133040.1	270	54
manual_scaffold05	NC_133038.1	181	90
manual_scaffold05	NC_133046.1	41	41
manual_scaffold06	NC_133025.1	73870279	52021
manual_scaffold06	NC_133024.1	1280221	19397
manual_scaffold06	NC_133064.1	291811	3558
manual_scaffold06	NC_133060.1	63669	7074
manual_scaffold06	NC_133033.1	41194	3168
manual_scaffold06	NC_133056.1	40067	5008
manual_scaffold06	NC_133063.1	35727	1323
manual_scaffold06	NC_133054.1	34574	3143
manual_scaffold06	NC_133057.1	34116	4873
manual_scaffold06	NC_133053.1	33426	4178
manual_scaffold06	NC_133059.1	26769	2433
manual_scaffold06	NC_133050.1	24748	8249
manual_scaffold06	NC_133041.1	22085	2007
manual_scaffold06	NC_133058.1	21550	2394
manual_scaffold06	NC_133047.1	16445	2349
manual_scaffold06	NC_133055.1	10790	770
manual_scaffold06	NC_133046.1	8234	2058
manual_scaffold06	NC_133032.1	4910	818
manual_scaffold06	NC_133027.1	4800	154
manual_scaffold06	NC_133028.1	4219	602
manual_scaffold06	NC_133037.1	3496	1748
manual_scaffold06	NC_133040.1	2332	466
manual_scaffold06	NC_133030.1	1981	283
manual_scaffold06	NC_133026.1	1677	129
manual_scaffold06	NC_133044.1	1357	339
manual_scaffold06	NC_133034.1	960	240
manual_scaffold06	NC_133061.1	893	178
manual_scaffold06	NC_133048.1	671	167
manual_scaffold06	NC_133051.1	410	102
manual_scaffold06	NC_133062.1	319	159
manual_scaffold06	NC_133045.1	178	89
manual_scaffold06	NC_133029.1	136	136
manual_scaffold06	NC_133031.1	111	111
manual_scaffold06	NC_133035.1	91	91
manual_scaffold06	NC_133038.1	58	58
manual_scaffold06	NC_133039.1	57	57
manual_scaffold07	NC_133032.1	39479280	75630
manual_scaffold07	NC_133050.1	66845	1909
manual_scaffold07	NC_133041.1	64342	4289
manual_scaffold07	NC_133054.1	64334	1738
manual_scaffold07	NC_133056.1	58246	2240
manual_scaffold07	NC_133058.1	52807	1600
manual_scaffold07	NC_133059.1	28956	1316
manual_scaffold07	NC_133031.1	27797	2138
manual_scaffold07	NC_133062.1	25947	2358
manual_scaffold07	NC_133055.1	24185	2687
manual_scaffold07	NC_133033.1	20479	1575
manual_scaffold07	NC_133052.1	19193	1744
manual_scaffold07	NC_133026.1	14458	1807
manual_scaffold07	NC_133061.1	12915	3228
manual_scaffold07	NC_133049.1	11712	2928
manual_scaffold07	NC_133053.1	9069	1511
manual_scaffold07	NC_133048.1	8517	1216
manual_scaffold07	NC_133063.1	7330	305
manual_scaffold07	NC_133025.1	6740	748
manual_scaffold07	NC_133040.1	6703	2234
manual_scaffold07	NC_133029.1	6219	1036
manual_scaffold07	NC_133043.1	5065	2532
manual_scaffold07	NC_133035.1	4938	2469
manual_scaffold07	NC_133042.1	4204	2102
manual_scaffold07	NC_133045.1	3795	1897
manual_scaffold07	NC_133038.1	3454	1727
manual_scaffold07	NC_133030.1	3255	651
manual_scaffold07	NC_133044.1	2552	1276
manual_scaffold07	NC_133036.1	2215	2215
manual_scaffold07	NC_133034.1	1985	330
manual_scaffold07	NC_133039.1	1837	141
manual_scaffold07	NC_133064.1	1676	104
manual_scaffold07	NC_133028.1	1664	277
manual_scaffold07	NC_133027.1	963	137
manual_scaffold07	NC_133024.1	881	146
manual_scaffold07	NC_133060.1	781	111
manual_scaffold07	NC_133037.1	67	67
manual_scaffold07	NC_133047.1	50	50
manual_scaffold07	NC_133051.1	44	44
manual_scaffold08	NC_133031.1	36475304	67173
manual_scaffold08	NC_133055.1	11465	2866
manual_scaffold08	NC_133062.1	10031	10031
manual_scaffold08	NC_133045.1	7353	7353
manual_scaffold08	NC_133054.1	6420	6420
manual_scaffold08	NC_133051.1	4409	176
manual_scaffold08	NC_133064.1	4273	427
manual_scaffold08	NC_133048.1	2994	998
manual_scaffold08	NC_133047.1	1998	999
manual_scaffold08	NC_133057.1	1642	821
manual_scaffold08	NC_133032.1	1612	1612
manual_scaffold08	NC_133043.1	1424	1424
manual_scaffold08	NC_133046.1	1260	126
manual_scaffold08	NC_133058.1	1231	1231
manual_scaffold08	NC_133028.1	1189	148
manual_scaffold08	NC_133035.1	981	98
manual_scaffold08	NC_133036.1	596	596
manual_scaffold08	NC_133024.1	497	497
manual_scaffold08	NC_133034.1	426	106
manual_scaffold08	NC_133050.1	354	354
manual_scaffold08	NC_133063.1	230	76
manual_scaffold08	NC_133030.1	190	95
manual_scaffold08	NC_133026.1	155	77
manual_scaffold08	NC_133052.1	137	137
manual_scaffold08	NC_133027.1	103	51
manual_scaffold08	NC_133037.1	47	47
manual_scaffold09	NC_133033.1	30934597	58257
manual_scaffold09	NC_133031.1	12808	2561
manual_scaffold09	NC_133035.1	6429	6429
manual_scaffold09	NC_133063.1	2406	200
manual_scaffold09	NC_133064.1	1690	422
manual_scaffold09	NC_133045.1	958	958
manual_scaffold09	NC_133030.1	802	401
manual_scaffold09	NC_133026.1	631	210
manual_scaffold09	NC_133027.1	498	166
manual_scaffold09	NC_133051.1	394	394
manual_scaffold09	NC_133025.1	390	390
manual_scaffold09	NC_133024.1	364	121
manual_scaffold09	NC_133034.1	222	222
manual_scaffold09	NC_133050.1	214	107
manual_scaffold09	NC_133038.1	185	185
manual_scaffold09	NC_133056.1	154	77
manual_scaffold09	NC_133060.1	154	154
manual_scaffold09	NC_133043.1	99	99
manual_scaffold09	NC_133062.1	63	63
manual_scaffold09	NC_133046.1	51	51
manual_scaffold10	NC_133034.1	24810335	50530
manual_scaffold10	NC_133026.1	2329785	28412
manual_scaffold10	NC_133036.1	20943	6981
manual_scaffold10	NC_133028.1	3531	882
manual_scaffold10	NC_133062.1	3205	3205
manual_scaffold10	NC_133038.1	3079	3079
manual_scaffold10	NC_133051.1	2644	2644
manual_scaffold10	NC_133037.1	2081	1040
manual_scaffold10	NC_133025.1	1876	1876
manual_scaffold10	NC_133063.1	1300	433
manual_scaffold10	NC_133043.1	992	992
manual_scaffold10	NC_133024.1	530	132
manual_scaffold10	NC_133045.1	515	515
manual_scaffold10	NC_133064.1	499	249
manual_scaffold10	NC_133048.1	378	126
manual_scaffold10	NC_133027.1	310	77
manual_scaffold10	NC_133047.1	200	100
manual_scaffold10	NC_133052.1	53	53
manual_scaffold11	NC_133037.1	19407150	33288
manual_scaffold11	NC_133050.1	301720	3428
manual_scaffold11	NC_133033.1	20596	2942
manual_scaffold11	NC_133025.1	19839	2834
manual_scaffold11	NC_133049.1	13670	1952
manual_scaffold11	NC_133031.1	12231	1359
manual_scaffold11	NC_133064.1	11953	2988
manual_scaffold11	NC_133058.1	11641	1164
manual_scaffold11	NC_133056.1	10758	1536
manual_scaffold11	NC_133053.1	10352	1035
manual_scaffold11	NC_133032.1	7136	1784
manual_scaffold11	NC_133055.1	6200	885
manual_scaffold11	NC_133044.1	4705	2352
manual_scaffold11	NC_133034.1	4592	2296
manual_scaffold11	NC_133059.1	4213	1053
manual_scaffold11	NC_133048.1	2162	2162
manual_scaffold11	NC_133062.1	2064	688
manual_scaffold11	NC_133043.1	1784	1784
manual_scaffold11	NC_133061.1	1758	1758
manual_scaffold11	NC_133057.1	1734	1734
manual_scaffold11	NC_133060.1	1364	682
manual_scaffold11	NC_133054.1	1208	604
manual_scaffold11	NC_133027.1	581	193
manual_scaffold11	NC_133024.1	575	287
manual_scaffold11	NC_133063.1	462	154
manual_scaffold11	NC_133026.1	320	80
manual_scaffold11	NC_133052.1	284	142
manual_scaffold11	NC_133042.1	211	211
manual_scaffold11	NC_133047.1	144	144
manual_scaffold11	NC_133035.1	43	43
manual_scaffold12	NC_133035.1	20842469	60412
manual_scaffold12	NC_133034.1	509005	11837
manual_scaffold12	NC_133062.1	71130	3743
manual_scaffold12	NC_133048.1	14505	3626
manual_scaffold12	NC_133059.1	5924	2962
manual_scaffold12	NC_133058.1	5744	2872
manual_scaffold12	NC_133063.1	4543	2271
manual_scaffold12	NC_133036.1	2940	1470
manual_scaffold12	NC_133025.1	2373	2373
manual_scaffold12	NC_133064.1	2047	682
manual_scaffold12	NC_133053.1	1921	1921
manual_scaffold12	NC_133024.1	437	437
manual_scaffold12	NC_133047.1	283	283
manual_scaffold12	NC_133029.1	275	275
manual_scaffold12	NC_133050.1	270	270
manual_scaffold12	NC_133028.1	215	215
manual_scaffold12	NC_133060.1	190	190
manual_scaffold12	NC_133041.1	186	186
manual_scaffold12	NC_133027.1	174	87
manual_scaffold12	NC_133026.1	64	64
manual_scaffold12	NC_133032.1	54	54
manual_scaffold12	NC_133049.1	40	40
manual_scaffold13	NC_133029.1	18331524	25531
manual_scaffold13	NC_133063.1	32119	1189
manual_scaffold13	NC_133036.1	10210	10210
manual_scaffold13	NC_133028.1	3012	1506
manual_scaffold13	NC_133026.1	2790	930
manual_scaffold13	NC_133064.1	2747	305
manual_scaffold13	NC_133048.1	2008	1004
manual_scaffold13	NC_133044.1	1286	1286
manual_scaffold13	NC_133045.1	1030	1030
manual_scaffold13	NC_133025.1	825	275
manual_scaffold13	NC_133057.1	546	273
manual_scaffold13	NC_133056.1	420	70
manual_scaffold13	NC_133059.1	380	190
manual_scaffold13	NC_133054.1	328	41
manual_scaffold13	NC_133050.1	205	41
manual_scaffold13	NC_133058.1	111	55
manual_scaffold13	NC_133033.1	70	70
manual_scaffold13	NC_133027.1	65	65
manual_scaffold13	NC_133032.1	55	55
manual_scaffold13	NC_133060.1	49	49
manual_scaffold13	NC_133052.1	43	43
manual_scaffold13	NC_133055.1	41	41
manual_scaffold14	NC_133036.1	22715612	108687
manual_scaffold14	NC_133033.1	24898	8299
manual_scaffold14	NC_133029.1	17236	2462
manual_scaffold14	NC_133031.1	10117	5058
manual_scaffold14	NC_133058.1	4251	1062
manual_scaffold14	NC_133048.1	1098	549
manual_scaffold14	NC_133060.1	965	965
manual_scaffold14	NC_133064.1	883	441
manual_scaffold14	NC_133050.1	464	464
manual_scaffold14	NC_133024.1	383	127
manual_scaffold14	NC_133034.1	348	174
manual_scaffold14	NC_133062.1	274	274
manual_scaffold14	NC_133026.1	231	231
manual_scaffold14	NC_133057.1	155	51
manual_scaffold14	NC_133063.1	60	60
manual_scaffold14	NC_133025.1	44	44
manual_scaffold14	NC_133052.1	44	44
manual_scaffold15	NC_133038.1	17876111	36556
manual_scaffold15	NC_133028.1	15950	3987
manual_scaffold15	NC_133039.1	5874	2937
manual_scaffold15	NC_133057.1	5138	1284
manual_scaffold15	NC_133064.1	4280	158
manual_scaffold15	NC_133046.1	3603	1201
manual_scaffold15	NC_133037.1	3435	1717
manual_scaffold15	NC_133049.1	2717	905
manual_scaffold15	NC_133047.1	2386	132
manual_scaffold15	NC_133036.1	2068	1034
manual_scaffold15	NC_133026.1	1999	499
manual_scaffold15	NC_133045.1	1957	978
manual_scaffold15	NC_133030.1	1324	331
manual_scaffold15	NC_133024.1	1275	127
manual_scaffold15	NC_133025.1	1107	1107
manual_scaffold15	NC_133052.1	820	164
manual_scaffold15	NC_133051.1	742	371
manual_scaffold15	NC_133027.1	515	257
manual_scaffold15	NC_133058.1	465	155
manual_scaffold15	NC_133050.1	382	76
manual_scaffold15	NC_133055.1	354	118
manual_scaffold15	NC_133060.1	203	67
manual_scaffold15	NC_133063.1	173	86
manual_scaffold15	NC_133056.1	151	151
manual_scaffold15	NC_133032.1	135	135
manual_scaffold15	NC_133031.1	132	66
manual_scaffold15	NC_133061.1	118	118
manual_scaffold15	NC_133048.1	50	50
manual_scaffold16	NC_133030.1	17101259	41307
manual_scaffold16	NC_133063.1	22134	1229
manual_scaffold16	NC_133064.1	20427	1571
manual_scaffold16	NC_133049.1	16240	4060
manual_scaffold16	NC_133036.1	12805	4268
manual_scaffold16	NC_133032.1	12613	3153
manual_scaffold16	NC_133042.1	11984	2996
manual_scaffold16	NC_133054.1	9792	1632
manual_scaffold16	NC_133028.1	8498	2124
manual_scaffold16	NC_133061.1	7926	3963
manual_scaffold16	NC_133035.1	7502	2500
manual_scaffold16	NC_133052.1	6500	6500
manual_scaffold16	NC_133038.1	6029	3014
manual_scaffold16	NC_133037.1	4722	2361
manual_scaffold16	NC_133059.1	4269	1423
manual_scaffold16	NC_133024.1	4231	1057
manual_scaffold16	NC_133029.1	4070	814
manual_scaffold16	NC_133040.1	3212	1606
manual_scaffold16	NC_133034.1	3159	1579
manual_scaffold16	NC_133057.1	3015	3015
manual_scaffold16	NC_133048.1	2996	749
manual_scaffold16	NC_133043.1	2935	2935
manual_scaffold16	NC_133041.1	2913	2913
manual_scaffold16	NC_133060.1	2550	2550
manual_scaffold16	NC_133044.1	2499	1249
manual_scaffold16	NC_133039.1	2065	516
manual_scaffold16	NC_133033.1	1956	978
manual_scaffold16	NC_133025.1	1913	1913
manual_scaffold16	NC_133027.1	1912	1912
manual_scaffold16	NC_133053.1	1560	780
manual_scaffold16	NC_133045.1	1064	532
manual_scaffold16	NC_133050.1	852	426
manual_scaffold16	NC_133026.1	847	282
manual_scaffold16	NC_133055.1	649	649
manual_scaffold16	NC_133046.1	564	564
manual_scaffold16	NC_133047.1	417	139
manual_scaffold17	NC_133039.1	17419935	69959
manual_scaffold17	NC_133048.1	29941	5988
manual_scaffold17	NC_133064.1	13367	891
manual_scaffold17	NC_133049.1	7106	7106
manual_scaffold17	NC_133026.1	4174	1043
manual_scaffold17	NC_133043.1	3412	1706
manual_scaffold17	NC_133062.1	2267	2267
manual_scaffold17	NC_133055.1	1630	815
manual_scaffold17	NC_133029.1	434	217
manual_scaffold17	NC_133054.1	421	70
manual_scaffold17	NC_133024.1	378	378
manual_scaffold17	NC_133041.1	354	354
manual_scaffold17	NC_133045.1	220	220
manual_scaffold17	NC_133050.1	219	219
manual_scaffold17	NC_133052.1	86	86
manual_scaffold17	NC_133057.1	75	75
manual_scaffold17	NC_133060.1	70	70
manual_scaffold18	NC_133040.1	14273484	38576
manual_scaffold18	NC_133025.1	12847	4282
manual_scaffold18	NC_133037.1	12295	4098
manual_scaffold18	NC_133031.1	11254	5627
manual_scaffold18	NC_133036.1	10500	5250
manual_scaffold18	NC_133048.1	5740	1435
manual_scaffold18	NC_133059.1	4385	1096
manual_scaffold18	NC_133038.1	3119	1039
manual_scaffold18	NC_133028.1	2458	491
manual_scaffold18	NC_133029.1	1266	633
manual_scaffold18	NC_133050.1	1156	289
manual_scaffold18	NC_133064.1	1120	373
manual_scaffold18	NC_133053.1	1047	261
manual_scaffold18	NC_133039.1	1005	1005
manual_scaffold18	NC_133034.1	640	320
manual_scaffold18	NC_133030.1	630	90
manual_scaffold18	NC_133054.1	574	287
manual_scaffold18	NC_133047.1	548	109
manual_scaffold18	NC_133051.1	398	79
manual_scaffold18	NC_133056.1	302	151
manual_scaffold18	NC_133044.1	298	298
manual_scaffold18	NC_133032.1	291	97
manual_scaffold18	NC_133052.1	249	83
manual_scaffold18	NC_133063.1	189	189
manual_scaffold18	NC_133045.1	171	85
manual_scaffold18	NC_133046.1	164	82
manual_scaffold18	NC_133033.1	158	158
manual_scaffold18	NC_133055.1	124	124
manual_scaffold18	NC_133027.1	120	120
manual_scaffold18	NC_133026.1	114	114
manual_scaffold18	NC_133041.1	89	89
manual_scaffold18	NC_133024.1	65	65
manual_scaffold18	NC_133057.1	40	40
manual_scaffold19	NC_133045.1	14949634	57278
manual_scaffold19	NC_133056.1	194706	4867
manual_scaffold19	NC_133050.1	83563	3481
manual_scaffold19	NC_133054.1	81384	3875
manual_scaffold19	NC_133058.1	70846	4167
manual_scaffold19	NC_133059.1	68139	4867
manual_scaffold19	NC_133057.1	24576	4096
manual_scaffold19	NC_133062.1	17422	5807
manual_scaffold19	NC_133055.1	15866	5288
manual_scaffold19	NC_133053.1	10034	3344
manual_scaffold19	NC_133049.1	5780	5780
manual_scaffold19	NC_133048.1	5227	5227
manual_scaffold19	NC_133026.1	3980	796
manual_scaffold19	NC_133033.1	2618	1309
manual_scaffold19	NC_133029.1	2544	2544
manual_scaffold19	NC_133024.1	1651	550
manual_scaffold19	NC_133064.1	1236	1236
manual_scaffold19	NC_133025.1	440	440
manual_scaffold19	NC_133030.1	71	71
manual_scaffold20	NC_133043.1	10415018	23670
manual_scaffold20	NC_133064.1	8786	1464
manual_scaffold20	NC_133045.1	8478	2826
manual_scaffold20	NC_133063.1	7921	1131
manual_scaffold20	NC_133040.1	5567	2783
manual_scaffold20	NC_133024.1	2232	372
manual_scaffold20	NC_133039.1	1824	608
manual_scaffold20	NC_133035.1	1536	1536
manual_scaffold20	NC_133047.1	1180	236
manual_scaffold20	NC_133031.1	1124	1124
manual_scaffold20	NC_133033.1	1122	1122
manual_scaffold20	NC_133037.1	841	280
manual_scaffold20	NC_133025.1	825	412
manual_scaffold20	NC_133053.1	763	763
manual_scaffold20	NC_133028.1	761	761
manual_scaffold20	NC_133046.1	574	574
manual_scaffold20	NC_133062.1	476	79
manual_scaffold20	NC_133026.1	353	88
manual_scaffold20	NC_133054.1	317	105
manual_scaffold20	NC_133027.1	286	143
manual_scaffold20	NC_133050.1	189	47
manual_scaffold20	NC_133051.1	174	174
manual_scaffold20	NC_133030.1	157	78
manual_scaffold20	NC_133032.1	124	124
manual_scaffold20	NC_133034.1	45	45
manual_scaffold20	NC_133048.1	45	45
manual_scaffold21	NC_133044.1	11330443	49694
manual_scaffold21	NC_133038.1	12528	12528
manual_scaffold21	NC_133064.1	2058	686
manual_scaffold21	NC_133030.1	733	733
manual_scaffold21	NC_133043.1	534	534
manual_scaffold21	NC_133027.1	352	176
manual_scaffold21	NC_133039.1	331	331
manual_scaffold21	NC_133050.1	113	113
manual_scaffold21	NC_133041.1	111	55
manual_scaffold22	NC_133042.1	12643497	156092
manual_scaffold22	NC_133050.1	22295	2229
manual_scaffold22	NC_133056.1	16442	2348
manual_scaffold22	NC_133041.1	7352	1838
manual_scaffold22	NC_133054.1	6025	1506
manual_scaffold22	NC_133033.1	5475	2737
manual_scaffold22	NC_133029.1	153	153
manual_scaffold22	NC_133058.1	152	152
manual_scaffold22	NC_133028.1	131	131
manual_scaffold22	NC_133024.1	58	58
manual_scaffold22	NC_133025.1	55	55
manual_scaffold22	NC_133044.1	44	44
manual_scaffold23	NC_133052.1	3447887	13682
manual_scaffold23	NC_133036.1	21250	7083
manual_scaffold23	NC_133062.1	20881	4176
manual_scaffold23	NC_133027.1	8748	624
manual_scaffold23	NC_133059.1	3570	1190
manual_scaffold23	NC_133028.1	2388	170
manual_scaffold23	NC_133024.1	1952	976
manual_scaffold23	NC_133029.1	1263	48
manual_scaffold23	NC_133046.1	1049	69
manual_scaffold23	NC_133048.1	871	48
manual_scaffold23	NC_133050.1	723	80
manual_scaffold23	NC_133030.1	694	231
manual_scaffold23	NC_133047.1	649	59
manual_scaffold23	NC_133057.1	534	267
manual_scaffold23	NC_133045.1	531	66
manual_scaffold23	NC_133064.1	528	176
manual_scaffold23	NC_133035.1	507	101
manual_scaffold23	NC_133026.1	474	59
manual_scaffold23	NC_133038.1	427	213
manual_scaffold23	NC_133039.1	352	176
manual_scaffold23	NC_133056.1	319	319
manual_scaffold23	NC_133051.1	315	78
manual_scaffold23	NC_133063.1	293	58
manual_scaffold23	NC_133053.1	251	50
manual_scaffold23	NC_133025.1	186	186
manual_scaffold23	NC_133032.1	166	55
manual_scaffold23	NC_133043.1	133	133
manual_scaffold23	NC_133034.1	91	45
manual_scaffold23	NC_133055.1	86	43
manual_scaffold23	NC_133060.1	86	43
manual_scaffold23	NC_133040.1	48	48
manual_scaffold23	NC_133037.1	43	43
manual_scaffold24	NC_133046.1	6455966	22185
manual_scaffold24	NC_133054.1	5264	1754
manual_scaffold24	NC_133030.1	2367	1183
manual_scaffold24	NC_133063.1	1881	627
manual_scaffold24	NC_133051.1	1819	303
manual_scaffold24	NC_133040.1	1560	780
manual_scaffold24	NC_133039.1	655	218
manual_scaffold24	NC_133044.1	484	484
manual_scaffold24	NC_133045.1	484	484
manual_scaffold24	NC_133038.1	375	375
manual_scaffold24	NC_133048.1	360	360
manual_scaffold24	NC_133052.1	360	360
manual_scaffold24	NC_133058.1	353	176
manual_scaffold24	NC_133043.1	348	348
manual_scaffold24	NC_133026.1	305	305
manual_scaffold24	NC_133050.1	265	88
manual_scaffold24	NC_133028.1	254	127
manual_scaffold24	NC_133047.1	252	252
manual_scaffold24	NC_133059.1	246	123
manual_scaffold24	NC_133029.1	114	114
manual_scaffold24	NC_133053.1	114	114
manual_scaffold24	NC_133033.1	81	81
manual_scaffold24	NC_133056.1	79	79
manual_scaffold24	NC_133027.1	65	65
manual_scaffold25	NC_133051.1	4636173	12701
manual_scaffold25	NC_133057.1	5032	1677
manual_scaffold25	NC_133045.1	2702	675
manual_scaffold25	NC_133064.1	1085	542
manual_scaffold25	NC_133024.1	644	161
manual_scaffold25	NC_133048.1	445	222
manual_scaffold25	NC_133062.1	415	103
manual_scaffold25	NC_133059.1	403	403
manual_scaffold25	NC_133044.1	390	390
manual_scaffold25	NC_133055.1	157	78
manual_scaffold25	NC_133028.1	123	123
manual_scaffold25	NC_133025.1	43	43
manual_scaffold25	NC_133030.1	43	43
manual_scaffold25	NC_133031.1	43	43
manual_scaffold25	NC_133050.1	43	43
manual_scaffold25	NC_133054.1	43	43
manual_scaffold26	NC_133048.1	4676999	14002
manual_scaffold26	NC_133056.1	2469	493
manual_scaffold26	NC_133041.1	1349	149
manual_scaffold26	NC_133047.1	1040	346
manual_scaffold26	NC_133063.1	902	451
manual_scaffold26	NC_133055.1	811	405
manual_scaffold26	NC_133064.1	494	494
manual_scaffold26	NC_133050.1	382	127
manual_scaffold26	NC_133026.1	316	316
manual_scaffold26	NC_133027.1	275	275
manual_scaffold26	NC_133060.1	271	67
manual_scaffold26	NC_133037.1	152	76
manual_scaffold26	NC_133061.1	135	135
manual_scaffold26	NC_133030.1	131	65
manual_scaffold26	NC_133052.1	80	40
manual_scaffold26	NC_133029.1	68	68
manual_scaffold26	NC_133040.1	66	66
manual_scaffold26	NC_133028.1	46	46
manual_scaffold27	NC_133049.1	6908338	45152
manual_scaffold27	NC_133037.1	27332	2484
manual_scaffold27	NC_133054.1	25299	2811
manual_scaffold27	NC_133042.1	24149	2683
manual_scaffold27	NC_133032.1	22015	2001
manual_scaffold27	NC_133041.1	20994	1908
manual_scaffold27	NC_133025.1	18863	1257
manual_scaffold27	NC_133048.1	16654	2775
manual_scaffold27	NC_133038.1	16286	1809
manual_scaffold27	NC_133030.1	11540	824
manual_scaffold27	NC_133043.1	11298	2259
manual_scaffold27	NC_133061.1	9832	3277
manual_scaffold27	NC_133051.1	8092	1618
manual_scaffold27	NC_133040.1	6672	953
manual_scaffold27	NC_133052.1	5954	1984
manual_scaffold27	NC_133045.1	5672	1890
manual_scaffold27	NC_133039.1	4920	984
manual_scaffold27	NC_133053.1	3786	1262
manual_scaffold27	NC_133031.1	3605	1802
manual_scaffold27	NC_133029.1	3071	383
manual_scaffold27	NC_133035.1	2840	2840
manual_scaffold27	NC_133044.1	2519	1259
manual_scaffold27	NC_133046.1	2411	803
manual_scaffold27	NC_133057.1	2209	2209
manual_scaffold27	NC_133028.1	1127	375
manual_scaffold27	NC_133026.1	295	295
manual_scaffold27	NC_133056.1	232	116
manual_scaffold27	NC_133058.1	192	192
manual_scaffold27	NC_133055.1	170	170
manual_scaffold27	NC_133050.1	82	82
manual_scaffold28	NC_133053.1	4684515	31652
manual_scaffold28	NC_133041.1	12362	4120
manual_scaffold28	NC_133031.1	12197	3049
manual_scaffold28	NC_133046.1	11674	5837
manual_scaffold28	NC_133028.1	9091	4545
manual_scaffold28	NC_133029.1	2496	2496
manual_scaffold28	NC_133033.1	1128	1128
manual_scaffold28	NC_133050.1	546	60
manual_scaffold28	NC_133035.1	465	116
manual_scaffold28	NC_133052.1	432	216
manual_scaffold28	NC_133063.1	400	200
manual_scaffold28	NC_133026.1	398	132
manual_scaffold28	NC_133027.1	363	45
manual_scaffold28	NC_133056.1	189	94
manual_scaffold28	NC_133047.1	161	53
manual_scaffold28	NC_133055.1	159	159
manual_scaffold28	NC_133060.1	80	40
manual_scaffold28	NC_133062.1	43	43
manual_scaffold29	NC_133047.1	1923316	6010
manual_scaffold29	NC_133049.1	40911	4091
manual_scaffold29	NC_133054.1	39683	3306
manual_scaffold29	NC_133038.1	29921	2301
manual_scaffold29	NC_133037.1	23555	2617
manual_scaffold29	NC_133042.1	22286	3183
manual_scaffold29	NC_133032.1	21566	2396
manual_scaffold29	NC_133052.1	21356	3559
manual_scaffold29	NC_133041.1	19947	1994
manual_scaffold29	NC_133057.1	16902	2414
manual_scaffold29	NC_133035.1	15451	5150
manual_scaffold29	NC_133048.1	14810	2115
manual_scaffold29	NC_133063.1	14397	3599
manual_scaffold29	NC_133061.1	14290	3572
manual_scaffold29	NC_133039.1	12029	1503
manual_scaffold29	NC_133028.1	10869	3623
manual_scaffold29	NC_133030.1	10392	866
manual_scaffold29	NC_133025.1	8373	1395
manual_scaffold29	NC_133043.1	7964	2654
manual_scaffold29	NC_133045.1	7423	2474
manual_scaffold29	NC_133029.1	4149	1383
manual_scaffold29	NC_133046.1	4081	1020
manual_scaffold29	NC_133034.1	4049	2024
manual_scaffold29	NC_133053.1	2956	985
manual_scaffold29	NC_133040.1	2408	1204
manual_scaffold29	NC_133026.1	1527	381
manual_scaffold29	NC_133050.1	1248	178
manual_scaffold29	NC_133056.1	524	174
manual_scaffold29	NC_133062.1	419	419
manual_scaffold29	NC_133055.1	204	204
manual_scaffold29	NC_133059.1	44	44
manual_scaffold30	NC_133030.1	3332291	23302
manual_scaffold30	NC_133036.1	59027	7378
manual_scaffold30	NC_133058.1	28645	7161
manual_scaffold30	NC_133059.1	28645	7161
manual_scaffold30	NC_133062.1	26905	3363
manual_scaffold30	NC_133034.1	9269	9269
manual_scaffold30	NC_133053.1	7152	7152
manual_scaffold30	NC_133033.1	3972	1986
manual_scaffold30	NC_133029.1	3730	1865
manual_scaffold30	NC_133025.1	1190	1190
manual_scaffold30	NC_133039.1	1125	562
manual_scaffold30	NC_133047.1	755	151
manual_scaffold30	NC_133027.1	722	361
manual_scaffold30	NC_133024.1	667	222
manual_scaffold30	NC_133026.1	339	339
manual_scaffold30	NC_133064.1	334	334
manual_scaffold30	NC_133063.1	220	110
manual_scaffold30	NC_133051.1	51	51
manual_scaffold31	NC_133064.1	238269	6618
manual_scaffold31	NC_133060.1	72373	7237
manual_scaffold31	NC_133057.1	44116	5514
manual_scaffold31	NC_133063.1	29578	4929
manual_scaffold31	NC_133059.1	29226	2248
manual_scaffold31	NC_133047.1	26349	2634
manual_scaffold31	NC_133041.1	26275	5255
manual_scaffold31	NC_133044.1	15792	3158
manual_scaffold31	NC_133029.1	15278	2182
manual_scaffold31	NC_133046.1	8492	2123
manual_scaffold31	NC_133055.1	7680	7680
manual_scaffold31	NC_133043.1	2016	1008
manual_scaffold31	NC_133033.1	102	102
manual_scaffold31	NC_133056.1	83	83
manual_scaffold31	NC_133024.1	53	53
manual_scaffold32	NC_133055.1	355168	9346
manual_scaffold32	NC_133059.1	144015	13092
manual_scaffold32	NC_133061.1	129752	5190
manual_scaffold32	NC_133062.1	116306	4307
manual_scaffold32	NC_133058.1	102926	8577
manual_scaffold32	NC_133041.1	34953	2330
manual_scaffold32	NC_133050.1	7240	603
manual_scaffold32	NC_133054.1	5541	791
manual_scaffold32	NC_133056.1	5463	682
manual_scaffold32	NC_133053.1	3254	1084
manual_scaffold32	NC_133060.1	932	310
manual_scaffold32	NC_133057.1	390	195
manual_scaffold32	NC_133025.1	84	84
manual_scaffold32	NC_133049.1	58	58
manual_scaffold33	NC_133050.1	1280351	6096
manual_scaffold33	NC_133049.1	29359	3669
manual_scaffold33	NC_133052.1	23643	3940
manual_scaffold33	NC_133054.1	23427	1561
manual_scaffold33	NC_133035.1	18685	4671
manual_scaffold33	NC_133042.1	17799	2966
manual_scaffold33	NC_133048.1	16135	3227
manual_scaffold33	NC_133029.1	14585	2083
manual_scaffold33	NC_133037.1	11505	2301
manual_scaffold33	NC_133046.1	11172	11172
manual_scaffold33	NC_133025.1	10315	10315
manual_scaffold33	NC_133041.1	10109	2021
manual_scaffold33	NC_133061.1	7830	3915
manual_scaffold33	NC_133038.1	6059	2019
manual_scaffold33	NC_133045.1	5741	1913
manual_scaffold33	NC_133043.1	4926	2463
manual_scaffold33	NC_133032.1	4715	2357
manual_scaffold33	NC_133039.1	4000	1000
manual_scaffold33	NC_133030.1	2766	922
manual_scaffold33	NC_133051.1	2371	2371
manual_scaffold33	NC_133040.1	2159	2159
manual_scaffold33	NC_133055.1	1699	339
manual_scaffold33	NC_133034.1	1444	1444
manual_scaffold33	NC_133056.1	1334	333
manual_scaffold33	NC_133024.1	1202	400
manual_scaffold33	NC_133063.1	426	142
manual_scaffold33	NC_133026.1	362	181
manual_scaffold33	NC_133057.1	353	176
manual_scaffold33	NC_133058.1	323	107
manual_scaffold33	NC_133028.1	308	308
manual_scaffold33	NC_133064.1	186	186
manual_scaffold33	NC_133053.1	112	112
manual_scaffold33	NC_133059.1	95	95
manual_scaffold34	NC_133054.1	1043752	5766
manual_scaffold34	NC_133026.1	7191	553
manual_scaffold34	NC_133055.1	4756	475
manual_scaffold34	NC_133028.1	4412	441
manual_scaffold34	NC_133062.1	4388	548
manual_scaffold34	NC_133061.1	3575	3575
manual_scaffold34	NC_133036.1	3347	3347
manual_scaffold34	NC_133057.1	3347	478
manual_scaffold34	NC_133060.1	2817	469
manual_scaffold34	NC_133025.1	2527	631
manual_scaffold34	NC_133035.1	2167	433
manual_scaffold34	NC_133048.1	2022	404
manual_scaffold34	NC_133052.1	1954	325
manual_scaffold34	NC_133059.1	1814	453
manual_scaffold34	NC_133037.1	1441	480
manual_scaffold34	NC_133041.1	1134	567
manual_scaffold34	NC_133047.1	1086	135
manual_scaffold34	NC_133056.1	708	354
manual_scaffold34	NC_133050.1	498	498
manual_scaffold34	NC_133046.1	478	239
manual_scaffold34	NC_133039.1	363	181
manual_scaffold34	NC_133051.1	344	344
manual_scaffold34	NC_133033.1	272	272
manual_scaffold34	NC_133038.1	173	173
manual_scaffold34	NC_133031.1	172	172
manual_scaffold34	NC_133034.1	111	111
manual_scaffold34	NC_133063.1	99	99
manual_scaffold34	NC_133064.1	97	97
manual_scaffold35	NC_133057.1	39328	262
manual_scaffold35	NC_133059.1	38416	215
manual_scaffold35	NC_133055.1	26145	185
manual_scaffold35	NC_133058.1	25200	252
manual_scaffold35	NC_133062.1	23561	273
manual_scaffold35	NC_133026.1	22668	161
manual_scaffold35	NC_133060.1	21406	281
manual_scaffold35	NC_133036.1	20069	2229
manual_scaffold35	NC_133056.1	18622	365
manual_scaffold35	NC_133054.1	6721	960
manual_scaffold35	NC_133041.1	5927	282
manual_scaffold35	NC_133061.1	3484	871
manual_scaffold35	NC_133049.1	3336	3336
manual_scaffold35	NC_133037.1	3307	3307
manual_scaffold35	NC_133050.1	2665	242
manual_scaffold35	NC_133029.1	2541	1270
manual_scaffold35	NC_133028.1	2064	344
manual_scaffold35	NC_133039.1	1833	1833
manual_scaffold35	NC_133032.1	1714	1714
manual_scaffold35	NC_133024.1	1078	179
manual_scaffold35	NC_133047.1	1013	101
manual_scaffold35	NC_133063.1	978	489
manual_scaffold35	NC_133025.1	708	177
manual_scaffold35	NC_133035.1	441	220
manual_scaffold35	NC_133031.1	393	393
manual_scaffold35	NC_133046.1	316	316
manual_scaffold35	NC_133038.1	242	242
manual_scaffold35	NC_133052.1	65	65
manual_scaffold36	NC_133057.1	21065	842
manual_scaffold36	NC_133055.1	7695	699
manual_scaffold36	NC_133058.1	5326	665
manual_scaffold36	NC_133062.1	2546	254
manual_scaffold36	NC_133050.1	2340	780
manual_scaffold36	NC_133026.1	1822	455
manual_scaffold36	NC_133056.1	1393	348
manual_scaffold36	NC_133059.1	1209	403
manual_scaffold36	NC_133061.1	329	329
manual_scaffold36	NC_133027.1	219	219
manual_scaffold36	NC_133060.1	214	214
manual_scaffold36	NC_133029.1	202	202
manual_scaffold37	NC_133055.1	411343	2310
manual_scaffold37	NC_133062.1	162561	2500
manual_scaffold37	NC_133061.1	123254	1297
manual_scaffold37	NC_133050.1	44672	1786
manual_scaffold37	NC_133064.1	44556	1086
manual_scaffold37	NC_133059.1	43980	1293
manual_scaffold37	NC_133041.1	36242	883
manual_scaffold37	NC_133056.1	28062	1753
manual_scaffold37	NC_133058.1	27074	1177
manual_scaffold37	NC_133046.1	17099	5699
manual_scaffold37	NC_133054.1	11096	1109
manual_scaffold37	NC_133063.1	10685	1187
manual_scaffold37	NC_133060.1	8724	623
manual_scaffold37	NC_133057.1	5519	551
manual_scaffold37	NC_133033.1	3031	1515
manual_scaffold37	NC_133053.1	2553	510
manual_scaffold37	NC_133032.1	2471	1235
manual_scaffold37	NC_133051.1	2040	1020
manual_scaffold37	NC_133031.1	1869	1869
manual_scaffold37	NC_133049.1	1486	743
manual_scaffold37	NC_133038.1	1481	740
manual_scaffold37	NC_133024.1	1236	1236
manual_scaffold37	NC_133025.1	1236	1236
manual_scaffold37	NC_133026.1	1236	1236
manual_scaffold37	NC_133027.1	1236	1236
manual_scaffold37	NC_133029.1	245	245
manual_scaffold38	NC_133055.1	70711	1359
manual_scaffold38	NC_133046.1	11500	11500
manual_scaffold38	NC_133032.1	9365	2341
manual_scaffold38	NC_133062.1	7328	385
manual_scaffold38	NC_133059.1	5620	562
manual_scaffold38	NC_133027.1	5218	652
manual_scaffold38	NC_133058.1	2640	1320
manual_scaffold38	NC_133056.1	2381	476
manual_scaffold38	NC_133057.1	2021	673
manual_scaffold38	NC_133054.1	1996	499
manual_scaffold38	NC_133026.1	1932	322
manual_scaffold38	NC_133060.1	1752	876
manual_scaffold38	NC_133050.1	1627	813
manual_scaffold38	NC_133053.1	803	803
manual_scaffold38	NC_133047.1	797	398
manual_scaffold38	NC_133025.1	447	149
manual_scaffold38	NC_133035.1	447	447
manual_scaffold38	NC_133030.1	374	187
manual_scaffold38	NC_133034.1	123	123
manual_scaffold39	NC_133037.1	8119	1159
manual_scaffold39	NC_133031.1	3513	1171
manual_scaffold39	NC_133055.1	3317	829
manual_scaffold39	NC_133064.1	1883	941
manual_scaffold39	NC_133050.1	1677	559
manual_scaffold39	NC_133063.1	1550	1550
manual_scaffold39	NC_133053.1	1171	1171
manual_scaffold39	NC_133059.1	720	720
manual_scaffold39	NC_133030.1	660	660
manual_scaffold39	NC_133033.1	52	52
manual_scaffold40	NC_133062.1	4807283	100151
manual_scaffold40	NC_133053.1	58762	1780
manual_scaffold40	NC_133056.1	21402	594
manual_scaffold40	NC_133060.1	10332	574
manual_scaffold40	NC_133028.1	4620	1540
manual_scaffold40	NC_133064.1	2343	1171
manual_scaffold40	NC_133057.1	729	364
manual_scaffold40	NC_133027.1	620	310
manual_scaffold40	NC_133026.1	364	364
manual_scaffold40	NC_133058.1	364	364
manual_scaffold41	NC_133060.1	43359	1495
manual_scaffold41	NC_133055.1	35915	816
manual_scaffold41	NC_133059.1	15030	1002
manual_scaffold41	NC_133056.1	14636	609
manual_scaffold41	NC_133062.1	13800	811
manual_scaffold41	NC_133057.1	12702	846
manual_scaffold41	NC_133036.1	12046	6023
manual_scaffold41	NC_133041.1	10073	1259
manual_scaffold41	NC_133058.1	8514	1419
manual_scaffold41	NC_133026.1	7186	798
manual_scaffold41	NC_133054.1	5922	658
manual_scaffold41	NC_133061.1	5238	748
manual_scaffold41	NC_133046.1	4829	965
manual_scaffold41	NC_133047.1	4130	688
manual_scaffold41	NC_133064.1	3024	336
manual_scaffold41	NC_133053.1	1748	874
manual_scaffold41	NC_133050.1	1620	810
manual_scaffold41	NC_133025.1	1251	625
manual_scaffold41	NC_133024.1	1202	240
manual_scaffold41	NC_133027.1	586	586
manual_scaffold41	NC_133032.1	519	259
manual_scaffold41	NC_133029.1	435	435
manual_scaffold41	NC_133028.1	404	404
manual_scaffold41	NC_133052.1	376	376
manual_scaffold41	NC_133037.1	142	142
manual_scaffold41	NC_133043.1	60	60
manual_scaffold41	NC_133063.1	40	40

## Sheet: StrUra_GalGal
StrUra_Chromosomes	GalGal_Chromosomes	Total_overlap	Mean_overlap			Assembly Accession	Chromosome name	Seq accession
manual_scaffold01	CP100556.1	127137236	34784			GCA_024206055.2	1	CP100555.1
manual_scaffold01	CP100555.1	73447	370			GGswu	2	CP100556.1
manual_scaffold01	CP100590.2	57100	1730				3	CP100557.1
manual_scaffold01	CP100594.1	47707	320				4	CP100558.1
manual_scaffold01	CP100593.1	46450	552				5	CP100559.1
manual_scaffold01	CP100557.1	13913	220				6	CP100560.1
manual_scaffold01	CP100558.1	13645	332				7	CP100561.1
manual_scaffold01	CP100579.1	10745	671				8	CP100562.1
manual_scaffold01	CP100588.2	10140	633				9	CP100563.1
manual_scaffold01	CP100582.1	9945	1420				10	CP100564.1
manual_scaffold01	CP100587.1	7344	612				11	CP100565.1
manual_scaffold01	CP100570.2	6614	551				12	CP100566.1
manual_scaffold01	CP100560.1	6398	492				13	CP100567.1
manual_scaffold01	CP100581.1	6051	378				14	CP100568.1
manual_scaffold01	CP100589.2	5538	615				15	CP100569.1
manual_scaffold01	CP100573.1	5068	633				16	CP100570.2
manual_scaffold01	CP100586.2	4380	1095				17	CP100571.1
manual_scaffold01	CP100559.1	3880	242				18	CP100572.1
manual_scaffold01	CP100578.1	3731	339				19	CP100573.1
manual_scaffold01	CP100584.2	3588	717				20	CP100574.1
manual_scaffold01	CP100592.2	2926	731				21	CP100575.1
manual_scaffold01	CP100562.1	2648	147				22	CP100576.1
manual_scaffold01	CP100572.1	2632	329				23	CP100577.1
manual_scaffold01	CP100571.1	2592	518				24	CP100578.1
manual_scaffold01	CP100585.2	2406	200				25	CP100579.1
manual_scaffold01	CP100563.1	2275	252				26	CP100580.1
manual_scaffold01	CP100576.1	2199	366				27	CP100581.1
manual_scaffold01	CP100580.1	1903	634				28	CP100582.1
manual_scaffold01	CP100583.2	1346	269				29	CP100583.2
manual_scaffold01	CP100566.1	1205	401				30	CP100584.2
manual_scaffold01	CP100561.1	699	174				31	CP100585.2
manual_scaffold01	CP100568.1	678	339				32	CP100586.2
manual_scaffold01	CP100574.1	562	93				33	CP100587.1
manual_scaffold01	CP100564.1	509	169				34	CP100588.2
manual_scaffold01	CP100569.1	310	310				35	CP100589.2
manual_scaffold01	CP100577.1	227	227				36	CP100590.2
manual_scaffold01	CP100575.1	67	67				37	CP100591.2
manual_scaffold02	CP100555.1	77098027	15285				38	CP100592.2
manual_scaffold02	CP100593.1	74939	173				W	CP100593.1
manual_scaffold02	CP100594.1	61819	528				Z	CP100594.1
manual_scaffold02	CP100570.2	34586	1572
manual_scaffold02	CP100581.1	32458	1803
manual_scaffold02	CP100560.1	25879	1232
manual_scaffold02	CP100556.1	25140	326
manual_scaffold02	CP100557.1	16056	291
manual_scaffold02	CP100564.1	15809	832
manual_scaffold02	CP100583.2	15380	1538
manual_scaffold02	CP100568.1	14796	1479
manual_scaffold02	CP100566.1	12017	1716
manual_scaffold02	CP100567.1	11081	1583
manual_scaffold02	CP100563.1	8964	1280
manual_scaffold02	CP100558.1	8862	340
manual_scaffold02	CP100587.1	6125	226
manual_scaffold02	CP100574.1	5736	956
manual_scaffold02	CP100562.1	4573	381
manual_scaffold02	CP100559.1	4321	205
manual_scaffold02	CP100571.1	4216	843
manual_scaffold02	CP100588.2	3969	992
manual_scaffold02	CP100585.2	3155	225
manual_scaffold02	CP100561.1	2476	165
manual_scaffold02	CP100579.1	2094	139
manual_scaffold02	CP100576.1	1802	901
manual_scaffold02	CP100590.2	1456	145
manual_scaffold02	CP100584.2	1098	219
manual_scaffold02	CP100582.1	873	218
manual_scaffold02	CP100573.1	739	739
manual_scaffold02	CP100572.1	736	147
manual_scaffold02	CP100591.2	452	452
manual_scaffold02	CP100569.1	276	276
manual_scaffold02	CP100578.1	236	236
manual_scaffold02	CP100575.1	183	183
manual_scaffold02	CP100580.1	183	183
manual_scaffold02	CP100577.1	45	45
manual_scaffold02	CP100586.2	43	43
manual_scaffold03	CP100557.1	82496162	18912
manual_scaffold03	CP100593.1	517931	656
manual_scaffold03	CP100594.1	434885	2004
manual_scaffold03	CP100555.1	88458	622
manual_scaffold03	CP100566.1	36651	2617
manual_scaffold03	CP100570.2	28659	1685
manual_scaffold03	CP100568.1	23626	1575
manual_scaffold03	CP100556.1	21690	333
manual_scaffold03	CP100581.1	20702	1293
manual_scaffold03	CP100564.1	19587	1399
manual_scaffold03	CP100574.1	19122	3187
manual_scaffold03	CP100560.1	16203	810
manual_scaffold03	CP100563.1	15593	779
manual_scaffold03	CP100559.1	14000	1272
manual_scaffold03	CP100583.2	13134	1094
manual_scaffold03	CP100582.1	12468	519
manual_scaffold03	CP100567.1	12443	2488
manual_scaffold03	CP100571.1	12077	862
manual_scaffold03	CP100558.1	12019	324
manual_scaffold03	CP100587.1	10131	1447
manual_scaffold03	CP100579.1	10097	531
manual_scaffold03	CP100590.2	7286	1214
manual_scaffold03	CP100585.2	5506	423
manual_scaffold03	CP100562.1	5085	635
manual_scaffold03	CP100561.1	4146	829
manual_scaffold03	CP100584.2	3276	546
manual_scaffold03	CP100578.1	3182	454
manual_scaffold03	CP100577.1	2658	443
manual_scaffold03	CP100589.2	2118	529
manual_scaffold03	CP100573.1	1886	1886
manual_scaffold03	CP100576.1	1243	414
manual_scaffold03	CP100580.1	1198	299
manual_scaffold03	CP100591.2	979	489
manual_scaffold03	CP100588.2	668	167
manual_scaffold03	CP100575.1	88	44
manual_scaffold03	CP100572.1	77	77
manual_scaffold04	CP100558.1	50133061	15780
manual_scaffold04	CP100559.1	33574336	29322
manual_scaffold04	CP100555.1	33431	309
manual_scaffold04	CP100594.1	32422	421
manual_scaffold04	CP100593.1	28245	470
manual_scaffold04	CP100556.1	19884	432
manual_scaffold04	CP100557.1	9115	303
manual_scaffold04	CP100560.1	5174	178
manual_scaffold04	CP100562.1	3935	983
manual_scaffold04	CP100571.1	1823	607
manual_scaffold04	CP100567.1	1697	339
manual_scaffold04	CP100572.1	1688	562
manual_scaffold04	CP100579.1	1523	507
manual_scaffold04	CP100566.1	1468	489
manual_scaffold04	CP100585.2	1418	709
manual_scaffold04	CP100561.1	1392	348
manual_scaffold04	CP100578.1	1262	252
manual_scaffold04	CP100580.1	1181	1181
manual_scaffold04	CP100576.1	837	279
manual_scaffold04	CP100570.2	586	195
manual_scaffold04	CP100577.1	537	179
manual_scaffold04	CP100583.2	444	148
manual_scaffold04	CP100588.2	422	211
manual_scaffold04	CP100581.1	421	210
manual_scaffold04	CP100590.2	337	168
manual_scaffold04	CP100587.1	289	289
manual_scaffold04	CP100563.1	221	110
manual_scaffold04	CP100564.1	186	62
manual_scaffold04	CP100575.1	156	52
manual_scaffold04	CP100582.1	79	79
manual_scaffold04	CP100568.1	66	66
manual_scaffold04	CP100574.1	44	44
manual_scaffold05	CP100594.1	34737634	9714
manual_scaffold05	CP100593.1	541910	656
manual_scaffold05	CP100562.1	404672	20233
manual_scaffold05	CP100558.1	264154	3144
manual_scaffold05	CP100555.1	70096	405
manual_scaffold05	CP100556.1	49126	599
manual_scaffold05	CP100590.2	31397	1495
manual_scaffold05	CP100557.1	20220	412
manual_scaffold05	CP100565.1	13963	481
manual_scaffold05	CP100574.1	11895	1982
manual_scaffold05	CP100582.1	11290	664
manual_scaffold05	CP100570.2	9662	805
manual_scaffold05	CP100585.2	7224	401
manual_scaffold05	CP100587.1	5541	923
manual_scaffold05	CP100560.1	5323	483
manual_scaffold05	CP100579.1	2403	300
manual_scaffold05	CP100581.1	2010	402
manual_scaffold05	CP100568.1	1903	173
manual_scaffold05	CP100589.2	1813	604
manual_scaffold05	CP100569.1	1732	192
manual_scaffold05	CP100592.2	1400	700
manual_scaffold05	CP100586.2	1263	631
manual_scaffold05	CP100561.1	1222	101
manual_scaffold05	CP100572.1	1027	205
manual_scaffold05	CP100567.1	1018	509
manual_scaffold05	CP100576.1	948	189
manual_scaffold05	CP100563.1	930	465
manual_scaffold05	CP100559.1	905	150
manual_scaffold05	CP100564.1	680	170
manual_scaffold05	CP100584.2	545	181
manual_scaffold05	CP100588.2	529	132
manual_scaffold05	CP100578.1	309	154
manual_scaffold05	CP100577.1	294	147
manual_scaffold05	CP100566.1	98	49
manual_scaffold05	CP100575.1	48	48
manual_scaffold05	CP100583.2	44	44
manual_scaffold06	CP100555.1	57598769	21892
manual_scaffold06	CP100593.1	38296	814
manual_scaffold06	CP100594.1	32727	371
manual_scaffold06	CP100592.2	20876	77
manual_scaffold06	CP100556.1	17387	340
manual_scaffold06	CP100563.1	17195	69
manual_scaffold06	CP100583.2	16008	100
manual_scaffold06	CP100570.2	12165	506
manual_scaffold06	CP100568.1	11478	1275
manual_scaffold06	CP100564.1	10953	1369
manual_scaffold06	CP100581.1	10708	486
manual_scaffold06	CP100561.1	8264	91
manual_scaffold06	CP100579.1	7777	432
manual_scaffold06	CP100557.1	7457	355
manual_scaffold06	CP100560.1	5528	1105
manual_scaffold06	CP100587.1	5393	770
manual_scaffold06	CP100571.1	5082	282
manual_scaffold06	CP100574.1	5062	1687
manual_scaffold06	CP100559.1	4544	413
manual_scaffold06	CP100558.1	4502	225
manual_scaffold06	CP100584.2	4384	175
manual_scaffold06	CP100565.1	2465	98
manual_scaffold06	CP100572.1	2384	119
manual_scaffold06	CP100578.1	2345	469
manual_scaffold06	CP100585.2	2207	147
manual_scaffold06	CP100567.1	1892	946
manual_scaffold06	CP100586.2	1690	84
manual_scaffold06	CP100576.1	1177	294
manual_scaffold06	CP100588.2	1014	202
manual_scaffold06	CP100562.1	914	91
manual_scaffold06	CP100575.1	881	88
manual_scaffold06	CP100590.2	774	193
manual_scaffold06	CP100566.1	369	369
manual_scaffold06	CP100577.1	358	358
manual_scaffold06	CP100582.1	357	119
manual_scaffold06	CP100580.1	109	54
manual_scaffold07	CP100561.1	36272396	45397
manual_scaffold07	CP100563.1	31514	1658
manual_scaffold07	CP100555.1	13086	503
manual_scaffold07	CP100572.1	8745	1749
manual_scaffold07	CP100574.1	6842	1710
manual_scaffold07	CP100594.1	5504	323
manual_scaffold07	CP100573.1	5009	2504
manual_scaffold07	CP100580.1	3242	1080
manual_scaffold07	CP100556.1	3160	351
manual_scaffold07	CP100589.2	2493	2493
manual_scaffold07	CP100593.1	1886	171
manual_scaffold07	CP100558.1	1721	344
manual_scaffold07	CP100577.1	1640	1640
manual_scaffold07	CP100571.1	1513	1513
manual_scaffold07	CP100581.1	1120	160
manual_scaffold07	CP100587.1	1011	505
manual_scaffold07	CP100567.1	985	985
manual_scaffold07	CP100557.1	856	214
manual_scaffold07	CP100562.1	424	424
manual_scaffold07	CP100560.1	123	123
manual_scaffold07	CP100585.2	123	123
manual_scaffold07	CP100583.2	74	74
manual_scaffold08	CP100560.1	28810195	25815
manual_scaffold08	CP100593.1	38207	720
manual_scaffold08	CP100555.1	16014	696
manual_scaffold08	CP100568.1	10538	3512
manual_scaffold08	CP100570.2	9317	3105
manual_scaffold08	CP100594.1	7704	700
manual_scaffold08	CP100577.1	6725	1120
manual_scaffold08	CP100583.2	4553	4553
manual_scaffold08	CP100557.1	2685	298
manual_scaffold08	CP100558.1	2267	453
manual_scaffold08	CP100561.1	1495	1495
manual_scaffold08	CP100566.1	1166	1166
manual_scaffold08	CP100574.1	1104	552
manual_scaffold08	CP100578.1	1069	1069
manual_scaffold08	CP100581.1	912	304
manual_scaffold08	CP100556.1	497	82
manual_scaffold08	CP100567.1	403	403
manual_scaffold08	CP100564.1	135	135
manual_scaffold08	CP100559.1	95	95
manual_scaffold09	CP100562.1	26217349	28009
manual_scaffold09	CP100563.1	21674	1970
manual_scaffold09	CP100572.1	6293	1258
manual_scaffold09	CP100594.1	5592	372
manual_scaffold09	CP100566.1	4650	72
manual_scaffold09	CP100555.1	2811	312
manual_scaffold09	CP100556.1	2739	391
manual_scaffold09	CP100593.1	2511	358
manual_scaffold09	CP100561.1	1746	873
manual_scaffold09	CP100559.1	1668	119
manual_scaffold09	CP100571.1	1650	825
manual_scaffold09	CP100578.1	1538	769
manual_scaffold09	CP100557.1	629	157
manual_scaffold09	CP100576.1	578	144
manual_scaffold09	CP100558.1	363	121
manual_scaffold09	CP100584.2	332	332
manual_scaffold09	CP100585.2	188	94
manual_scaffold09	CP100570.2	124	62
manual_scaffold09	CP100590.2	89	89
manual_scaffold09	CP100582.1	41	41
manual_scaffold10	CP100563.1	19592272	18856
manual_scaffold10	CP100555.1	17506	729
manual_scaffold10	CP100579.1	10937	911
manual_scaffold10	CP100594.1	7615	761
manual_scaffold10	CP100577.1	6522	815
manual_scaffold10	CP100574.1	6398	1599
manual_scaffold10	CP100573.1	5659	2829
manual_scaffold10	CP100565.1	5488	1372
manual_scaffold10	CP100556.1	4922	703
manual_scaffold10	CP100593.1	2558	511
manual_scaffold10	CP100557.1	2542	635
manual_scaffold10	CP100558.1	2242	560
manual_scaffold10	CP100560.1	2177	1088
manual_scaffold10	CP100559.1	2130	2130
manual_scaffold10	CP100580.1	2038	169
manual_scaffold10	CP100587.1	1859	1859
manual_scaffold10	CP100576.1	1610	201
manual_scaffold10	CP100570.2	1385	1385
manual_scaffold10	CP100572.1	1378	172
manual_scaffold10	CP100578.1	1155	165
manual_scaffold10	CP100590.2	990	165
manual_scaffold10	CP100582.1	825	165
manual_scaffold10	CP100569.1	656	164
manual_scaffold10	CP100585.2	325	162
manual_scaffold10	CP100584.2	165	165
manual_scaffold10	CP100575.1	43	43
manual_scaffold11	CP100566.1	16895520	21093
manual_scaffold11	CP100564.1	6544	3272
manual_scaffold11	CP100555.1	4513	322
manual_scaffold11	CP100560.1	3316	1658
manual_scaffold11	CP100593.1	3309	3309
manual_scaffold11	CP100558.1	3175	1058
manual_scaffold11	CP100556.1	2676	1338
manual_scaffold11	CP100568.1	2497	2497
manual_scaffold11	CP100594.1	2120	424
manual_scaffold11	CP100559.1	1854	103
manual_scaffold11	CP100576.1	1618	1618
manual_scaffold11	CP100580.1	1618	539
manual_scaffold11	CP100557.1	1008	252
manual_scaffold11	CP100583.2	919	919
manual_scaffold11	CP100571.1	757	757
manual_scaffold11	CP100578.1	297	297
manual_scaffold12	CP100564.1	18950221	30417
manual_scaffold12	CP100577.1	38878	2159
manual_scaffold12	CP100582.1	8382	2095
manual_scaffold12	CP100574.1	7508	1501
manual_scaffold12	CP100593.1	6706	1117
manual_scaffold12	CP100563.1	5899	2949
manual_scaffold12	CP100565.1	5441	2720
manual_scaffold12	CP100587.1	3434	3434
manual_scaffold12	CP100555.1	2860	357
manual_scaffold12	CP100569.1	1151	575
manual_scaffold12	CP100594.1	998	249
manual_scaffold12	CP100567.1	708	354
manual_scaffold12	CP100568.1	536	268
manual_scaffold12	CP100558.1	334	167
manual_scaffold12	CP100562.1	274	137
manual_scaffold12	CP100557.1	141	70
manual_scaffold12	CP100556.1	134	134
manual_scaffold12	CP100583.2	129	129
manual_scaffold12	CP100560.1	122	122
manual_scaffold12	CP100561.1	81	81
manual_scaffold12	CP100566.1	81	81
manual_scaffold13	CP100558.1	18654738	38542
manual_scaffold13	CP100560.1	10734	2683
manual_scaffold13	CP100594.1	10244	853
manual_scaffold13	CP100577.1	6549	818
manual_scaffold13	CP100574.1	6093	1218
manual_scaffold13	CP100555.1	5867	419
manual_scaffold13	CP100556.1	5754	719
manual_scaffold13	CP100586.2	5259	262
manual_scaffold13	CP100578.1	5029	179
manual_scaffold13	CP100572.1	4785	165
manual_scaffold13	CP100582.1	4235	146
manual_scaffold13	CP100580.1	3465	165
manual_scaffold13	CP100579.1	2860	158
manual_scaffold13	CP100565.1	2735	1367
manual_scaffold13	CP100590.2	1650	165
manual_scaffold13	CP100576.1	1375	152
manual_scaffold13	CP100571.1	1155	165
manual_scaffold13	CP100584.2	660	165
manual_scaffold13	CP100563.1	647	647
manual_scaffold13	CP100557.1	547	136
manual_scaffold13	CP100585.2	416	208
manual_scaffold13	CP100589.2	397	66
manual_scaffold13	CP100593.1	259	259
manual_scaffold13	CP100575.1	177	59
manual_scaffold13	CP100562.1	128	64
manual_scaffold13	CP100581.1	55	55
manual_scaffold14	CP100565.1	21212582	79151
manual_scaffold14	CP100570.2	9192	540
manual_scaffold14	CP100559.1	3765	753
manual_scaffold14	CP100583.2	2675	382
manual_scaffold14	CP100593.1	1753	1753
manual_scaffold14	CP100561.1	1661	830
manual_scaffold14	CP100555.1	1114	557
manual_scaffold14	CP100557.1	1057	264
manual_scaffold14	CP100577.1	751	751
manual_scaffold14	CP100588.2	655	655
manual_scaffold14	CP100558.1	160	160
manual_scaffold14	CP100594.1	82	41
manual_scaffold14	CP100589.2	64	64
manual_scaffold14	CP100579.1	53	53
manual_scaffold15	CP100567.1	16090100	23872
manual_scaffold15	CP100555.1	28578	621
manual_scaffold15	CP100594.1	12479	2079
manual_scaffold15	CP100564.1	7356	7356
manual_scaffold15	CP100560.1	7353	7353
manual_scaffold15	CP100558.1	2134	1067
manual_scaffold15	CP100593.1	2094	523
manual_scaffold15	CP100580.1	2076	1038
manual_scaffold15	CP100561.1	1880	1880
manual_scaffold15	CP100583.2	1143	381
manual_scaffold15	CP100587.1	969	161
manual_scaffold15	CP100556.1	958	319
manual_scaffold15	CP100562.1	863	431
manual_scaffold15	CP100581.1	684	228
manual_scaffold15	CP100571.1	595	66
manual_scaffold15	CP100557.1	416	416
manual_scaffold15	CP100591.2	311	311
manual_scaffold15	CP100582.1	101	101
manual_scaffold15	CP100566.1	59	59
manual_scaffold15	CP100576.1	49	49
manual_scaffold15	CP100572.1	44	44
manual_scaffold15	CP100577.1	40	40
manual_scaffold16	CP100559.1	14136959	19995
manual_scaffold16	CP100573.1	13203	3300
manual_scaffold16	CP100570.2	12391	1770
manual_scaffold16	CP100577.1	9607	1372
manual_scaffold16	CP100574.1	7383	2461
manual_scaffold16	CP100555.1	6296	787
manual_scaffold16	CP100594.1	5796	386
manual_scaffold16	CP100581.1	4494	2247
manual_scaffold16	CP100558.1	4263	2131
manual_scaffold16	CP100593.1	3078	1026
manual_scaffold16	CP100565.1	2714	1357
manual_scaffold16	CP100571.1	1543	1543
manual_scaffold16	CP100564.1	1509	1509
manual_scaffold16	CP100583.2	1279	1279
manual_scaffold16	CP100560.1	1227	1227
manual_scaffold16	CP100576.1	1050	525
manual_scaffold16	CP100584.2	821	821
manual_scaffold16	CP100556.1	415	207
manual_scaffold16	CP100579.1	199	199
manual_scaffold16	CP100557.1	61	61
manual_scaffold17	CP100568.1	12315741	15472
manual_scaffold17	CP100574.1	13605	4535
manual_scaffold17	CP100566.1	8952	2984
manual_scaffold17	CP100563.1	7811	2603
manual_scaffold17	CP100583.2	6150	6150
manual_scaffold17	CP100577.1	5185	1728
manual_scaffold17	CP100581.1	5004	2502
manual_scaffold17	CP100555.1	4598	766
manual_scaffold17	CP100582.1	2405	2405
manual_scaffold17	CP100571.1	1820	910
manual_scaffold17	CP100593.1	1570	785
manual_scaffold17	CP100570.2	1436	718
manual_scaffold17	CP100557.1	1366	1366
manual_scaffold17	CP100558.1	654	218
manual_scaffold17	CP100594.1	622	622
manual_scaffold17	CP100561.1	296	59
manual_scaffold17	CP100562.1	220	220
manual_scaffold17	CP100572.1	194	194
manual_scaffold17	CP100573.1	177	177
manual_scaffold17	CP100580.1	176	176
manual_scaffold17	CP100575.1	132	44
manual_scaffold17	CP100569.1	79	79
manual_scaffold17	CP100559.1	65	65
manual_scaffold18	CP100569.1	11623272	17426
manual_scaffold18	CP100573.1	8964	1494
manual_scaffold18	CP100577.1	8847	804
manual_scaffold18	CP100565.1	2742	1371
manual_scaffold18	CP100574.1	2607	869
manual_scaffold18	CP100557.1	2227	742
manual_scaffold18	CP100571.1	1693	846
manual_scaffold18	CP100580.1	1125	1125
manual_scaffold18	CP100559.1	937	468
manual_scaffold18	CP100589.2	701	701
manual_scaffold18	CP100562.1	433	433
manual_scaffold18	CP100556.1	260	130
manual_scaffold18	CP100567.1	219	109
manual_scaffold18	CP100555.1	197	65
manual_scaffold18	CP100561.1	73	73
manual_scaffold18	CP100564.1	63	63
manual_scaffold19	CP100574.1	11731410	18562
manual_scaffold19	CP100589.2	105822	2939
manual_scaffold19	CP100555.1	2528	229
manual_scaffold19	CP100576.1	966	483
manual_scaffold19	CP100556.1	620	206
manual_scaffold19	CP100594.1	341	341
manual_scaffold19	CP100590.2	319	319
manual_scaffold19	CP100558.1	119	119
manual_scaffold20	CP100572.1	9654868	16172
manual_scaffold20	CP100590.2	6405	1601
manual_scaffold20	CP100555.1	3941	187
manual_scaffold20	CP100556.1	3214	642
manual_scaffold20	CP100582.1	2910	1455
manual_scaffold20	CP100594.1	1761	1761
manual_scaffold20	CP100560.1	1400	175
manual_scaffold20	CP100558.1	1031	171
manual_scaffold20	CP100584.2	868	289
manual_scaffold20	CP100574.1	750	250
manual_scaffold20	CP100577.1	721	360
manual_scaffold20	CP100569.1	713	237
manual_scaffold20	CP100593.1	587	195
manual_scaffold20	CP100579.1	572	190
manual_scaffold20	CP100586.2	464	464
manual_scaffold20	CP100559.1	431	431
manual_scaffold20	CP100589.2	424	212
manual_scaffold20	CP100587.1	278	139
manual_scaffold20	CP100585.2	206	206
manual_scaffold20	CP100568.1	204	204
manual_scaffold20	CP100557.1	107	53
manual_scaffold20	CP100573.1	85	85
manual_scaffold21	CP100573.1	11269169	58088
manual_scaffold21	CP100574.1	2302	1151
manual_scaffold21	CP100590.2	1245	1245
manual_scaffold21	CP100582.1	1028	342
manual_scaffold21	CP100556.1	478	239
manual_scaffold21	CP100594.1	314	314
manual_scaffold21	CP100565.1	136	68
manual_scaffold21	CP100559.1	66	66
manual_scaffold22	CP100571.1	11216095	60627
manual_scaffold22	CP100555.1	1704	284
manual_scaffold22	CP100568.1	792	396
manual_scaffold22	CP100587.1	731	365
manual_scaffold22	CP100556.1	676	338
manual_scaffold22	CP100576.1	615	307
manual_scaffold22	CP100586.2	464	464
manual_scaffold22	CP100593.1	394	394
manual_scaffold22	CP100589.2	338	338
manual_scaffold22	CP100558.1	237	237
manual_scaffold22	CP100557.1	93	93
manual_scaffold22	CP100561.1	43	43
manual_scaffold22	CP100594.1	42	42
manual_scaffold23	CP100581.1	2859129	5255
manual_scaffold23	CP100565.1	8234	914
manual_scaffold23	CP100578.1	6811	1702
manual_scaffold23	CP100584.2	3761	940
manual_scaffold23	CP100555.1	2510	251
manual_scaffold23	CP100593.1	2433	608
manual_scaffold23	CP100582.1	1819	363
manual_scaffold23	CP100573.1	1595	1595
manual_scaffold23	CP100556.1	958	319
manual_scaffold23	CP100594.1	844	422
manual_scaffold23	CP100587.1	617	205
manual_scaffold23	CP100586.2	562	562
manual_scaffold23	CP100579.1	391	391
manual_scaffold23	CP100589.2	372	372
manual_scaffold23	CP100590.2	323	323
manual_scaffold23	CP100557.1	314	314
manual_scaffold23	CP100571.1	130	65
manual_scaffold23	CP100558.1	83	83
manual_scaffold23	CP100559.1	62	62
manual_scaffold23	CP100577.1	55	55
manual_scaffold23	CP100583.2	41	41
manual_scaffold24	CP100575.1	4715796	7155
manual_scaffold24	CP100589.2	13015	1626
manual_scaffold24	CP100585.2	8807	1761
manual_scaffold24	CP100555.1	5128	394
manual_scaffold24	CP100594.1	2386	198
manual_scaffold24	CP100573.1	2266	2266
manual_scaffold24	CP100579.1	1933	644
manual_scaffold24	CP100578.1	1758	879
manual_scaffold24	CP100587.1	1373	1373
manual_scaffold24	CP100556.1	1309	187
manual_scaffold24	CP100574.1	1188	1188
manual_scaffold24	CP100558.1	842	421
manual_scaffold24	CP100570.2	684	342
manual_scaffold24	CP100576.1	479	479
manual_scaffold24	CP100584.2	270	270
manual_scaffold24	CP100571.1	227	227
manual_scaffold24	CP100560.1	211	211
manual_scaffold24	CP100559.1	104	104
manual_scaffold24	CP100581.1	75	75
manual_scaffold24	CP100562.1	64	64
manual_scaffold25	CP100580.1	2923837	5454
manual_scaffold25	CP100584.2	2783	695
manual_scaffold25	CP100555.1	2476	825
manual_scaffold25	CP100576.1	2167	541
manual_scaffold25	CP100593.1	974	487
manual_scaffold25	CP100558.1	890	890
manual_scaffold25	CP100585.2	418	418
manual_scaffold25	CP100556.1	315	105
manual_scaffold25	CP100569.1	199	199
manual_scaffold25	CP100562.1	187	187
manual_scaffold25	CP100557.1	101	101
manual_scaffold26	CP100577.1	3346733	5180
manual_scaffold26	CP100585.2	130575	3436
manual_scaffold26	CP100555.1	11628	447
manual_scaffold26	CP100556.1	5131	427
manual_scaffold26	CP100584.2	4336	542
manual_scaffold26	CP100558.1	3636	454
manual_scaffold26	CP100563.1	2954	295
manual_scaffold26	CP100581.1	1943	485
manual_scaffold26	CP100594.1	1170	292
manual_scaffold26	CP100569.1	1104	276
manual_scaffold26	CP100587.1	873	291
manual_scaffold26	CP100590.2	762	762
manual_scaffold26	CP100574.1	751	250
manual_scaffold26	CP100560.1	710	710
manual_scaffold26	CP100565.1	528	528
manual_scaffold26	CP100579.1	513	256
manual_scaffold26	CP100586.2	456	456
manual_scaffold26	CP100557.1	382	191
manual_scaffold26	CP100570.2	351	175
manual_scaffold26	CP100559.1	239	239
manual_scaffold26	CP100576.1	176	176
manual_scaffold26	CP100593.1	123	123
manual_scaffold26	CP100575.1	44	44
manual_scaffold27	CP100578.1	6036799	18983
manual_scaffold27	CP100561.1	27983	999
manual_scaffold27	CP100580.1	15030	1252
manual_scaffold27	CP100585.2	13122	1192
manual_scaffold27	CP100586.2	11618	1290
manual_scaffold27	CP100570.2	6903	986
manual_scaffold27	CP100592.2	5711	951
manual_scaffold27	CP100575.1	5442	1088
manual_scaffold27	CP100565.1	5137	856
manual_scaffold27	CP100572.1	4741	1185
manual_scaffold27	CP100574.1	4342	4342
manual_scaffold27	CP100584.2	2672	1336
manual_scaffold27	CP100558.1	2054	2054
manual_scaffold27	CP100587.1	1737	434
manual_scaffold27	CP100589.2	1705	1705
manual_scaffold27	CP100581.1	1347	1347
manual_scaffold27	CP100573.1	1330	1330
manual_scaffold27	CP100564.1	1298	1298
manual_scaffold27	CP100559.1	1174	391
manual_scaffold27	CP100583.2	1170	1170
manual_scaffold27	CP100590.2	544	272
manual_scaffold27	CP100594.1	525	525
manual_scaffold27	CP100555.1	434	144
manual_scaffold27	CP100560.1	363	363
manual_scaffold27	CP100556.1	213	213
manual_scaffold27	CP100579.1	66	66
manual_scaffold28	CP100582.1	3698926	11559
manual_scaffold28	CP100555.1	4679	779
manual_scaffold28	CP100573.1	3199	3199
manual_scaffold28	CP100556.1	1674	334
manual_scaffold28	CP100579.1	1606	321
manual_scaffold28	CP100568.1	744	248
manual_scaffold28	CP100591.2	720	360
manual_scaffold28	CP100558.1	645	161
manual_scaffold28	CP100594.1	503	503
manual_scaffold28	CP100587.1	242	121
manual_scaffold28	CP100586.2	216	216
manual_scaffold28	CP100589.2	210	210
manual_scaffold28	CP100572.1	181	90
manual_scaffold28	CP100577.1	176	176
manual_scaffold28	CP100592.2	170	170
manual_scaffold28	CP100559.1	72	72
manual_scaffold28	CP100581.1	66	66
manual_scaffold28	CP100584.2	53	53
manual_scaffold29	CP100576.1	3271159	9137
manual_scaffold29	CP100580.1	12196	1355
manual_scaffold29	CP100573.1	5892	1964
manual_scaffold29	CP100589.2	3678	1839
manual_scaffold29	CP100570.2	3449	492
manual_scaffold29	CP100584.2	2485	828
manual_scaffold29	CP100567.1	2423	2423
manual_scaffold29	CP100590.2	2348	782
manual_scaffold29	CP100574.1	1995	1995
manual_scaffold29	CP100559.1	1817	1817
manual_scaffold29	CP100571.1	1111	555
manual_scaffold29	CP100556.1	737	245
manual_scaffold29	CP100563.1	715	715
manual_scaffold29	CP100579.1	610	610
manual_scaffold29	CP100557.1	443	221
manual_scaffold29	CP100568.1	400	200
manual_scaffold29	CP100588.2	370	370
manual_scaffold29	CP100555.1	178	178
manual_scaffold29	CP100593.1	97	97
manual_scaffold30	CP100559.1	2152200	11268
manual_scaffold30	CP100565.1	3786	757
manual_scaffold30	CP100579.1	1005	1005
manual_scaffold30	CP100555.1	576	192
manual_scaffold30	CP100581.1	399	399
manual_scaffold30	CP100573.1	354	177
manual_scaffold30	CP100558.1	295	295
manual_scaffold30	CP100556.1	293	146
manual_scaffold30	CP100594.1	91	91
manual_scaffold30	CP100557.1	49	49
manual_scaffold31	CP100573.1	15437	2205
manual_scaffold31	CP100558.1	14372	2395
manual_scaffold31	CP100586.2	12147	1012
manual_scaffold31	CP100568.1	10711	10711
manual_scaffold31	CP100560.1	4965	2482
manual_scaffold31	CP100563.1	3487	1743
manual_scaffold31	CP100583.2	1802	1802
manual_scaffold31	CP100556.1	1788	1788
manual_scaffold31	CP100593.1	1532	1532
manual_scaffold31	CP100591.2	366	183
manual_scaffold31	CP100555.1	272	272
manual_scaffold32	CP100583.2	1495082	2847
manual_scaffold32	CP100588.2	25992	604
manual_scaffold32	CP100570.2	18074	722
manual_scaffold32	CP100561.1	9666	966
manual_scaffold32	CP100558.1	1033	1033
manual_scaffold32	CP100555.1	792	396
manual_scaffold32	CP100593.1	455	455
manual_scaffold32	CP100594.1	85	42
manual_scaffold33	CP100579.1	1213827	3829
manual_scaffold33	CP100560.1	1063533	39390
manual_scaffold33	CP100556.1	214002	5944
manual_scaffold33	CP100581.1	29150	1714
manual_scaffold33	CP100573.1	4068	4068
manual_scaffold33	CP100580.1	3485	1161
manual_scaffold33	CP100562.1	2976	2976
manual_scaffold33	CP100574.1	1125	1125
manual_scaffold33	CP100558.1	1065	355
manual_scaffold33	CP100583.2	1013	506
manual_scaffold33	CP100555.1	1005	335
manual_scaffold33	CP100590.2	776	129
manual_scaffold33	CP100584.2	495	247
manual_scaffold33	CP100576.1	458	229
manual_scaffold33	CP100582.1	428	214
manual_scaffold33	CP100587.1	406	203
manual_scaffold33	CP100568.1	342	342
manual_scaffold33	CP100570.2	294	294
manual_scaffold33	CP100586.2	188	188
manual_scaffold33	CP100571.1	169	169
manual_scaffold33	CP100557.1	166	83
manual_scaffold33	CP100567.1	166	83
manual_scaffold33	CP100593.1	83	83
manual_scaffold33	CP100564.1	58	58
manual_scaffold33	CP100572.1	58	58
manual_scaffold34	CP100587.1	1716834	12717
manual_scaffold34	CP100591.2	13634	1239
manual_scaffold34	CP100556.1	11607	829
manual_scaffold34	CP100555.1	7460	932
manual_scaffold34	CP100570.2	7251	1035
manual_scaffold34	CP100582.1	6781	398
manual_scaffold34	CP100590.2	5811	581
manual_scaffold34	CP100584.2	5567	556
manual_scaffold34	CP100589.2	3501	583
manual_scaffold34	CP100577.1	3047	761
manual_scaffold34	CP100588.2	2780	926
manual_scaffold34	CP100583.2	1667	416
manual_scaffold34	CP100585.2	1601	400
manual_scaffold34	CP100592.2	1579	526
manual_scaffold34	CP100558.1	1398	699
manual_scaffold34	CP100575.1	856	214
manual_scaffold34	CP100576.1	729	364
manual_scaffold34	CP100579.1	723	361
manual_scaffold34	CP100593.1	512	512
manual_scaffold35	CP100593.1	189721	870
manual_scaffold35	CP100590.2	17935	854
manual_scaffold35	CP100584.2	13276	885
manual_scaffold35	CP100556.1	11733	838
manual_scaffold35	CP100555.1	9032	903
manual_scaffold35	CP100570.2	5433	452
manual_scaffold35	CP100573.1	4034	1008
manual_scaffold35	CP100580.1	2945	1472
manual_scaffold35	CP100583.2	2937	734
manual_scaffold35	CP100594.1	2653	1326
manual_scaffold35	CP100571.1	2018	1009
manual_scaffold35	CP100586.2	1717	858
manual_scaffold35	CP100585.2	1546	386
manual_scaffold35	CP100561.1	1490	1490
manual_scaffold35	CP100587.1	1316	658
manual_scaffold35	CP100589.2	1213	606
manual_scaffold35	CP100565.1	1187	395
manual_scaffold35	CP100592.2	604	604
manual_scaffold35	CP100581.1	524	524
manual_scaffold35	CP100563.1	227	227
manual_scaffold36	CP100570.2	16364	654
manual_scaffold36	CP100561.1	14132	1284
manual_scaffold36	CP100583.2	11234	802
manual_scaffold36	CP100590.2	8995	599
manual_scaffold36	CP100555.1	8038	730
manual_scaffold36	CP100591.2	6566	656
manual_scaffold36	CP100589.2	3809	476
manual_scaffold36	CP100586.2	3158	631
manual_scaffold36	CP100592.2	2565	366
manual_scaffold36	CP100556.1	2215	369
manual_scaffold36	CP100588.2	922	461
manual_scaffold36	CP100587.1	492	492
manual_scaffold37	CP100583.2	393712	1765
manual_scaffold37	CP100570.2	9944	552
manual_scaffold37	CP100575.1	9654	2413
manual_scaffold37	CP100566.1	9304	4652
manual_scaffold37	CP100588.2	2518	359
manual_scaffold37	CP100555.1	917	917
manual_scaffold37	CP100565.1	772	772
manual_scaffold37	CP100593.1	475	475
manual_scaffold37	CP100572.1	204	204
manual_scaffold37	CP100584.2	144	144
manual_scaffold37	CP100562.1	131	131
manual_scaffold38	CP100584.2	187660	2437
manual_scaffold38	CP100585.2	26013	1369
manual_scaffold38	CP100591.2	15409	592
manual_scaffold38	CP100556.1	6756	482
manual_scaffold38	CP100589.2	6747	562
manual_scaffold38	CP100587.1	5020	717
manual_scaffold38	CP100588.2	4557	651
manual_scaffold38	CP100561.1	4115	4115
manual_scaffold38	CP100555.1	3636	606
manual_scaffold38	CP100592.2	2376	594
manual_scaffold38	CP100577.1	1664	1664
manual_scaffold38	CP100574.1	1206	603
manual_scaffold38	CP100583.2	791	791
manual_scaffold38	CP100558.1	770	770
manual_scaffold38	CP100586.2	387	387
manual_scaffold38	CP100590.2	363	181
manual_scaffold38	CP100580.1	211	211
manual_scaffold38	CP100581.1	134	67
manual_scaffold38	CP100582.1	66	66
manual_scaffold39	CP100570.2	10899	726
manual_scaffold39	CP100555.1	8296	414
manual_scaffold39	CP100583.2	2886	962
manual_scaffold39	CP100566.1	1098	549
manual_scaffold39	CP100556.1	212	106
manual_scaffold39	CP100558.1	83	83
manual_scaffold40	CP100570.2	955699	95569
manual_scaffold40	CP100556.1	2699	674
manual_scaffold40	CP100559.1	1205	602
manual_scaffold40	CP100594.1	424	424
manual_scaffold40	CP100555.1	412	412
manual_scaffold40	CP100593.1	406	406
manual_scaffold40	CP100558.1	84	84
manual_scaffold40	CP100579.1	54	54
manual_scaffold41	CP100570.2	89934	2193
manual_scaffold41	CP100556.1	36293	1649
manual_scaffold41	CP100585.2	9753	3251
manual_scaffold41	CP100555.1	7200	553
manual_scaffold41	CP100588.2	3897	556
manual_scaffold41	CP100583.2	3571	396
manual_scaffold41	CP100592.2	2864	1432
manual_scaffold41	CP100590.2	2704	450
manual_scaffold41	CP100584.2	2166	722
manual_scaffold41	CP100589.2	1482	741
manual_scaffold41	CP100586.2	1033	344
manual_scaffold41	CP100591.2	973	486
manual_scaffold41	CP100579.1	685	228
manual_scaffold41	CP100568.1	132	66
manual_scaffold41	CP100574.1	52	52
manual_scaffold41	CP100594.1	49	49

## Sheet: StrUra_BubScan
StrUra_Chromosomes	BubScan_Chromosomes	Total_overlap	Mean_overlap			Assembly Accession	Chromosome name	Seq accession
manual_scaffold01	SUPER_1	172420902	11494726			GCA_965212795.1	SUPER_1	OZ243497.1
manual_scaffold01	seq00000889	264199	52839			bBubSca1.1.h1	SUPER_2	OZ243498.1
manual_scaffold01	SUPER_W	135148	819				SUPER_3	OZ243499.1
manual_scaffold01	seq00001612	112710	14088				SUPER_4	OZ243501.1
manual_scaffold01	seq00000528	84753	14125				SUPER_5	OZ243502.1
manual_scaffold01	seq00000790	83340	11905				SUPER_6	OZ243504.1
manual_scaffold01	SUPER_Z	65322	10887				SUPER_7	OZ243505.1
manual_scaffold01	seq00000954	60651	15162				SUPER_8	OZ243506.1
manual_scaffold01	seq00001117	59558	14889				SUPER_9	OZ243507.1
manual_scaffold01	seq00000112	31273	15636				SUPER_10	OZ243508.1
manual_scaffold01	seq00000904	20237	20237				SUPER_11	OZ243509.1
manual_scaffold01	seq00000410	14878	7439				SUPER_12	OZ243510.1
manual_scaffold01	SUPER_10	13292	2215				SUPER_13	OZ243511.1
manual_scaffold01	SUPER_21	12221	12221				SUPER_14	OZ243512.1
manual_scaffold01	SUPER_12	10169	2033				SUPER_15	OZ243513.1
manual_scaffold01	scf00000002	9327	9327				SUPER_16	OZ243514.1
manual_scaffold01	seq00000426	8081	8081				SUPER_17	OZ243515.1
manual_scaffold01	SUPER_8	7542	3771				SUPER_18	OZ243516.1
manual_scaffold01	seq00001220	6884	6884				SUPER_19	OZ243517.1
manual_scaffold01	seq00000957	3898	1949				SUPER_20	OZ243518.1
manual_scaffold01	SUPER_5	3390	1130				SUPER_21	OZ243519.1
manual_scaffold01	SUPER_2	3121	1040				SUPER_22	OZ243520.1
manual_scaffold01	SUPER_25	2519	2519				SUPER_23	OZ243521.1
manual_scaffold01	SUPER_4	1875	468				SUPER_24	OZ243522.1
manual_scaffold01	seq00000566	1627	1627				SUPER_25	OZ243523.1
manual_scaffold01	seq00000338	1613	1613				SUPER_26	OZ243524.1
manual_scaffold01	SUPER_24	1196	1196				SUPER_27	OZ243525.1
manual_scaffold01	scf00000012	1135	1135				SUPER_28	OZ243526.1
manual_scaffold01	scf00000024	745	248				SUPER_29	OZ243527.1
manual_scaffold01	SUPER_20	232	116				SUPER_30	OZ243528.1
manual_scaffold01	seq00000761	91	91				SUPER_31	OZ243529.1
manual_scaffold01	seq00000819	55	55				SUPER_32	OZ243530.1
manual_scaffold01	SUPER_26	42	42				SUPER_W	OZ243503.1
manual_scaffold10	SUPER_10	30200387	6040077				SUPER_Z	OZ243500.1
manual_scaffold10	seq00001612	538698	179566
manual_scaffold10	seq00001117	338039	112679
manual_scaffold10	SUPER_16	296340	29634
manual_scaffold10	seq00000410	155695	155695
manual_scaffold10	seq00000338	152950	25491
manual_scaffold10	SUPER_8	132364	18909
manual_scaffold10	SUPER_17	92889	18577
manual_scaffold10	SUPER_Z	46461	9292
manual_scaffold10	seq00001101	39682	19841
manual_scaffold10	SUPER_19	36770	6128
manual_scaffold10	seq00000954	16514	2064
manual_scaffold10	seq00000790	12823	1831
manual_scaffold10	SUPER_W	10472	1309
manual_scaffold10	SUPER_12	4598	2299
manual_scaffold10	SUPER_14	4587	1529
manual_scaffold10	seq00000889	3502	1751
manual_scaffold10	seq00000112	3242	1621
manual_scaffold10	SUPER_6	2981	1490
manual_scaffold10	SUPER_18	2968	2968
manual_scaffold10	SUPER_26	2610	2610
manual_scaffold10	SUPER_7	1238	309
manual_scaffold10	seq00000762	618	309
manual_scaffold10	seq00000433	592	592
manual_scaffold10	SUPER_13	406	406
manual_scaffold10	scf00000058	108	108
manual_scaffold10	seq00000791	65	65
manual_scaffold11	SUPER_11	25042723	2276611
manual_scaffold11	seq00000943	33452	4778
manual_scaffold11	seq00000954	24078	8026
manual_scaffold11	SUPER_W	17674	570
manual_scaffold11	seq00000112	14117	7058
manual_scaffold11	SUPER_Z	13313	13313
manual_scaffold11	SUPER_13	11831	3943
manual_scaffold11	seq00001601	9832	9832
manual_scaffold11	SUPER_18	9315	9315
manual_scaffold11	seq00001117	8860	8860
manual_scaffold11	seq00000790	8854	8854
manual_scaffold11	seq00001612	8787	8787
manual_scaffold11	seq00001319	8681	8681
manual_scaffold11	seq00000889	5775	2887
manual_scaffold11	seq00000528	5341	5341
manual_scaffold11	SUPER_30	4794	4794
manual_scaffold11	scf00000002	2832	1416
manual_scaffold11	SUPER_5	1894	1894
manual_scaffold11	SUPER_1	767	767
manual_scaffold11	SUPER_6	721	721
manual_scaffold11	scf00000041	485	485
manual_scaffold11	seq00000514	485	485
manual_scaffold11	seq00000403	471	471
manual_scaffold11	SUPER_14	420	420
manual_scaffold11	SUPER_9	419	419
manual_scaffold11	seq00000819	344	344
manual_scaffold11	seq00000761	173	173
manual_scaffold11	seq00000791	173	173
manual_scaffold12	SUPER_13	25016185	2779576
manual_scaffold12	seq00000410	115372	14421
manual_scaffold12	SUPER_18	104481	104481
manual_scaffold12	SUPER_17	57484	8212
manual_scaffold12	SUPER_Z	44571	3428
manual_scaffold12	SUPER_W	38074	1153
manual_scaffold12	seq00001319	34185	34185
manual_scaffold12	SUPER_12	28106	28106
manual_scaffold12	SUPER_10	24240	12120
manual_scaffold12	seq00000889	20709	6903
manual_scaffold12	SUPER_16	20653	20653
manual_scaffold12	SUPER_6	16454	4113
manual_scaffold12	SUPER_32	15615	7807
manual_scaffold12	SUPER_26	10199	10199
manual_scaffold12	SUPER_7	8796	8796
manual_scaffold12	seq00001612	7256	7256
manual_scaffold12	SUPER_23	7187	7187
manual_scaffold12	SUPER_11	6573	6573
manual_scaffold12	SUPER_8	6407	2135
manual_scaffold12	seq00000956	2564	1282
manual_scaffold12	seq00000761	1236	618
manual_scaffold12	seq00000819	913	456
manual_scaffold12	SUPER_30	722	722
manual_scaffold12	seq00000791	421	421
manual_scaffold12	seq00000995	419	419
manual_scaffold12	SUPER_14	409	409
manual_scaffold12	SUPER_1	408	408
manual_scaffold12	SUPER_24	377	377
manual_scaffold12	seq00000943	145	145
manual_scaffold12	seq00001174	63	63
manual_scaffold13	SUPER_12	24488942	6122235
manual_scaffold13	SUPER_Z	731172	48744
manual_scaffold13	SUPER_8	223177	74392
manual_scaffold13	SUPER_16	157324	39331
manual_scaffold13	seq00001101	60194	60194
manual_scaffold13	SUPER_26	33531	33531
manual_scaffold13	SUPER_W	32620	639
manual_scaffold13	seq00000820	15059	15059
manual_scaffold13	SUPER_1	10975	10975
manual_scaffold13	SUPER_13	9714	9714
manual_scaffold13	SUPER_19	9202	1840
manual_scaffold13	seq00000791	7047	7047
manual_scaffold13	seq00000899	7034	7034
manual_scaffold13	seq00000810	6660	6660
manual_scaffold13	SUPER_17	5405	5405
manual_scaffold13	SUPER_18	3898	1949
manual_scaffold13	seq00000761	3640	3640
manual_scaffold13	seq00000433	3333	3333
manual_scaffold13	SUPER_6	2917	2917
manual_scaffold13	seq00000790	2636	1318
manual_scaffold13	seq00000954	2245	1122
manual_scaffold13	seq00000528	1349	1349
manual_scaffold13	seq00001117	1054	1054
manual_scaffold13	SUPER_24	816	816
manual_scaffold13	SUPER_32	595	297
manual_scaffold13	SUPER_10	559	559
manual_scaffold13	seq00000943	247	123
manual_scaffold13	seq00000957	91	91
manual_scaffold13	SUPER_27	46	46
manual_scaffold14	SUPER_14	24239892	1425876
manual_scaffold14	SUPER_8	878250	19092
manual_scaffold14	seq00000416	383127	29471
manual_scaffold14	SUPER_7	328273	29843
manual_scaffold14	SUPER_18	164045	164045
manual_scaffold14	seq00001319	160035	160035
manual_scaffold14	seq00000433	157374	157374
manual_scaffold14	SUPER_19	157184	15718
manual_scaffold14	seq00000985	143033	14303
manual_scaffold14	SUPER_Z	54370	13592
manual_scaffold14	seq00000806	49897	49897
manual_scaffold14	SUPER_6	44513	3709
manual_scaffold14	seq00000410	40375	10093
manual_scaffold14	seq00000889	29164	29164
manual_scaffold14	SUPER_13	26879	8959
manual_scaffold14	seq00000762	25718	12859
manual_scaffold14	seq00001403	24648	4108
manual_scaffold14	seq00000943	15055	15055
manual_scaffold14	SUPER_1	8905	4452
manual_scaffold14	SUPER_W	8141	740
manual_scaffold14	seq00000954	5234	1744
manual_scaffold14	SUPER_10	3717	619
manual_scaffold14	seq00000316	3228	3228
manual_scaffold14	seq00000112	1898	1898
manual_scaffold14	scf00000002	1623	811
manual_scaffold14	SUPER_11	1501	1501
manual_scaffold14	seq00000790	1480	1480
manual_scaffold14	seq00000899	916	916
manual_scaffold14	seq00001601	815	815
manual_scaffold14	SUPER_27	714	714
manual_scaffold14	scf00000005	451	451
manual_scaffold14	scf00000058	76	76
manual_scaffold14	seq00000726	65	65
manual_scaffold15	SUPER_15	22498818	5624704
manual_scaffold15	seq00001319	251640	62910
manual_scaffold15	SUPER_1	23475	23475
manual_scaffold15	SUPER_16	21757	10878
manual_scaffold15	seq00000403	21590	21590
manual_scaffold15	SUPER_W	16642	2377
manual_scaffold15	SUPER_12	13120	6560
manual_scaffold15	scf00000005	10677	10677
manual_scaffold15	seq00001403	7435	3717
manual_scaffold15	seq00000760	4438	4438
manual_scaffold15	seq00000889	2706	676
manual_scaffold15	scf00000002	2150	2150
manual_scaffold15	SUPER_23	1793	896
manual_scaffold15	SUPER_9	1726	1726
manual_scaffold15	seq00000566	1591	795
manual_scaffold15	SUPER_31	1472	1472
manual_scaffold15	SUPER_19	991	991
manual_scaffold15	SUPER_11	840	840
manual_scaffold15	SUPER_Z	230	115
manual_scaffold15	seq00000338	143	143
manual_scaffold15	SUPER_20	107	107
manual_scaffold16	SUPER_16	21304172	2130417
manual_scaffold16	seq00001117	546172	78024
manual_scaffold16	seq00001612	348267	174133
manual_scaffold16	SUPER_19	247026	49405
manual_scaffold16	SUPER_7	139628	17453
manual_scaffold16	SUPER_8	94079	18815
manual_scaffold16	SUPER_12	93244	31081
manual_scaffold16	SUPER_Z	82517	27505
manual_scaffold16	seq00000743	64664	16166
manual_scaffold16	SUPER_9	62638	31319
manual_scaffold16	seq00000338	32927	10975
manual_scaffold16	seq00000791	31358	15679
manual_scaffold16	SUPER_13	25618	25618
manual_scaffold16	SUPER_10	22020	7340
manual_scaffold16	SUPER_W	19709	1037
manual_scaffold16	seq00000761	18159	9079
manual_scaffold16	seq00000790	15765	2627
manual_scaffold16	scf00000005	10155	10155
manual_scaffold16	seq00000954	9930	1986
manual_scaffold16	seq00000810	9045	9045
manual_scaffold16	seq00000433	7402	1850
manual_scaffold16	seq00000112	6829	1707
manual_scaffold16	SUPER_4	2876	719
manual_scaffold16	seq00000904	2741	2741
manual_scaffold16	seq00000943	1954	1954
manual_scaffold16	seq00000762	1760	880
manual_scaffold16	SUPER_24	1598	1598
manual_scaffold16	SUPER_6	1467	733
manual_scaffold16	seq00001319	1281	1281
manual_scaffold16	SUPER_26	1279	1279
manual_scaffold16	SUPER_14	702	351
manual_scaffold16	seq00000528	608	608
manual_scaffold16	SUPER_11	588	588
manual_scaffold16	seq00000410	493	493
manual_scaffold16	SUPER_5	117	117
manual_scaffold16	SUPER_3	109	109
manual_scaffold16	SUPER_1	103	103
manual_scaffold16	seq00001091	103	103
manual_scaffold17	SUPER_17	20520456	4104091
manual_scaffold17	SUPER_Z	303383	30338
manual_scaffold17	seq00000338	97249	48624
manual_scaffold17	SUPER_1	80295	40147
manual_scaffold17	seq00000904	48961	48961
manual_scaffold17	seq00001081	48861	48861
manual_scaffold17	SUPER_12	43722	21861
manual_scaffold17	seq00001117	39379	39379
manual_scaffold17	seq00001612	36167	36167
manual_scaffold17	seq00000761	26897	26897
manual_scaffold17	SUPER_W	23182	565
manual_scaffold17	seq00000593	16950	16950
manual_scaffold17	scf00000058	12874	12874
manual_scaffold17	SUPER_10	7399	2466
manual_scaffold17	SUPER_20	7013	7013
manual_scaffold17	seq00000410	6503	3251
manual_scaffold17	SUPER_4	6319	6319
manual_scaffold17	SUPER_6	5064	5064
manual_scaffold17	SUPER_11	4572	4572
manual_scaffold17	SUPER_8	3255	3255
manual_scaffold17	seq00001319	3127	3127
manual_scaffold17	seq00000943	1211	242
manual_scaffold17	seq00000889	1177	1177
manual_scaffold17	seq00000566	1028	1028
manual_scaffold17	SUPER_18	634	634
manual_scaffold17	SUPER_24	634	634
manual_scaffold17	SUPER_32	499	499
manual_scaffold17	SUPER_7	436	436
manual_scaffold17	seq00000819	239	239
manual_scaffold17	SUPER_23	73	73
manual_scaffold17	SUPER_9	43	43
manual_scaffold18	SUPER_18	17438115	17438115
manual_scaffold18	seq00000943	370095	92523
manual_scaffold18	seq00001601	167703	167703
manual_scaffold18	scf00000041	160510	160510
manual_scaffold18	seq00000514	160506	160506
manual_scaffold18	SUPER_13	138099	46033
manual_scaffold18	SUPER_31	125368	62684
manual_scaffold18	seq00000820	108690	108690
manual_scaffold18	SUPER_30	95268	95268
manual_scaffold18	scf00000058	66628	22209
manual_scaffold18	scf00000003	63154	63154
manual_scaffold18	SUPER_17	50157	4179
manual_scaffold18	SUPER_Z	28439	9479
manual_scaffold18	SUPER_19	22974	4594
manual_scaffold18	SUPER_8	20126	1548
manual_scaffold18	SUPER_W	12284	3071
manual_scaffold18	SUPER_15	8335	8335
manual_scaffold18	SUPER_14	7566	1513
manual_scaffold18	SUPER_25	5885	5885
manual_scaffold18	SUPER_10	3771	419
manual_scaffold18	seq00000985	3470	3470
manual_scaffold18	seq00000416	3469	3469
manual_scaffold18	SUPER_27	3346	3346
manual_scaffold18	seq00000316	2328	2328
manual_scaffold18	seq00000954	2283	1141
manual_scaffold18	SUPER_11	1877	375
manual_scaffold18	scf00000002	1647	1647
manual_scaffold18	seq00000889	1358	150
manual_scaffold18	seq00000410	1257	419
manual_scaffold18	SUPER_5	1212	303
manual_scaffold18	seq00000761	909	303
manual_scaffold18	seq00000790	907	907
manual_scaffold18	scf00000026	607	202
manual_scaffold18	seq00000112	578	578
manual_scaffold18	seq00000810	556	278
manual_scaffold18	SUPER_6	349	349
manual_scaffold18	SUPER_32	325	325
manual_scaffold18	SUPER_16	304	304
manual_scaffold18	seq00000762	303	303
manual_scaffold18	seq00000957	303	303
manual_scaffold18	SUPER_23	84	84
manual_scaffold19	SUPER_19	17612683	17612683
manual_scaffold19	SUPER_W	26799	1674
manual_scaffold19	SUPER_26	13221	3305
manual_scaffold19	seq00000552	9693	9693
manual_scaffold19	seq00000995	9630	9630
manual_scaffold19	SUPER_10	5102	850
manual_scaffold19	seq00001403	4893	2446
manual_scaffold19	SUPER_Z	3194	798
manual_scaffold19	SUPER_29	1887	629
manual_scaffold19	SUPER_32	876	876
manual_scaffold19	SUPER_1	554	554
manual_scaffold19	SUPER_22	550	550
manual_scaffold19	SUPER_25	510	170
manual_scaffold19	SUPER_5	473	473
manual_scaffold19	SUPER_11	146	146
manual_scaffold19	seq00000760	88	44
manual_scaffold02	SUPER_2	140256501	7792027
manual_scaffold02	SUPER_Z	339419	30856
manual_scaffold02	SUPER_W	269526	1289
manual_scaffold02	SUPER_14	47699	6814
manual_scaffold02	SUPER_1	40180	6696
manual_scaffold02	SUPER_10	38721	2581
manual_scaffold02	SUPER_4	32458	6491
manual_scaffold02	SUPER_5	31646	7911
manual_scaffold02	SUPER_22	25927	25927
manual_scaffold02	SUPER_3	25815	12907
manual_scaffold02	SUPER_19	25236	6309
manual_scaffold02	seq00000762	22935	3822
manual_scaffold02	seq00000810	19543	4885
manual_scaffold02	seq00000761	18792	4698
manual_scaffold02	SUPER_8	18232	3646
manual_scaffold02	SUPER_9	12287	4095
manual_scaffold02	seq00000627	10879	10879
manual_scaffold02	seq00000568	10600	5300
manual_scaffold02	seq00000806	9320	4660
manual_scaffold02	SUPER_20	9271	4635
manual_scaffold02	seq00000957	9060	4530
manual_scaffold02	scf00000012	8752	4376
manual_scaffold02	SUPER_12	8411	4205
manual_scaffold02	seq00000943	8275	4137
manual_scaffold02	SUPER_18	6997	6997
manual_scaffold02	seq00000942	5850	5850
manual_scaffold02	SUPER_25	5213	868
manual_scaffold02	SUPER_7	5040	2520
manual_scaffold02	SUPER_6	4898	4898
manual_scaffold02	scf00000058	4198	1049
manual_scaffold02	SUPER_11	3862	3862
manual_scaffold02	seq00001091	3741	1870
manual_scaffold02	seq00000316	3540	3540
manual_scaffold02	SUPER_27	3312	3312
manual_scaffold02	seq00000760	3104	1034
manual_scaffold02	scf00000002	2598	2598
manual_scaffold02	seq00001043	2312	2312
manual_scaffold02	seq00000566	1520	760
manual_scaffold02	seq00000791	1375	458
manual_scaffold02	seq00000899	1054	1054
manual_scaffold02	SUPER_17	511	511
manual_scaffold02	seq00000889	349	349
manual_scaffold02	SUPER_16	188	188
manual_scaffold02	seq00000338	156	78
manual_scaffold02	seq00000416	58	58
manual_scaffold02	seq00000403	41	41
manual_scaffold20	SUPER_21	15234435	2539072
manual_scaffold20	seq00000317	796865	398432
manual_scaffold20	SUPER_30	549305	137326
manual_scaffold20	SUPER_31	405038	202519
manual_scaffold20	seq00000820	279189	46531
manual_scaffold20	SUPER_23	229285	57321
manual_scaffold20	seq00000316	136518	45506
manual_scaffold20	SUPER_29	42403	10600
manual_scaffold20	SUPER_17	34033	34033
manual_scaffold20	SUPER_9	23104	23104
manual_scaffold20	SUPER_10	11313	11313
manual_scaffold20	SUPER_15	8287	8287
manual_scaffold20	SUPER_W	3122	312
manual_scaffold20	scf00000024	2545	848
manual_scaffold20	SUPER_1	2489	829
manual_scaffold20	SUPER_3	1366	683
manual_scaffold20	SUPER_2	601	601
manual_scaffold20	SUPER_24	442	442
manual_scaffold21	SUPER_22	13467745	313203
manual_scaffold21	SUPER_17	96890	19378
manual_scaffold21	SUPER_W	83201	4894
manual_scaffold21	SUPER_13	67689	67689
manual_scaffold21	SUPER_16	67261	22420
manual_scaffold21	seq00000954	39511	2822
manual_scaffold21	SUPER_24	28516	28516
manual_scaffold21	SUPER_1	22275	7425
manual_scaffold21	seq00000112	19583	3263
manual_scaffold21	seq00000338	16662	16662
manual_scaffold21	seq00001117	15535	3107
manual_scaffold21	seq00000790	14895	3723
manual_scaffold21	seq00001612	11747	3915
manual_scaffold21	SUPER_6	10637	3545
manual_scaffold21	seq00000433	7427	3713
manual_scaffold21	seq00000528	5702	1900
manual_scaffold21	seq00000806	5165	1721
manual_scaffold21	SUPER_11	5055	5055
manual_scaffold21	seq00000816	4885	1628
manual_scaffold21	SUPER_14	4054	2027
manual_scaffold21	seq00000985	3869	3869
manual_scaffold21	SUPER_26	3732	3732
manual_scaffold21	seq00001319	3728	3728
manual_scaffold21	SUPER_7	3726	3726
manual_scaffold21	seq00001601	3716	3716
manual_scaffold21	SUPER_18	3712	3712
manual_scaffold21	SUPER_31	3624	3624
manual_scaffold21	seq00000416	3305	3305
manual_scaffold21	SUPER_30	1316	658
manual_scaffold21	seq00000943	1117	1117
manual_scaffold21	scf00000002	757	757
manual_scaffold21	SUPER_10	583	291
manual_scaffold21	SUPER_3	540	540
manual_scaffold21	SUPER_27	314	157
manual_scaffold21	SUPER_32	199	199
manual_scaffold21	seq00000566	189	189
manual_scaffold21	SUPER_2	187	187
manual_scaffold21	SUPER_8	164	82
manual_scaffold21	seq00000410	164	82
manual_scaffold21	SUPER_25	117	117
manual_scaffold21	scf00000024	52	52
manual_scaffold22	SUPER_20	13094173	4364724
manual_scaffold22	seq00000628	13124	13124
manual_scaffold22	SUPER_W	106	106
manual_scaffold23	SUPER_27	8295021	138250
manual_scaffold23	seq00001601	149834	149834
manual_scaffold23	SUPER_W	18110	464
manual_scaffold23	SUPER_25	8205	8205
manual_scaffold23	SUPER_4	835	417
manual_scaffold23	seq00000819	778	778
manual_scaffold23	SUPER_32	565	565
manual_scaffold23	SUPER_Z	324	324
manual_scaffold23	SUPER_29	292	292
manual_scaffold23	SUPER_20	196	196
manual_scaffold23	seq00000528	118	118
manual_scaffold23	seq00000954	83	83
manual_scaffold24	SUPER_24	9823366	3274455
manual_scaffold24	SUPER_27	81848	20462
manual_scaffold24	SUPER_29	28297	28297
manual_scaffold24	SUPER_23	21945	21945
manual_scaffold24	SUPER_Z	7126	3563
manual_scaffold24	SUPER_8	701	350
manual_scaffold24	SUPER_1	163	163
manual_scaffold25	SUPER_29	7829279	372822
manual_scaffold25	SUPER_W	23792	2162
manual_scaffold25	seq00000514	15819	7909
manual_scaffold25	scf00000041	15818	7909
manual_scaffold25	SUPER_31	14596	14596
manual_scaffold25	SUPER_10	3351	1675
manual_scaffold25	scf00000002	1669	1669
manual_scaffold25	seq00001242	1668	1668
manual_scaffold25	seq00001074	1668	1668
manual_scaffold25	SUPER_20	1529	1529
manual_scaffold25	seq00001091	1529	1529
manual_scaffold25	SUPER_23	611	611
manual_scaffold25	SUPER_26	427	427
manual_scaffold25	SUPER_25	270	270
manual_scaffold26	SUPER_26	8611634	956848
manual_scaffold26	SUPER_17	1062032	132754
manual_scaffold26	SUPER_7	84604	84604
manual_scaffold26	seq00000806	58080	58080
manual_scaffold26	SUPER_13	38142	38142
manual_scaffold26	SUPER_29	4561	325
manual_scaffold26	SUPER_W	4170	417
manual_scaffold26	SUPER_10	2163	1081
manual_scaffold26	SUPER_12	1161	1161
manual_scaffold26	SUPER_Z	1129	564
manual_scaffold26	SUPER_9	1124	1124
manual_scaffold26	SUPER_4	403	403
manual_scaffold26	scf00000058	274	137
manual_scaffold27	SUPER_28	8249061	2749687
manual_scaffold27	SUPER_26	11388	11388
manual_scaffold27	SUPER_W	10122	3374
manual_scaffold27	SUPER_3	4305	4305
manual_scaffold27	SUPER_10	3591	1795
manual_scaffold27	SUPER_25	924	132
manual_scaffold27	SUPER_1	835	417
manual_scaffold27	seq00001068	664	664
manual_scaffold27	SUPER_2	631	631
manual_scaffold27	scf00000058	405	405
manual_scaffold27	seq00000943	304	304
manual_scaffold27	SUPER_24	260	260
manual_scaffold27	SUPER_4	219	219
manual_scaffold27	SUPER_21	132	132
manual_scaffold28	SUPER_23	6487984	3243992
manual_scaffold28	SUPER_10	28221	4031
manual_scaffold28	SUPER_19	19838	2834
manual_scaffold28	SUPER_12	10900	10900
manual_scaffold28	SUPER_8	8712	4356
manual_scaffold28	SUPER_14	8321	8321
manual_scaffold28	SUPER_17	7512	7512
manual_scaffold28	seq00000816	7232	1808
manual_scaffold28	SUPER_29	6935	6935
manual_scaffold28	SUPER_1	6631	3315
manual_scaffold28	SUPER_7	3399	3399
manual_scaffold28	SUPER_4	1969	1969
manual_scaffold28	seq00000806	1586	1586
manual_scaffold28	SUPER_24	1290	1290
manual_scaffold28	scf00000058	1119	373
manual_scaffold28	SUPER_W	699	699
manual_scaffold28	SUPER_27	262	262
manual_scaffold28	SUPER_22	135	135
manual_scaffold29	SUPER_25	6207140	6207140
manual_scaffold29	seq00000338	32731	32731
manual_scaffold29	SUPER_19	29498	9832
manual_scaffold29	SUPER_W	22579	1328
manual_scaffold29	SUPER_29	10803	5401
manual_scaffold29	SUPER_1	10611	10611
manual_scaffold29	SUPER_2	10409	3469
manual_scaffold29	seq00000826	4239	2119
manual_scaffold29	SUPER_28	3452	1150
manual_scaffold29	SUPER_22	2832	944
manual_scaffold29	seq00001198	2354	784
manual_scaffold29	seq00000763	2196	2196
manual_scaffold29	seq00000740	2164	2164
manual_scaffold29	seq00000492	2070	2070
manual_scaffold29	seq00001590	1871	1871
manual_scaffold29	seq00000381	1871	1871
manual_scaffold29	seq00001034	1859	1859
manual_scaffold29	seq00001079	1706	853
manual_scaffold29	SUPER_4	1682	841
manual_scaffold29	SUPER_Z	1472	1472
manual_scaffold29	seq00000316	791	791
manual_scaffold29	SUPER_26	649	649
manual_scaffold29	SUPER_20	628	628
manual_scaffold29	seq00000064	621	621
manual_scaffold29	scf00000058	538	538
manual_scaffold29	SUPER_27	519	519
manual_scaffold29	seq00001068	516	516
manual_scaffold29	SUPER_31	474	474
manual_scaffold29	SUPER_7	463	463
manual_scaffold29	seq00000762	463	463
manual_scaffold29	SUPER_21	430	430
manual_scaffold29	scf00000002	430	430
manual_scaffold29	SUPER_14	413	413
manual_scaffold29	SUPER_17	413	413
manual_scaffold29	seq00000761	413	413
manual_scaffold29	seq00000791	413	413
manual_scaffold29	seq00001231	402	402
manual_scaffold29	seq00000506	402	402
manual_scaffold29	SUPER_18	315	315
manual_scaffold29	scf00000024	276	276
manual_scaffold29	SUPER_5	175	175
manual_scaffold29	scf00000005	40	40
manual_scaffold03	SUPER_3	131771832	7751284
manual_scaffold03	SUPER_Z	2580198	143344
manual_scaffold03	SUPER_W	340320	1684
manual_scaffold03	SUPER_14	35434	17717
manual_scaffold03	SUPER_4	33380	8345
manual_scaffold03	SUPER_10	26594	3324
manual_scaffold03	seq00000726	20873	10436
manual_scaffold03	seq00000761	20239	10119
manual_scaffold03	SUPER_17	17130	17130
manual_scaffold03	seq00000379	15567	15567
manual_scaffold03	seq00000810	12535	12535
manual_scaffold03	SUPER_20	11844	2961
manual_scaffold03	seq00000957	10164	10164
manual_scaffold03	SUPER_11	10020	10020
manual_scaffold03	SUPER_29	9935	2483
manual_scaffold03	seq00001612	8548	4274
manual_scaffold03	SUPER_12	8021	4010
manual_scaffold03	seq00000943	7337	564
manual_scaffold03	SUPER_23	6311	3155
manual_scaffold03	SUPER_32	5906	2953
manual_scaffold03	seq00000743	5870	5870
manual_scaffold03	seq00000403	5850	2925
manual_scaffold03	seq00001091	5787	2893
manual_scaffold03	SUPER_1	5665	1133
manual_scaffold03	scf00000002	5549	5549
manual_scaffold03	SUPER_8	5445	5445
manual_scaffold03	SUPER_7	5192	5192
manual_scaffold03	SUPER_25	5150	2575
manual_scaffold03	seq00001242	3394	3394
manual_scaffold03	SUPER_6	2998	2998
manual_scaffold03	SUPER_30	2716	2716
manual_scaffold03	SUPER_21	2600	2600
manual_scaffold03	seq00001601	2505	1252
manual_scaffold03	seq00001023	2244	748
manual_scaffold03	seq00001117	1972	1972
manual_scaffold03	seq00000338	1424	1424
manual_scaffold03	SUPER_19	1160	580
manual_scaffold03	seq00000316	1106	1106
manual_scaffold03	seq00000954	1087	1087
manual_scaffold03	seq00001403	441	441
manual_scaffold03	seq00000819	414	207
manual_scaffold03	scf00000003	385	385
manual_scaffold03	SUPER_27	219	219
manual_scaffold03	seq00000760	186	186
manual_scaffold03	seq00000889	170	170
manual_scaffold30	SUPER_6	5603557	350222
manual_scaffold30	seq00000954	1314434	119494
manual_scaffold30	seq00001117	402061	134020
manual_scaffold30	seq00000112	347587	69517
manual_scaffold30	seq00000528	294825	73706
manual_scaffold30	seq00000890	287512	143756
manual_scaffold30	seq00000410	281345	281345
manual_scaffold30	SUPER_Z	277025	12592
manual_scaffold30	SUPER_8	232499	77499
manual_scaffold30	SUPER_16	138783	34695
manual_scaffold30	SUPER_26	129175	129175
manual_scaffold30	SUPER_5	83743	27914
manual_scaffold30	seq00000338	66968	22322
manual_scaffold30	SUPER_7	45327	22663
manual_scaffold30	SUPER_11	44626	14875
manual_scaffold30	SUPER_W	38125	2242
manual_scaffold30	seq00001612	34620	34620
manual_scaffold30	seq00000777	34362	34362
manual_scaffold30	seq00000790	20111	20111
manual_scaffold30	seq00000433	15272	15272
manual_scaffold30	seq00001601	11513	11513
manual_scaffold30	SUPER_12	11076	11076
manual_scaffold30	seq00001023	10889	5444
manual_scaffold30	SUPER_30	10261	10261
manual_scaffold30	seq00001381	5266	2633
manual_scaffold30	SUPER_1	4219	2109
manual_scaffold30	seq00000889	3758	3758
manual_scaffold30	SUPER_32	2269	2269
manual_scaffold30	SUPER_10	1533	1533
manual_scaffold30	SUPER_20	1533	1533
manual_scaffold30	seq00000806	1533	1533
manual_scaffold30	SUPER_13	1488	496
manual_scaffold30	SUPER_27	910	910
manual_scaffold30	seq00001319	770	385
manual_scaffold30	seq00000956	716	716
manual_scaffold31	seq00001403	548044	11184
manual_scaffold31	scf00000005	309500	20633
manual_scaffold31	scf00000003	93058	7158
manual_scaffold31	SUPER_W	46006	1703
manual_scaffold31	seq00000943	40589	5073
manual_scaffold31	seq00000403	39622	9905
manual_scaffold31	SUPER_17	28495	4749
manual_scaffold31	seq00000889	22806	3258
manual_scaffold31	scf00000026	9646	3215
manual_scaffold31	SUPER_23	8722	8722
manual_scaffold31	seq00001174	8651	8651
manual_scaffold31	SUPER_7	8569	8569
manual_scaffold31	SUPER_4	7946	2648
manual_scaffold31	SUPER_13	7710	7710
manual_scaffold31	seq00000760	7174	2391
manual_scaffold31	SUPER_32	5173	1724
manual_scaffold31	SUPER_Z	2753	688
manual_scaffold31	SUPER_1	2707	676
manual_scaffold31	seq00001079	1310	655
manual_scaffold31	SUPER_8	1127	1127
manual_scaffold31	scf00000002	660	660
manual_scaffold31	SUPER_24	658	658
manual_scaffold31	seq00000338	657	657
manual_scaffold31	SUPER_2	655	655
manual_scaffold31	SUPER_12	469	469
manual_scaffold31	seq00001023	454	454
manual_scaffold31	scf00000024	386	128
manual_scaffold31	scf00000028	343	171
manual_scaffold31	SUPER_30	142	142
manual_scaffold32	seq00000760	1903773	10941
manual_scaffold32	seq00001128	1280280	9699
manual_scaffold32	seq00000134	729126	11047
manual_scaffold32	seq00000943	228873	2600
manual_scaffold32	seq00000646	221389	10063
manual_scaffold32	scf00000058	65081	3828
manual_scaffold32	SUPER_W	59507	1859
manual_scaffold32	seq00000403	42612	1469
manual_scaffold32	SUPER_13	15582	15582
manual_scaffold32	seq00000819	10192	5096
manual_scaffold32	scf00000012	5570	795
manual_scaffold32	SUPER_Z	4861	4861
manual_scaffold32	seq00001023	4861	4861
manual_scaffold32	scf00000024	3367	3367
manual_scaffold32	SUPER_12	3271	3271
manual_scaffold32	seq00000889	2014	2014
manual_scaffold32	seq00000316	490	490
manual_scaffold32	SUPER_30	335	335
manual_scaffold32	seq00001381	231	231
manual_scaffold32	scf00000002	85	85
manual_scaffold32	SUPER_1	54	54
manual_scaffold32	SUPER_31	54	54
manual_scaffold33	SUPER_30	3590499	326409
manual_scaffold33	SUPER_29	92142	4387
manual_scaffold33	SUPER_W	38903	1556
manual_scaffold33	seq00000338	21417	21417
manual_scaffold33	SUPER_11	16003	8001
manual_scaffold33	SUPER_1	7252	2417
manual_scaffold33	scf00000003	4920	4920
manual_scaffold33	SUPER_19	3865	1288
manual_scaffold33	SUPER_9	3751	3751
manual_scaffold33	SUPER_5	1902	1902
manual_scaffold33	seq00000816	1759	1759
manual_scaffold33	seq00001601	1474	1474
manual_scaffold33	seq00000943	1180	590
manual_scaffold33	SUPER_3	159	159
manual_scaffold33	scf00000002	159	159
manual_scaffold34	SUPER_31	3154896	788724
manual_scaffold34	SUPER_26	69142	7682
manual_scaffold34	SUPER_19	54915	27457
manual_scaffold34	scf00000041	19902	9951
manual_scaffold34	seq00000514	19902	9951
manual_scaffold34	SUPER_32	17699	17699
manual_scaffold34	SUPER_29	11081	5540
manual_scaffold34	SUPER_17	10539	10539
manual_scaffold34	SUPER_23	5925	2962
manual_scaffold34	SUPER_1	5359	2679
manual_scaffold34	SUPER_8	4633	926
manual_scaffold34	SUPER_2	3182	3182
manual_scaffold34	seq00001403	3051	203
manual_scaffold34	scf00000003	2466	2466
manual_scaffold34	SUPER_12	2396	2396
manual_scaffold34	SUPER_11	2254	2254
manual_scaffold34	SUPER_10	2240	746
manual_scaffold34	SUPER_14	1887	943
manual_scaffold34	SUPER_22	1458	1458
manual_scaffold34	seq00000806	1458	1458
manual_scaffold34	SUPER_Z	1426	713
manual_scaffold34	seq00000954	1005	335
manual_scaffold34	seq00000985	939	939
manual_scaffold34	seq00000416	935	935
manual_scaffold34	seq00001081	713	713
manual_scaffold34	seq00000112	670	335
manual_scaffold34	seq00001612	335	335
manual_scaffold34	seq00000528	335	335
manual_scaffold34	seq00000790	335	335
manual_scaffold34	seq00001117	323	323
manual_scaffold34	seq00000943	289	289
manual_scaffold34	SUPER_25	245	245
manual_scaffold34	SUPER_24	138	138
manual_scaffold34	scf00000058	81	81
manual_scaffold35	seq00000889	656450	65645
manual_scaffold35	seq00000954	345804	38422
manual_scaffold35	seq00000112	336575	67315
manual_scaffold35	seq00001117	321114	64222
manual_scaffold35	SUPER_Z	302824	21630
manual_scaffold35	SUPER_7	250615	50123
manual_scaffold35	seq00000943	192561	1052
manual_scaffold35	seq00001601	182047	36409
manual_scaffold35	SUPER_6	177311	88655
manual_scaffold35	SUPER_18	175594	58531
manual_scaffold35	seq00000433	174321	29053
manual_scaffold35	SUPER_27	173126	19236
manual_scaffold35	seq00001319	170860	85430
manual_scaffold35	SUPER_26	168865	84432
manual_scaffold35	seq00001612	168552	84276
manual_scaffold35	seq00000416	166209	166209
manual_scaffold35	seq00000597	150706	75353
manual_scaffold35	seq00001403	117370	39123
manual_scaffold35	SUPER_14	92653	92653
manual_scaffold35	seq00000760	83637	83637
manual_scaffold35	SUPER_W	73331	1242
manual_scaffold35	scf00000058	73283	2714
manual_scaffold35	scf00000024	62299	1132
manual_scaffold35	scf00000002	53382	53382
manual_scaffold35	SUPER_19	43056	10764
manual_scaffold35	SUPER_23	36105	12035
manual_scaffold35	SUPER_25	25289	25289
manual_scaffold35	SUPER_1	23450	11725
manual_scaffold35	seq00000403	12532	1044
manual_scaffold35	SUPER_11	9861	9861
manual_scaffold35	seq00000790	8430	1686
manual_scaffold35	seq00000410	7128	3564
manual_scaffold35	seq00001023	6502	6502
manual_scaffold35	SUPER_24	6469	6469
manual_scaffold35	SUPER_32	3668	1222
manual_scaffold35	seq00001381	2324	2324
manual_scaffold35	SUPER_30	2142	2142
manual_scaffold35	seq00000566	2115	1057
manual_scaffold35	scf00000039	1295	647
manual_scaffold35	SUPER_10	1098	274
manual_scaffold35	SUPER_8	831	831
manual_scaffold35	SUPER_4	748	748
manual_scaffold35	scf00000003	557	557
manual_scaffold35	SUPER_9	503	503
manual_scaffold35	scf00000012	480	480
manual_scaffold35	seq00000514	376	188
manual_scaffold35	SUPER_31	266	266
manual_scaffold35	scf00000041	244	244
manual_scaffold35	seq00000777	153	153
manual_scaffold35	seq00000819	92	92
manual_scaffold36	scf00000058	748543	7561
manual_scaffold36	scf00000024	75965	1999
manual_scaffold36	seq00000943	70203	1712
manual_scaffold36	seq00000760	59594	2292
manual_scaffold36	SUPER_W	57898	1564
manual_scaffold36	seq00000403	20531	1207
manual_scaffold36	SUPER_6	14781	2956
manual_scaffold36	SUPER_Z	8266	2755
manual_scaffold36	scf00000002	8221	4110
manual_scaffold36	seq00001079	7760	7760
manual_scaffold36	scf00000003	7752	7752
manual_scaffold36	seq00001074	6994	3497
manual_scaffold36	scf00000028	5174	862
manual_scaffold36	SUPER_8	3233	3233
manual_scaffold36	SUPER_30	1050	525
manual_scaffold36	SUPER_32	876	438
manual_scaffold36	seq00000889	618	618
manual_scaffold36	seq00000646	594	594
manual_scaffold36	seq00000338	494	494
manual_scaffold36	SUPER_10	454	227
manual_scaffold36	seq00001091	439	439
manual_scaffold36	scf00000012	423	423
manual_scaffold36	SUPER_26	374	374
manual_scaffold36	seq00000904	315	315
manual_scaffold36	seq00001081	315	315
manual_scaffold36	SUPER_27	89	89
manual_scaffold37	seq00000943	1250348	9193
manual_scaffold37	SUPER_Z	378247	42027
manual_scaffold37	seq00000403	279152	13292
manual_scaffold37	SUPER_W	160173	1884
manual_scaffold37	seq00001128	134565	4805
manual_scaffold37	scf00000058	93378	18675
manual_scaffold37	seq00000134	77336	4296
manual_scaffold37	seq00000760	72033	2000
manual_scaffold37	SUPER_13	37691	18845
manual_scaffold37	seq00001319	22084	11042
manual_scaffold37	seq00001117	19099	19099
manual_scaffold37	SUPER_18	18978	18978
manual_scaffold37	seq00000954	18938	18938
manual_scaffold37	seq00000646	17490	2915
manual_scaffold37	seq00001601	17283	5761
manual_scaffold37	SUPER_11	16912	16912
manual_scaffold37	SUPER_16	15588	15588
manual_scaffold37	SUPER_23	10682	10682
manual_scaffold37	seq00000889	10539	2634
manual_scaffold37	seq00000806	6551	6551
manual_scaffold37	scf00000002	5525	2762
manual_scaffold37	SUPER_4	3410	852
manual_scaffold37	scf00000005	2754	2754
manual_scaffold37	SUPER_8	1602	534
manual_scaffold37	SUPER_19	1546	257
manual_scaffold37	seq00000410	1511	755
manual_scaffold37	SUPER_30	1488	1488
manual_scaffold37	SUPER_24	1296	1296
manual_scaffold37	scf00000041	1105	1105
manual_scaffold37	seq00000514	1105	1105
manual_scaffold37	scf00000012	884	221
manual_scaffold37	SUPER_3	629	629
manual_scaffold37	SUPER_27	391	391
manual_scaffold37	SUPER_31	272	272
manual_scaffold37	seq00001403	190	95
manual_scaffold37	SUPER_28	103	103
manual_scaffold38	SUPER_32	1692345	40293
manual_scaffold38	SUPER_Z	88862	22215
manual_scaffold38	SUPER_1	22380	11190
manual_scaffold38	SUPER_29	13712	13712
manual_scaffold38	seq00000889	13003	13003
manual_scaffold38	SUPER_26	12797	2559
manual_scaffold38	seq00001077	9614	9614
manual_scaffold38	scf00000005	3456	1728
manual_scaffold38	SUPER_W	3206	320
manual_scaffold38	SUPER_27	1339	669
manual_scaffold38	scf00000039	900	450
manual_scaffold38	seq00001128	272	272
manual_scaffold38	seq00001403	158	158
manual_scaffold39	scf00000002	858036	24515
manual_scaffold39	seq00000943	100002	25000
manual_scaffold39	SUPER_16	79482	19870
manual_scaffold39	SUPER_W	77186	1206
manual_scaffold39	seq00000338	74534	37267
manual_scaffold39	SUPER_19	38456	1831
manual_scaffold39	seq00000889	37415	4676
manual_scaffold39	SUPER_8	31121	4445
manual_scaffold39	SUPER_1	19534	4883
manual_scaffold39	seq00000995	17739	8869
manual_scaffold39	scf00000058	15603	2229
manual_scaffold39	SUPER_23	10862	2172
manual_scaffold39	SUPER_12	9380	9380
manual_scaffold39	scf00000003	8839	2946
manual_scaffold39	SUPER_14	8624	4312
manual_scaffold39	seq00000416	8624	4312
manual_scaffold39	SUPER_31	7686	2562
manual_scaffold39	SUPER_3	7513	7513
manual_scaffold39	SUPER_30	6071	607
manual_scaffold39	SUPER_24	5160	5160
manual_scaffold39	seq00000819	4625	2312
manual_scaffold39	seq00001319	3798	3798
manual_scaffold39	seq00000985	3371	3371
manual_scaffold39	seq00000566	3018	1006
manual_scaffold39	SUPER_25	1189	1189
manual_scaffold39	SUPER_11	1107	1107
manual_scaffold39	seq00000760	835	417
manual_scaffold39	seq00000535	833	833
manual_scaffold39	SUPER_29	645	645
manual_scaffold39	SUPER_10	428	214
manual_scaffold39	seq00000816	392	392
manual_scaffold39	SUPER_32	333	333
manual_scaffold39	seq00001612	249	249
manual_scaffold39	seq00000777	224	224
manual_scaffold39	seq00000403	159	159
manual_scaffold39	seq00000948	137	137
manual_scaffold39	scf00000041	132	132
manual_scaffold39	SUPER_27	120	120
manual_scaffold39	SUPER_22	79	79
manual_scaffold04	SUPER_5	90047188	6926706
manual_scaffold04	SUPER_6	45628192	22814096
manual_scaffold04	SUPER_W	253082	1360
manual_scaffold04	SUPER_24	201447	50361
manual_scaffold04	seq00000954	166132	41533
manual_scaffold04	SUPER_14	115252	23050
manual_scaffold04	seq00001403	109645	9967
manual_scaffold04	seq00001077	90946	90946
manual_scaffold04	SUPER_7	65816	8227
manual_scaffold04	SUPER_8	64090	10681
manual_scaffold04	SUPER_Z	63093	5735
manual_scaffold04	SUPER_3	57628	57628
manual_scaffold04	seq00000777	52864	17621
manual_scaffold04	seq00000528	43084	21542
manual_scaffold04	seq00000890	39922	39922
manual_scaffold04	SUPER_10	36301	4033
manual_scaffold04	SUPER_1	33301	2081
manual_scaffold04	SUPER_18	32630	32630
manual_scaffold04	seq00000810	26404	13202
manual_scaffold04	scf00000005	22653	11326
manual_scaffold04	seq00000790	20622	20622
manual_scaffold04	seq00000112	18784	18784
manual_scaffold04	scf00000058	14985	3746
manual_scaffold04	SUPER_19	13171	1881
manual_scaffold04	seq00000590	12759	12759
manual_scaffold04	seq00000950	11734	11734
manual_scaffold04	seq00000743	8768	8768
manual_scaffold04	SUPER_12	7260	3630
manual_scaffold04	seq00000791	7048	7048
manual_scaffold04	seq00000956	5025	2512
manual_scaffold04	SUPER_25	4922	4922
manual_scaffold04	scf00000026	4746	4746
manual_scaffold04	seq00001174	4365	4365
manual_scaffold04	SUPER_4	4089	817
manual_scaffold04	scf00000003	3710	3710
manual_scaffold04	seq00000889	3707	741
manual_scaffold04	SUPER_31	3140	1570
manual_scaffold04	scf00000041	2471	2471
manual_scaffold04	seq00000514	2467	2467
manual_scaffold04	seq00000338	2459	2459
manual_scaffold04	seq00000433	2027	2027
manual_scaffold04	SUPER_23	1865	932
manual_scaffold04	seq00000566	1764	882
manual_scaffold04	seq00000726	1743	1743
manual_scaffold04	SUPER_9	1463	365
manual_scaffold04	SUPER_2	1287	1287
manual_scaffold04	seq00000995	1240	1240
manual_scaffold04	scf00000012	1173	1173
manual_scaffold04	seq00000416	1135	567
manual_scaffold04	seq00000410	1080	1080
manual_scaffold04	seq00001381	1019	1019
manual_scaffold04	SUPER_22	616	154
manual_scaffold04	scf00000024	557	557
manual_scaffold04	seq00001023	453	453
manual_scaffold04	seq00000816	394	394
manual_scaffold04	seq00000819	364	364
manual_scaffold04	seq00000806	326	163
manual_scaffold04	seq00001242	186	186
manual_scaffold04	SUPER_17	82	41
manual_scaffold04	SUPER_13	64	64
manual_scaffold40	scf00000012	245326	13629
manual_scaffold40	SUPER_13	159839	79919
manual_scaffold40	seq00001601	112761	112761
manual_scaffold40	seq00000514	82644	16528
manual_scaffold40	SUPER_10	37154	1486
manual_scaffold40	scf00000041	25575	5115
manual_scaffold40	SUPER_23	19383	19383
manual_scaffold40	SUPER_20	17614	1100
manual_scaffold40	SUPER_W	16526	751
manual_scaffold40	seq00000316	12104	1210
manual_scaffold40	SUPER_1	10126	1446
manual_scaffold40	seq00001091	8782	975
manual_scaffold40	seq00001242	8461	1057
manual_scaffold40	SUPER_24	7406	1234
manual_scaffold40	seq00001074	5940	1188
manual_scaffold40	seq00000943	5317	1329
manual_scaffold40	SUPER_9	4262	710
manual_scaffold40	SUPER_12	3762	752
manual_scaffold40	SUPER_31	2730	1365
manual_scaffold40	seq00001128	1600	800
manual_scaffold40	SUPER_Z	1500	1500
manual_scaffold40	seq00000889	1308	436
manual_scaffold40	seq00000566	970	323
manual_scaffold40	seq00000806	374	374
manual_scaffold40	SUPER_22	69	69
manual_scaffold41	scf00000003	1487214	247869
manual_scaffold41	SUPER_Z	35053	11684
manual_scaffold41	SUPER_8	30841	7710
manual_scaffold41	scf00000058	24918	24918
manual_scaffold41	seq00000338	21934	21934
manual_scaffold41	seq00000410	15597	7798
manual_scaffold41	SUPER_14	7850	7850
manual_scaffold41	SUPER_7	7820	7820
manual_scaffold41	SUPER_5	3911	1955
manual_scaffold41	SUPER_31	3374	3374
manual_scaffold41	SUPER_29	2337	1168
manual_scaffold41	seq00001038	2337	1168
manual_scaffold41	seq00000194	2021	2021
manual_scaffold41	seq00000978	2010	2010
manual_scaffold41	seq00001031	1468	734
manual_scaffold41	scf00000026	1426	1426
manual_scaffold41	SUPER_17	1288	1288
manual_scaffold41	seq00000227	1157	1157
manual_scaffold41	scf00000024	1063	1063
manual_scaffold41	seq00000889	934	934
manual_scaffold41	SUPER_W	716	119
manual_scaffold41	scf00000039	489	244
manual_scaffold41	SUPER_23	76	76
manual_scaffold05	SUPER_Z	97290013	232195
manual_scaffold05	SUPER_W	8223850	3879
manual_scaffold05	seq00001403	285644	35705
manual_scaffold05	seq00001319	283618	47269
manual_scaffold05	SUPER_5	241412	26823
manual_scaffold05	seq00000954	228990	15266
manual_scaffold05	SUPER_9	207393	41478
manual_scaffold05	seq00000956	184507	8786
manual_scaffold05	seq00000904	182045	5872
manual_scaffold05	seq00000983	146942	73471
manual_scaffold05	seq00001082	139180	69590
manual_scaffold05	SUPER_16	135996	16999
manual_scaffold05	seq00000112	131031	16378
manual_scaffold05	seq00000338	116534	23306
manual_scaffold05	seq00000999	110147	55073
manual_scaffold05	seq00000410	107952	13494
manual_scaffold05	seq00001097	106149	53074
manual_scaffold05	seq00001081	97162	16193
manual_scaffold05	SUPER_6	94716	18943
manual_scaffold05	SUPER_31	94632	23658
manual_scaffold05	SUPER_11	92746	11593
manual_scaffold05	seq00000433	74336	24778
manual_scaffold05	SUPER_8	65465	6546
manual_scaffold05	seq00001117	62430	10405
manual_scaffold05	seq00001023	61778	15444
manual_scaffold05	seq00000819	56226	2249
manual_scaffold05	seq00000790	53924	8987
manual_scaffold05	seq00000528	50420	25210
manual_scaffold05	SUPER_13	44398	5549
manual_scaffold05	SUPER_4	41632	10408
manual_scaffold05	SUPER_17	37935	18967
manual_scaffold05	SUPER_26	36888	12296
manual_scaffold05	SUPER_1	34836	5806
manual_scaffold05	seq00000810	33892	33892
manual_scaffold05	scf00000043	26370	3767
manual_scaffold05	seq00001612	25611	12805
manual_scaffold05	SUPER_7	21275	2659
manual_scaffold05	seq00001128	19193	2741
manual_scaffold05	SUPER_32	18410	3068
manual_scaffold05	seq00000995	18053	9026
manual_scaffold05	seq00000943	16197	1079
manual_scaffold05	SUPER_14	15001	5000
manual_scaffold05	SUPER_18	12674	3168
manual_scaffold05	SUPER_12	11947	2986
manual_scaffold05	SUPER_24	11728	2932
manual_scaffold05	SUPER_10	11526	2305
manual_scaffold05	seq00000791	11424	2856
manual_scaffold05	seq00000889	10859	1551
manual_scaffold05	seq00000416	10757	3585
manual_scaffold05	seq00000760	9130	4565
manual_scaffold05	seq00000957	8518	2839
manual_scaffold05	seq00000762	8517	2839
manual_scaffold05	seq00000743	8385	2795
manual_scaffold05	seq00001601	8305	2768
manual_scaffold05	SUPER_29	8046	4023
manual_scaffold05	SUPER_25	7995	7995
manual_scaffold05	seq00000566	7269	3634
manual_scaffold05	scf00000058	6834	3417
manual_scaffold05	seq00000403	6549	2183
manual_scaffold05	seq00000134	5741	2870
manual_scaffold05	seq00000761	5680	2840
manual_scaffold05	seq00000899	5636	2818
manual_scaffold05	seq00000723	5543	5543
manual_scaffold05	SUPER_19	5003	1667
manual_scaffold05	seq00001381	3932	3932
manual_scaffold05	scf00000041	3787	1893
manual_scaffold05	seq00000514	3787	1893
manual_scaffold05	seq00001242	3400	3400
manual_scaffold05	seq00000777	2811	1405
manual_scaffold05	SUPER_23	1532	510
manual_scaffold05	seq00000646	1458	1458
manual_scaffold05	scf00000002	1227	306
manual_scaffold05	scf00000003	1176	1176
manual_scaffold05	seq00000806	573	573
manual_scaffold05	scf00000024	395	395
manual_scaffold05	seq00001074	209	104
manual_scaffold05	SUPER_20	107	107
manual_scaffold05	seq00001091	102	102
manual_scaffold05	scf00000012	59	59
manual_scaffold06	SUPER_4	90677365	2108775
manual_scaffold06	SUPER_3	584688	12710
manual_scaffold06	seq00000726	434021	43402
manual_scaffold06	SUPER_W	244051	1151
manual_scaffold06	SUPER_25	30268	3363
manual_scaffold06	SUPER_1	21664	3610
manual_scaffold06	seq00000761	19315	9657
manual_scaffold06	SUPER_19	16183	3236
manual_scaffold06	SUPER_12	12651	12651
manual_scaffold06	seq00000889	12384	2476
manual_scaffold06	SUPER_Z	11317	2263
manual_scaffold06	SUPER_29	11266	3755
manual_scaffold06	SUPER_22	9310	4655
manual_scaffold06	SUPER_2	9236	3078
manual_scaffold06	seq00000862	9122	9122
manual_scaffold06	SUPER_21	9025	3008
manual_scaffold06	SUPER_27	9014	3004
manual_scaffold06	scf00000026	8652	8652
manual_scaffold06	seq00001174	8651	8651
manual_scaffold06	seq00000760	5684	2842
manual_scaffold06	seq00001117	5630	5630
manual_scaffold06	SUPER_11	4940	1646
manual_scaffold06	seq00000943	4851	323
manual_scaffold06	seq00000791	4845	4845
manual_scaffold06	SUPER_23	4314	4314
manual_scaffold06	seq00000338	3503	3503
manual_scaffold06	SUPER_32	3090	3090
manual_scaffold06	seq00000566	2572	2572
manual_scaffold06	SUPER_10	1619	202
manual_scaffold06	SUPER_17	1132	1132
manual_scaffold06	SUPER_31	771	385
manual_scaffold06	seq00000743	700	700
manual_scaffold06	seq00000403	621	207
manual_scaffold06	scf00000058	612	612
manual_scaffold06	SUPER_8	306	102
manual_scaffold06	seq00000762	210	70
manual_scaffold06	scf00000024	206	206
manual_scaffold06	seq00000810	188	188
manual_scaffold06	seq00000819	186	186
manual_scaffold06	SUPER_14	102	102
manual_scaffold06	SUPER_9	48	48
manual_scaffold07	SUPER_7	44857584	22428792
manual_scaffold07	seq00000317	98957	98957
manual_scaffold07	seq00000777	56058	28029
manual_scaffold07	seq00000954	50547	16849
manual_scaffold07	SUPER_W	48201	2295
manual_scaffold07	seq00000762	22312	7437
manual_scaffold07	seq00000743	22041	7347
manual_scaffold07	SUPER_12	22038	7346
manual_scaffold07	SUPER_10	21553	7184
manual_scaffold07	SUPER_9	14366	7183
manual_scaffold07	seq00000899	14213	7106
manual_scaffold07	seq00000791	14096	7048
manual_scaffold07	SUPER_13	13924	6962
manual_scaffold07	SUPER_18	13409	13409
manual_scaffold07	SUPER_4	13046	13046
manual_scaffold07	seq00000528	12898	12898
manual_scaffold07	seq00001077	12898	12898
manual_scaffold07	seq00000810	7021	7021
manual_scaffold07	seq00000889	5468	5468
manual_scaffold07	seq00000761	3680	3680
manual_scaffold07	scf00000003	2175	2175
manual_scaffold07	seq00001117	2121	1060
manual_scaffold07	seq00001612	1595	797
manual_scaffold07	seq00000112	1235	1235
manual_scaffold07	SUPER_Z	930	310
manual_scaffold07	seq00001601	755	755
manual_scaffold07	seq00000790	695	695
manual_scaffold07	seq00001023	129	129
manual_scaffold08	SUPER_8	42381901	3852900
manual_scaffold08	seq00000338	295599	98533
manual_scaffold08	seq00000597	130697	130697
manual_scaffold08	SUPER_7	56558	14139
manual_scaffold08	seq00001101	51528	5725
manual_scaffold08	SUPER_Z	45090	9018
manual_scaffold08	SUPER_25	43188	43188
manual_scaffold08	SUPER_11	33361	11120
manual_scaffold08	SUPER_9	32820	8205
manual_scaffold08	seq00000899	27118	13559
manual_scaffold08	SUPER_10	20146	6715
manual_scaffold08	SUPER_5	18295	4573
manual_scaffold08	SUPER_17	14282	7141
manual_scaffold08	SUPER_14	13914	6957
manual_scaffold08	seq00000791	13779	6889
manual_scaffold08	seq00000743	9001	9001
manual_scaffold08	seq00000762	8445	8445
manual_scaffold08	seq00000957	8184	4092
manual_scaffold08	SUPER_W	7820	340
manual_scaffold08	seq00000954	6385	2128
manual_scaffold08	SUPER_6	4692	4692
manual_scaffold08	scf00000002	4145	4145
manual_scaffold08	SUPER_13	1717	1717
manual_scaffold08	seq00001403	1646	1646
manual_scaffold08	seq00000433	1449	1449
manual_scaffold08	SUPER_4	1433	1433
manual_scaffold08	seq00001319	1175	1175
manual_scaffold08	seq00000943	869	434
manual_scaffold08	seq00001023	672	672
manual_scaffold08	seq00000416	570	570
manual_scaffold08	seq00000816	458	458
manual_scaffold08	seq00000406	203	203
manual_scaffold08	seq00000403	114	114
manual_scaffold08	seq00001601	68	68
manual_scaffold09	SUPER_9	37091012	12363670
manual_scaffold09	SUPER_Z	1136021	103274
manual_scaffold09	seq00000999	151813	75906
manual_scaffold09	seq00000983	120116	120116
manual_scaffold09	seq00001097	110533	110533
manual_scaffold09	seq00001082	101636	101636
manual_scaffold09	SUPER_W	14476	723
manual_scaffold09	SUPER_11	13977	4659
manual_scaffold09	SUPER_19	10902	10902
manual_scaffold09	SUPER_4	10653	10653
manual_scaffold09	SUPER_6	10434	10434
manual_scaffold09	seq00000416	8244	8244
manual_scaffold09	seq00000410	6837	6837
manual_scaffold09	SUPER_31	3402	1701
manual_scaffold09	SUPER_10	1434	1434
manual_scaffold09	seq00000957	616	308
manual_scaffold09	seq00000820	284	284
manual_scaffold09	SUPER_8	119	119
manual_scaffold09	seq00000899	97	97
